# Supplementary material for: Development and Validation of a Novel 11-Gene Prognostic Model for Serous Ovarian Carcinomas Based on Lipid Metabolism Expression Profile
Source: Int J Mol Sci. 2020 Dec 1;21(23):9169. doi: 10.3390/ijms21239169 (PMC7731240; doi:10.3390/ijms21239169)
Supplement: Supplementary file 1 [file ijms-21-09169-s001.zip]

Archive with 9 entries (9 files):
- Supplementary Figure 1.jpg
- Supplementary Figure 2.jpg
- Supplementary Figure 3.jpg
- Supplementary Figure 4.jpg
- Supplementary Figure 5.jpg
- Supplementary Figure 6.jpg
- Supplementary Figure 7.jpg
- Supplementary Figure Legends.docx
- Supplementary Tables.xlsx
