# Supplementary material for: Development and Validation of a Novel 11-Gene Prognostic Model for Serous Ovarian Carcinomas Based on Lipid Metabolism Expression Profile
Source: Int J Mol Sci. 2020 Dec 1;21(23):9169. doi: 10.3390/ijms21239169 (PMC7731240; doi:10.3390/ijms21239169)
Supplement: Supplementary file 1 [file ijms-21-09169-s001.zip › Supplementary Tables.xlsx]

## Sheet: Supplementary Table 1
NFYA
CREBBP
ABCB4
MED24
NR1H4
ALAS1
NR1H3
MED17
THRAP3
MED29
AHRR
ME1
NFYC
RORA
SREBF1
FDFT1
SMARCD3
NCOA1
MED15
EP300
TRIB3
TBL1X
MED25
MED26
NRF1
AHR
MED13
MED31
PPARGC1A
CPT1A
APOA5
CCNC
MED23
FAM120B
HMGCS1
HMGCR
FHL2
ACADM
APOA1
MED28
NFYB
MED13L
G0S2
NCOA3
MED20
MED1
NR1D1
SIN3B
SLC27A1
HELZ2
MED18
NR1H2
PPARG
GPS2
CDK8
MED10
ARNTL
MED6
HMGCS2
GRHL1
CLOCK
CD36
AGT
MED4
TGS1
GLIPR1
NCOA2
CYP1A1
MED9
NCOR1
CARM1
RGL1
ARNT
TNFRSF21
TIAM2
PLIN2
MED22
ANKRD1
FADS1
ACSL1
MED21
CDK19
PPARGC1B
MED7
MED19
CPT2
APOA2
MED8
MED27
ACOX1
MED11
FABP1
MED30
ABCA1
PEX11A
ANGPTL4
CYP7A1
SIN3A
NPAS2
HDAC3
ARNT2
ESRRA
MED16
CHD9
TBL1XR1
MED14
MED12
SP1
RXRA
PPARA
CYP4A11
MTF1
NCOR2
TXNRD1
NCOA6
SREBF2
RXRB
CYP51A1
MTMR7
NDUFAB1
ACSM3
BZRAP1
PON1
CROT
GDE1
OSBPL7
AGK
ALDH3B1
ARSD
PNPLA4
STARD3NL
ABHD5
PIK3C2A
MBTPS2
ELOVL5
ALOX5
DPEP1
AGPS
CYP24A1
OSBPL5
AGPAT4
PNPLA6
CYP46A1
PI4K2B
INPP4A
HEXB
PIK3CB
PLEKHA5
MSMO1
GALC
TBXAS1
ACAA1
ARSF
DGAT2
SPHK2
MTMR1
CTSA
FAR2
ELOVL1
IDI1
PPAP2A
ACSL4
PLA2G10
SLC44A1
GBA2
CHAT
CSNK2A2
OSBPL3
PRKACA
ALDH3A2
ACADVL
ABCB11
PTGS2
MGLL
PTPLAD1
ACAT1
PLD1
ACACB
ACER3
PIK3C3
SYNJ2
OSBPL6
LIPE
LRP2
AACS
OXCT1
SLC27A5
STARD7
SLCO1A2
HADHA
AKR1B1
CPNE3
DDHD2
HSD17B2
ACOX3
MTMR2
HSD17B14
ACHE
PGS1
LPCAT2
CRLS1
SPTLC1
CERS4
PITPNM2
OSBPL8
PITPNM3
PTGS1
CRAT
ACOT7
SCD
HSD3B7
TECR
GGT5
GGT1
SLC25A1
PLA2G3
CYP2D6
SBF1
CHKB
MCAT
ARSA
TSPO
MTMR3
PNPLA5
PNPLA3
SLC25A17
CERK
ABHD4
DDHD1
SPTLC2
LGMN
SLC10A1
CPNE6
SEC23A
CSNK2A1
CDS2
ACOT8
VAPA
LPIN2
STS
ABCD1
BMX
MTMR8
TAZ
PCYT1B
GLA
GDPD3
VAC14
SMPD3
PLA2G15
FA2H
MLYCD
ABCC1
UBE2I
CDIPT
ACSBG1
DECR1
SQLE
MTMR9
ASAH1
LHB
PLD3
PIAS4
PRKD2
PLIN3
PLA2G4C
PLEKHA4
PIK3R2
PIK3CG
PON3
PON2
CAV1
PLEKHA8
MOGAT3
PRKAG2
PTGR1
PIP5K1B
PTGDS
PHYH
CUBN
PLEKHA1
ACBD5
MTMR4
KPNB1
HSD17B1
ALOX12
ABCC3
DHRS7B
INPP4B
SC5D
OSBP
PTPMT1
PITPNM1
CHKA
MVK
PTGES3
CYP27B1
ACSS3
LTA4H
ACAD10
VDR
CHPT1
LPCAT3
SLCO1B3
PPARD
ACOT13
FIG4
COL4A3BP
ARSB
SEC24A
EHHADH
PCCB
BCHE
SCAP
PIKFYVE
POMC
GPD2
ACADL
PECR
PRKD3
PLEKHA3
DHCR24
SCP2
MECR
PLA2G4A
HAO2
GNPAT
PLA2G2D
HMGCL
PIK3R3
FAAH
HSD11B1
OSBPL9
ESYT2
ELOVL4
RAB14
KDSR
ACOT2
ELOVL3
GPAM
ACAT2
EPHX2
PLBD1
FABP3
PIK3CA
OCRL
AKR1D1
ACADS
ACOT9
ORMDL2
LPGAT1
PLA2G12A
ACSL3
MOGAT1
VAPB
PTGIS
MCEE
MBOAT7
INSIG2
GPCPD1
SGPP1
HRASLS
PLA2G5
ECHS1
SRD5A3
ORMDL1
SUMF2
PLD2
SLC44A2
ACSBG2
CYP2E1
PNPLA7
OSBPL2
HSD17B3
PPT1
HACL1
ACLY
STARD3
PRKAB2
HSD17B7
RAN
INPP5K
ALDH3B2
LPIN3
TPTE2
ALOX5AP
PEMT
PIK3C2B
CSNK1G2
RARRES3
HRASLS2
MORC2
SBF2
HSD17B4
CEPT1
ARF3
LPIN1
SLCO1B1
CYP2J2
FADS2
PNPLA8
HILPDA
B4GALNT1
SMPD2
CYP27A1
SMPD4
BAAT
FDX1
CYP19A1
SLC44A5
EPT1
HADHB
CYP1B1
CYP2C8
CH25H
AGPAT9
HADH
SEC24B
PIK3C2G
ETNK1
GLTP
MTMR6
CERS5
ESYT1
FITM1
PTGR2
SLC27A2
CYP11A1
CYP1A2
MBTPS1
DPEP3
PCTP
ARSG
OSBPL1A
PIK3R5
PPAP2C
PRKACB
CYP4B1
SLC44A3
PI4KB
PIP5K1A
CERS2
SLC27A3
DEGS1
ARF1
MBOAT2
LBR
ETNK2
PLEKHA6
SUMF1
RAB5A
OSBPL10
PLA1A
SCD5
FABP2
CBR4
SRD5A1
PIK3R1
TNFAIP8
MUT
HMGCLL1
CYP39A1
EBP
AWAT2
NSDHL
STAR
UGCG
PTGES2
FAM73B
PTGES
IDI2
INPP5E
CYP17A1
HSD17B12
TM7SF2
MTMR12
PIP4K2A
SEC24D
THRSP
MMAA
AKR1C2
OLAH
GPD1L
SAR1B
GGPS1
ACOXL
PLA2R1
LPCAT1
GDPD1
CERS3
CYP2U1
AGPAT5
PI4K2A
DBI
PTDSS1
SAMD8
ARSE
FAM213B
ABHD3
ESYT3
GDPD5
AGPAT6
PLA2G2F
SYNJ1
CBR1
PLA2G4D
THEM4
AGPAT3
LSS
FDPS
CYP3A4
PCYT1A
BDH1
FDXR
ALOX15
NEU3
CYP4A22
ACOT11
PPAP2B
PRKAA2
ACP6
MAPKAPK2
SGPP2
HPGDS
TNFAIP8L2
ALPI
PMVK
GLB1L
PPM1L
CDS1
PTPN13
ALB
MTMR14
PLB1
LIPH
SGMS2
BDH2
ETNPPL
HPGD
ELOVL7
STARD4
ARSK
ENPP6
ACSL6
FABP5
MID1IP1
SPTSSA
INPPL1
FAAH2
TMEM55B
SGPL1
SMPD1
MOGAT2
PLD4
PLIN1
PIP4K2C
MTMR10
ACSF2
DPEP2
ACAA2
GPX4
MVD
GPD1
ACER1
ECI1
HRASLS5
RAB4A
ACOX2
DEGS2
MFSD2A
GSTM4
PLA2G4F
INPP5D
B3GALNT1
PLEKHA2
AGPAT2
FASN
FABP6
GLB1
FABP4
HSD17B13
ELOVL6
PLA2G1B
MTM1
PIK3CD
PTEN
CYP4F11
CYP4F22
ORMDL3
MBOAT1
CERS6
SPTLC3
STARD5
ACOT12
PPP1CA
CYP7B1
DHCR7
LCLAT1
ACSM6
ARV1
PHOSPHO1
STARD6
UGT8
PTDSS2
PCCA
GPX2
SPHK1
CIDEA
ACBD7
HSD11B2
LPCAT4
PLA2G16
ACSF3
RUFY1
SEC24C
ACER2
ACOT4
GBA
PNPLA2
SLC25A20
CPNE7
ALOXE3
ALOX12B
ALOX15B
PLD6
TMEM86B
CYP8B1
FAM73A
ARSJ
PITPNB
ACBD4
ENPP7
TNFAIP8L3
ARSI
ACOT1
PRKD1
PLA2G6
DGAT1
INPP5J
TNFAIP8L1
PCYT2
CYP2R1
PIP5K1C
CYP4F2
GPAT2
PPP1CC
INSIG1
CYP4F8
CYP4F3
AKR1C1
CIDEC
AGMO
PLA2G4E
PLA2G2A
ASAH2
SUMO2
PTPLAD2
LIPI
AKR1C3
THEM5
PIK3R4
SPTSSB
GM2A
ACSL5
FITM2
SLC22A5
FAR1
PSAP
ELOVL2
HSD17B11
AKR1C4
ECI2
OXCT2
GK
INPP5F
SGMS1
HSD3B2
NEU4
AWAT1
HSD17B8
AGPAT1
SLC44A4
NEU1
CSNK2B
CPT1B
ARSH
ACOT6
PPAPDC2
PTPLB
SACM1L
LTC4S
HEXA
PPP1CB
NUDT19
CPNE1
STARD10
PPT2
CERS1
CPTP
AKR1B15
CYP21A2
GPX1
ACAD11
PISD
PI4KA
AMACR
DECR2
PLA2G4B
FDX1L
PIK3R6
PIP4K2B
SRD5A2
ACACA
ZNF638
KLF5
TGFB1
NFKB1
CCND3
EGR2
PCK1
WNT1
CDK4
KLF4
EBF1
WNT10B
CEBPB
RELA
LEP
LPL
ADIPOQ
ZNF467
SLC2A4
NR2F2
CEBPD
TNF
CEBPA
DGKZ
DGKE
DGKD
DGKH
JMJD7-PLA2G4B
LYPLA1
ADPRM
DGKQ
DGKB
DGKG
DGKA
DGKI
LYPLA2
PLA2G2C
LCAT

## Sheet: Supplementary Table 2
barcode	B_cell	CD4_Tcell	CD8_Tcell	Neutrophil	Macrophage	Dendritic	Cluster
TCGA-04-1331-01	0.0359785	0.149677	0.107334	0.0959224	0.0645651	0.39154	C2
TCGA-04-1332-01	0.0597264	0.146424	0.158255	0.113869	0.0676938	0.497314	C1
TCGA-04-1338-01	0.0309828	0.15644	0.207608	0.151662	0.0545023	0.530121	C1
TCGA-04-1341-01	0.0548588	0.126226	0.123017	0.0956508	0.0312569	0.412148	C2
TCGA-04-1343-01	0.0636185	0.150336	0.14635	0.101224	0.0293865	0.454918	C1
TCGA-04-1347-01	0.0314669	0.135331	0.0898607	0.0666149	0.0424591	0.368986	C2
TCGA-04-1350-01	0.0460843	0.117289	0.114789	0.0623924	0.0228631	0.38192	C2
TCGA-04-1356-01	0.0421075	0.162048	0.0966101	0.117408	0.0101103	0.424301	C2
TCGA-04-1361-01	0.104624	0.137647	0.178342	0.110528	0.0644589	0.495995	C2
TCGA-04-1362-01	0.079784	0.142058	0.141512	0.130055	0.0650337	0.461488	C1
TCGA-04-1364-01	0.0473757	0.132576	0.0959401	0.0665991	0.059959	0.350323	C2
TCGA-04-1365-01	0.0448878	0.149385	0.182492	0.142055	0.0414182	0.501344	C2
TCGA-04-1514-01	0.0259204	0.129343	0.106709	0.0706997	0.0387506	0.36555	C2
TCGA-04-1530-01	0.0513489	0.166194	0.13244	0.124107	0.0237651	0.546302	C1
TCGA-04-1536-01	0.0915829	0.120569	0.14181	0.120325	0.0489713	0.434778	C1
TCGA-04-1542-01	0.0562773	0.132715	0.111498	0.0733517	0.0305876	0.368062	C2
TCGA-04-1648-01	0.100946	0.133268	0.197025	0.1277	0.0836958	0.506551	C2
TCGA-04-1651-01	0.0582882	0.130996	0.165037	0.12909	0.0271044	0.458519	C1
TCGA-04-1655-01	0.06088	0.121087	0.145972	0.0917377	0.0403682	0.423884	C2
TCGA-09-0364-01	0.0761452	0.0961047	0.154531	0.0717259	0.0428424	0.384012	C2
TCGA-09-0366-01	0.114471	0.149051	0.197765	0.171113	0.136845	0.53649	C1
TCGA-09-0367-01	0.0950632	0.114285	0.181892	0.121475	0.0569409	0.482467	C1
TCGA-09-0369-01	0.0419442	0.139516	0.0989663	0.0816468	0.0910493	0.388004	C2
TCGA-09-1659-01	0.0981252	0.112282	0.162294	0.120095	0.0461228	0.448139	C1
TCGA-09-1661-01	0.0540394	0.151532	0.120418	0.090943	0.0360393	0.394676	C2
TCGA-09-1662-01	0.0967381	0.175277	0.148991	0.138627	0.0558877	0.51599	C1
TCGA-09-1665-01	0.0580846	0.129162	0.13234	0.106442	0.0314485	0.397085	C2
TCGA-09-1666-01	0.0752746	0.143854	0.184558	0.133291	0.0643957	0.484282	C2
TCGA-09-1667-01	0.0689086	0.151263	0.181988	0.130789	0.0295442	0.522276	C2
TCGA-09-1668-01	0.0632681	0.169075	0.173909	0.153448	0.0183878	0.587782	C1
TCGA-09-1669-01	0.0822484	0.13623	0.178538	0.101387	0.049148	0.459654	C2
TCGA-09-1670-01	0.107354	0.150099	0.190305	0.132162	0.0955964	0.505282	C1
TCGA-09-1673-01	0.0815984	0.128375	0.176148	0.113753	0.0860787	0.500609	C2
TCGA-09-2044-01	0.0571302	0.18337	0.161274	0.162439	0.0787869	0.538868	C1
TCGA-09-2045-01	0.0685497	0.156745	0.170384	0.138864	0.0911602	0.463708	C2
TCGA-09-2048-01	0.0728403	0.119242	0.121746	0.0822554	0.0673909	0.409585	C2
TCGA-09-2051-01	0.0635962	0.158962	0.208943	0.164304	0.0852783	0.508944	C2
TCGA-09-2053-01	0.0910411	0.172959	0.162015	0.12163	0.0555413	0.505379	C2
TCGA-09-2054-01	0.0598814	0.16495	0.13999	0.111553	0.0969491	0.434045	C2
TCGA-09-2056-01	0.0807755	0.133477	0.192052	0.166549	0.0509347	0.528858	C1
TCGA-10-0927-01	0.051902	0.113201	0.157511	0.0805346	0.0444026	0.417412	C2
TCGA-10-0928-01	0.0815778	0.126907	0.121613	0.0911283	0.0149019	0.45292	C2
TCGA-10-0931-01	0.0816569	0.143302	0.134251	0.120569	0.00858156	0.480054	C2
TCGA-10-0933-01	0.0517631	0.140826	0.112683	0.0951443	0.039132	0.393525	C1
TCGA-10-0936-01	0.112669	0.150441	0.128336	0.114214	0.0313382	0.476032	C1
TCGA-10-0937-01	0.0917262	0.159927	0.170431	0.13677	0.0492509	0.496148	C2
TCGA-10-0938-01	0.0373333	0.124276	0.127202	0.0809603	0.0182048	0.356916	C2
TCGA-13-0714-01	0.0873393	0.180693	0.149892	0.108871	0.041634	0.49436	C2
TCGA-13-0720-01	0.0854772	0.119831	0.161129	0.115266	0.0219617	0.456921	C2
TCGA-13-0724-01	0.0705049	0.157034	0.127023	0.10287	0.0422341	0.427389	C2
TCGA-13-0725-01	0.104028	0.144536	0.167946	0.116969	0.0947141	0.486638	C1
TCGA-13-0726-01	0.0754718	0.135045	0.168405	0.106828	0.0373855	0.487836	C2
TCGA-13-0727-01	0.0673583	0.146078	0.146711	0.101347	0.0723394	0.435871	C1
TCGA-13-0730-01	0.0594596	0.105576	0.13263	0.105164	0.0498648	0.424395	C2
TCGA-13-0762-01	0.0312525	0.159615	0.0911527	0.0735994	0	0.377713	C2
TCGA-13-0765-01	0.0595537	0.163452	0.121279	0.121294	0.0351835	0.471912	C2
TCGA-13-0766-01	0.0836071	0.140636	0.117352	0.10626	0.0318383	0.47597	C2
TCGA-13-0768-01	0.0674386	0.192714	0.353494	0.188674	0.0965784	0.629853	C1
TCGA-13-0795-01	0.0903208	0.163478	0.179662	0.124289	0.103187	0.487554	C1
TCGA-13-0797-01	0.0961684	0.151404	0.195056	0.116931	0.0501392	0.485936	C2
TCGA-13-0800-01	0.0612678	0.110163	0.132553	0.0798779	0.0568651	0.363212	C2
TCGA-13-0804-01	0.0645417	0.127539	0.187274	0.117597	0.0586629	0.432984	C1
TCGA-13-0883-01	0.0733689	0.166797	0.125857	0.113772	0.0352113	0.472316	C1
TCGA-13-0884-01	0.0669441	0.148471	0.208086	0.110556	0.013796	0.466387	C1
TCGA-13-0885-01	0.112507	0.184028	0.226384	0.141732	0.0717179	0.566424	C1
TCGA-13-0886-01	0.0490355	0.183123	0.178845	0.153385	0.0952722	0.500465	C1
TCGA-13-0887-01	0.0731038	0.139505	0.122115	0.128355	0.0368156	0.445321	C1
TCGA-13-0888-01	0.0344339	0.121662	0.124864	0.0720169	0.0574468	0.366746	C2
TCGA-13-0891-01	0.0585995	0.135529	0.150529	0.103376	0.0500715	0.440956	C2
TCGA-13-0893-01	0.0758745	0.127664	0.189457	0.107181	0.0480423	0.453692	C1
TCGA-13-0897-01	0.0954769	0.153316	0.196369	0.149645	0.0820507	0.54374	C2
TCGA-13-0900-01	0.0661005	0.160353	0.137112	0.116754	0.0577783	0.489436	C2
TCGA-13-0901-01	0.05078	0.139915	0.103814	0.10306	0.025011	0.427338	C2
TCGA-13-0905-01	0.0827791	0.166023	0.118327	0.112916	0.023974	0.494423	C2
TCGA-13-0906-01	0.0889109	0.153174	0.111116	0.118435	0.0519923	0.4161	C2
TCGA-13-0908-01	0.0812727	0.161192	0.154309	0.143255	0.065966	0.518268	C1
TCGA-13-0911-01	0.0702795	0.208667	0.117748	0.178652	0.0668579	0.604092	C1
TCGA-13-0916-01	0.100127	0.16127	0.190186	0.1218	0.0534602	0.514728	C2
TCGA-13-0920-01	0.0688267	0.122008	0.150296	0.0811993	0.0433971	0.381385	C2
TCGA-13-0923-01	0.0566844	0.137787	0.199161	0.132421	0.0755861	0.4521	C1
TCGA-13-0924-01	0.0700403	0.209162	0.213545	0.173951	0.0899576	0.550353	C1
TCGA-13-1403-01	0.0820797	0.133437	0.132923	0.108345	0.0151684	0.455203	C1
TCGA-13-1404-01	0.0697522	0.12814	0.122013	0.0916495	0.0130696	0.43898	C2
TCGA-13-1405-01	0.0363279	0.15046	0.211534	0.125449	0.0708806	0.471824	C1
TCGA-13-1407-01	0.0449091	0.129668	0.089479	0.0679823	0.00951476	0.34933	C2
TCGA-13-1408-01	0.0608296	0.144814	0.147314	0.11643	0.0554374	0.442009	C1
TCGA-13-1409-01	0.0616841	0.112863	0.137439	0.061482	0.0244641	0.366766	C2
TCGA-13-1410-01	0.0778153	0.144217	0.159478	0.123299	0.066064	0.472484	C1
TCGA-13-1411-01	0.0335413	0.178761	0.246665	0.202213	0.111981	0.559912	C1
TCGA-13-1477-01	0.0644802	0.11981	0.128445	0.0811576	0.0365189	0.412347	C2
TCGA-13-1483-01	0.0989072	0.134613	0.124233	0.142552	0.0479218	0.490077	C1
TCGA-13-1485-01	0.0513671	0.148324	0.133813	0.121761	0.056313	0.498657	C2
TCGA-13-1487-01	0.0706643	0.136843	0.124215	0.0982785	0.0435789	0.437976	C2
TCGA-13-1488-01	0.109479	0.139002	0.155414	0.116749	0.00632787	0.50648	C2
TCGA-13-1489-01	0.080132	0.11568	0.132821	0.0890352	0.0691621	0.385091	C2
TCGA-13-1492-01	0.0655003	0.100383	0.14276	0.0833221	0.0188339	0.428764	C2
TCGA-13-1495-01	0.0896594	0.126	0.156585	0.116147	0.0384976	0.471944	C2
TCGA-13-1496-01	0.0887483	0.160158	0.218252	0.156806	0.0801779	0.481869	C2
TCGA-13-1497-01	0.0656225	0.138429	0.155528	0.113605	0.0536316	0.429712	C2
TCGA-13-1498-01	0.107818	0.139091	0.226306	0.145762	0.0511201	0.536265	C1
TCGA-13-1499-01	0.114638	0.216549	0.247594	0.155845	0.0598115	0.582759	C1
TCGA-13-1501-01	0.0510817	0.139286	0.115691	0.0915427	0.0487862	0.421824	C2
TCGA-13-1505-01	0.098547	0.132646	0.16796	0.0994881	0.0454792	0.473251	C2
TCGA-13-1506-01	0.0578914	0.127919	0.139729	0.124764	0.0163939	0.447046	C1
TCGA-13-1507-01	0.0583866	0.129729	0.24902	0.165768	0.0842044	0.471295	C1
TCGA-13-1509-01	0.0857145	0.13953	0.175298	0.118495	0.0681099	0.513772	C2
TCGA-13-1510-01	0.111086	0.116472	0.159452	0.0938338	0.00348037	0.498327	C2
TCGA-13-1511-01	0.136787	0.122247	0.167208	0.127992	0.0670497	0.501835	C2
TCGA-13-1512-01	0.0819978	0.133465	0.152297	0.122633	0.066978	0.483304	C2
TCGA-13-2060-01	0.0706891	0.172981	0.236991	0.154194	0.0902729	0.528993	C2
TCGA-20-0987-01	0.0587641	0.182048	0.261563	0.195398	0.100596	0.6053	C1
TCGA-20-0991-01	0.0724012	0.191261	0.267628	0.211751	0.0599243	0.686729	C1
TCGA-20-1682-01	0.0948736	0.165084	0.232851	0.159489	0.0893205	0.567352	C1
TCGA-20-1683-01	0.0852267	0.138274	0.189877	0.105759	0.0873172	0.476372	C1
TCGA-20-1686-01	0.0746887	0.109216	0.1656	0.100753	0.0437985	0.41495	C2
TCGA-20-1687-01	0.0846115	0.151434	0.20196	0.138431	0.0585677	0.5123	C1
TCGA-23-1021-01	0.081142	0.166766	0.121348	0.0982601	0.0205138	0.448894	C1
TCGA-23-1022-01	0.0715301	0.119785	0.118607	0.0664075	0.0329038	0.384939	C2
TCGA-23-1023-01	0.0623141	0.173597	0.163825	0.161212	0.0442893	0.56889	C1
TCGA-23-1024-01	0.0788495	0.124252	0.138128	0.0872632	0.0410085	0.414205	C2
TCGA-23-1026-01	0.065344	0.150839	0.188052	0.153448	0.0439072	0.547147	C1
TCGA-23-1027-01	0.0708607	0.154747	0.125737	0.136618	0.0381773	0.468976	C1
TCGA-23-1028-01	0.104753	0.136258	0.141745	0.125947	0	0.487859	C2
TCGA-23-1029-01	0.0841239	0.145672	0.145774	0.121624	0.0590842	0.455027	C2
TCGA-23-1030-01	0.0476086	0.151498	0.135371	0.123206	0.0322597	0.472951	C2
TCGA-23-1109-01	0.0867874	0.147678	0.14393	0.0994851	0.0405608	0.499677	C1
TCGA-23-1110-01	0.0364256	0.127093	0.0976446	0.0673691	0.0299899	0.330812	C2
TCGA-23-1111-01	0.0387617	0.11555	0.177391	0.0905981	0.0621666	0.406892	C2
TCGA-23-1113-01	0.0634185	0.123645	0.140739	0.0891273	0.0349013	0.418546	C2
TCGA-23-1114-01	0.0329416	0.135263	0.10159	0.0921585	0.0344443	0.436184	C2
TCGA-23-1116-01	0.048429	0.165123	0.146637	0.192401	0.0645256	0.546066	C1
TCGA-23-1118-01	0.085719	0.154026	0.117446	0.125455	0.0434353	0.511647	C2
TCGA-23-1119-01	0.0731638	0.146103	0.179989	0.121099	0.0647264	0.488601	C2
TCGA-23-1120-01	0.0648004	0.159963	0.159297	0.129315	0.0354076	0.481951	C1
TCGA-23-1122-01	0.0741604	0.15415	0.122851	0.121031	0.0675039	0.447546	C2
TCGA-23-1123-01	0.092704	0.146671	0.203753	0.134173	0.0812869	0.495525	C1
TCGA-23-2077-01	0.0985581	0.167517	0.164094	0.139929	0.0941887	0.517585	C1
TCGA-23-2078-01	0.0866426	0.207859	0.215881	0.140814	0.0715553	0.530734	C2
TCGA-23-2084-01	0.106786	0.172616	0.151498	0.142912	0.086766	0.502827	C1
TCGA-24-0966-01	0.0824054	0.123255	0.162484	0.0993725	0.0463484	0.428436	C2
TCGA-24-0968-01	0.04983	0.153925	0.176937	0.138707	0.0868162	0.448715	C1
TCGA-24-0970-01	0.0612278	0.152113	0.117012	0.107308	0.0769666	0.429948	C2
TCGA-24-0979-01	0.0724487	0.126121	0.154538	0.0998454	0.0236067	0.467542	C2
TCGA-24-0982-01	0.0563388	0.146798	0.118803	0.088286	0.0139662	0.398551	C2
TCGA-24-1103-01	0.0608265	0.119446	0.15505	0.099854	0.0171	0.45069	C2
TCGA-24-1104-01	0.0867776	0.119253	0.238981	0.130751	0.0639389	0.492764	C2
TCGA-24-1105-01	0.0329485	0.135835	0.15172	0.103696	0.0377793	0.429862	C2
TCGA-24-1413-01	0.0855455	0.124431	0.129337	0.111435	0.0174914	0.45431	C2
TCGA-24-1416-01	0.0927643	0.113458	0.182383	0.113707	0.0493338	0.482369	C1
TCGA-24-1417-01	0.0503974	0.180169	0.247466	0.180367	0.0870026	0.549943	C1
TCGA-24-1418-01	0.0720313	0.139588	0.162213	0.119635	0.0677258	0.476828	C2
TCGA-24-1419-01	0.0780521	0.115059	0.147014	0.0784352	0.0430072	0.414225	C2
TCGA-24-1423-01	0.0941646	0.118786	0.167401	0.119094	0.0660976	0.450443	C2
TCGA-24-1424-01	0.0585771	0.120679	0.147749	0.124058	0.0871269	0.420802	C2
TCGA-24-1425-01	0.0615257	0.154357	0.191329	0.148564	0.0632647	0.550875	C1
TCGA-24-1426-01	0.0364292	0.132144	0.127833	0.0837359	0.0611309	0.380699	C2
TCGA-24-1427-01	0.0599586	0.160744	0.212449	0.149949	0.0761359	0.538416	C1
TCGA-24-1428-01	0.0817777	0.140663	0.158657	0.138531	0.0496795	0.523368	C2
TCGA-24-1430-01	0.0617557	0.115069	0.130298	0.0710459	0.0355222	0.38479	C2
TCGA-24-1431-01	0.0963023	0.111658	0.186126	0.0977782	0.0586277	0.443294	C2
TCGA-24-1434-01	0.0706472	0.140516	0.180979	0.168147	0.0863097	0.562746	C1
TCGA-24-1435-01	0.109368	0.136549	0.162912	0.13523	0.0607044	0.532159	C1
TCGA-24-1464-01	0.0684562	0.152205	0.187262	0.120462	0.0727181	0.445122	C2
TCGA-24-1467-01	0.0772436	0.109959	0.15004	0.0898316	0.0206261	0.439167	C2
TCGA-24-1469-01	0.0849745	0.15688	0.124768	0.118369	0.0360237	0.507151	C2
TCGA-24-1470-01	0.083841	0.184884	0.214926	0.16089	0.0600936	0.534969	C1
TCGA-24-1471-01	0.0781653	0.140134	0.179662	0.117191	0.0485872	0.460024	C2
TCGA-24-1474-01	0.0657323	0.145628	0.164128	0.156772	0.0903207	0.506498	C2
TCGA-24-1544-01	0.0329315	0.112389	0.147031	0.0748807	0.062853	0.356251	C2
TCGA-24-1546-01	0.086432	0.131835	0.152661	0.130686	0.0762073	0.52111	C1
TCGA-24-1549-01	0.0867289	0.121235	0.263891	0.141052	0.0552977	0.546448	C2
TCGA-24-1550-01	0.0330842	0.146702	0.163171	0.159581	0.107092	0.532851	C1
TCGA-24-1551-01	0.0862038	0.160606	0.210244	0.169014	0.05657	0.552325	C1
TCGA-24-1552-01	0.0630089	0.125377	0.154658	0.101656	0.0658675	0.424353	C2
TCGA-24-1553-01	0.104832	0.166524	0.318325	0.161607	0.0764242	0.60359	C1
TCGA-24-1557-01	0.0750351	0.137157	0.123989	0.113151	0.0776257	0.429165	C1
TCGA-24-1558-01	0.104308	0.122351	0.105959	0.0948518	0.0426145	0.459422	C2
TCGA-24-1560-01	0.0723546	0.10041	0.15164	0.0912651	0.0216273	0.41652	C2
TCGA-24-1562-01	0.0995076	0.149235	0.180487	0.123795	0.0507742	0.501604	C1
TCGA-24-1563-01	0.0450559	0.144031	0.173173	0.161435	0.0512612	0.50875	C1
TCGA-24-1565-01	0.118352	0.13306	0.215808	0.132661	0.081818	0.523252	C1
TCGA-24-1567-01	0.0742563	0.106037	0.139203	0.0712559	0.0632983	0.409253	C2
TCGA-24-1603-01	0.098472	0.138871	0.119974	0.111386	0.056163	0.457518	C2
TCGA-24-1604-01	0.0736728	0.146204	0.157023	0.126958	0.0480254	0.439248	C2
TCGA-24-1616-01	0.0803336	0.137288	0.124592	0.0990041	0.0352705	0.443609	C2
TCGA-24-1842-01	0.0909442	0.165051	0.230209	0.146582	0.0559055	0.601768	C1
TCGA-24-1843-01	0.104832	0.186228	0.161914	0.154434	0.0885548	0.531043	C1
TCGA-24-1844-01	0.0728122	0.119375	0.155761	0.0893409	0.0633147	0.415164	C2
TCGA-24-1845-01	0.0703962	0.142509	0.144836	0.128322	0.0326742	0.47969	C2
TCGA-24-1846-01	0.0653754	0.168429	0.165447	0.154943	0.0418925	0.530688	C1
TCGA-24-1847-01	0.0589072	0.174685	0.333195	0.180401	0.0867279	0.600657	C1
TCGA-24-1850-01	0.0780737	0.154028	0.15185	0.133975	0.0941313	0.525203	C2
TCGA-24-1923-01	0.0529876	0.147915	0.131432	0.110281	0.0471685	0.417322	C1
TCGA-24-1924-01	0.101812	0.140907	0.234159	0.176962	0.0803672	0.56641	C1
TCGA-24-1928-01	0.0821081	0.15312	0.1739	0.133667	0.105656	0.468662	C1
TCGA-24-1930-01	0.0732227	0.161341	0.205045	0.160999	0.0929023	0.523688	C1
TCGA-24-2020-01	0.0399881	0.0983046	0.16755	0.0856157	0.0473603	0.411916	C2
TCGA-24-2023-01	0.0638287	0.122004	0.227291	0.137172	0.0597296	0.470507	C2
TCGA-24-2024-01	0.0913964	0.116277	0.163779	0.120334	0.0470056	0.496745	C2
TCGA-24-2026-01	0.095762	0.125643	0.168081	0.12354	0.0523216	0.468718	C2
TCGA-24-2027-01	0.0681898	0.131479	0.12447	0.0808527	0.0713731	0.396842	C2
TCGA-24-2033-01	0.0785411	0.133167	0.14173	0.103673	0.0644666	0.47015	C1
TCGA-24-2035-01	0.0711457	0.167238	0.223097	0.177117	0.0970248	0.556105	C1
TCGA-24-2036-01	0.0879791	0.133539	0.12709	0.0840027	0.045414	0.459468	C2
TCGA-24-2038-01	0.085572	0.120367	0.196362	0.104923	0.0427919	0.510856	C1
TCGA-24-2254-01	0.0768059	0.169032	0.120224	0.149929	0.0784266	0.552643	C1
TCGA-24-2267-01	0.103213	0.189147	0.207433	0.16135	0.0732735	0.580899	C1
TCGA-24-2271-01	0.109365	0.198964	0.192187	0.155327	0.0483356	0.552649	C1
TCGA-24-2280-01	0.0295055	0.165767	0.146981	0.117315	0.0743996	0.447691	C2
TCGA-24-2281-01	0.0405282	0.188315	0.166287	0.162627	0.0335625	0.578108	C2
TCGA-24-2289-01	0.0580306	0.170052	0.18312	0.18139	0.102408	0.52096	C1
TCGA-24-2290-01	0.077607	0.173886	0.134098	0.180216	0.0723822	0.553899	C1
TCGA-24-2293-01	0.0484376	0.226322	0.205312	0.203023	0.128837	0.572128	C1
TCGA-24-2297-01	0.0663789	0.130516	0.144284	0.0972233	0.0553152	0.410495	C2
TCGA-24-2298-01	0.0805973	0.115581	0.184972	0.131988	0.0550437	0.496011	C2
TCGA-25-1312-01	0.0877966	0.119989	0.159453	0.106553	0.064452	0.453258	C2
TCGA-25-1313-01	0.0661318	0.158823	0.173561	0.163387	0.118282	0.478135	C1
TCGA-25-1315-01	0.0471026	0.120024	0.109766	0.0780667	0.0509139	0.37115	C2
TCGA-25-1316-01	0.0768929	0.127748	0.198826	0.0893464	0.0429467	0.458039	C2
TCGA-25-1317-01	0.0642071	0.122516	0.133779	0.0853942	0.0342862	0.417173	C2
TCGA-25-1318-01	0.076082	0.13711	0.110712	0.115837	0.0446627	0.477973	C1
TCGA-25-1319-01	0.0850492	0.136841	0.139579	0.0970034	0.0664201	0.464645	C2
TCGA-25-1320-01	0.0461988	0.153447	0.148184	0.140434	0.0758691	0.47569	C1
TCGA-25-1321-01	0.0739956	0.124368	0.146155	0.106671	0.0624242	0.421728	C2
TCGA-25-1322-01	0.0593416	0.13509	0.153435	0.158921	0.0910351	0.45878	C1
TCGA-25-1323-01	0.0656688	0.124651	0.128175	0.0994605	0.0672434	0.404348	C2
TCGA-25-1326-01	0.0655327	0.147746	0.143919	0.133136	0.0887606	0.477318	C1
TCGA-25-1328-01	0.0669757	0.135017	0.168514	0.11169	0.0337848	0.5067	C1
TCGA-25-1329-01	0.0459936	0.166726	0.151731	0.125285	0.0931215	0.455536	C2
TCGA-25-1623-01	0.0651176	0.173012	0.224922	0.191691	0.0765104	0.582159	C1
TCGA-25-1626-01	0.066755	0.150946	0.248533	0.180033	0.104298	0.559729	C1
TCGA-25-1627-01	0.060584	0.120223	0.15379	0.117829	0.0590738	0.430612	C1
TCGA-25-1628-01	0.0789097	0.153679	0.281127	0.14947	0.115043	0.5407	C2
TCGA-25-1630-01	0.0892228	0.175086	0.135051	0.186312	0.0765356	0.528094	C1
TCGA-25-1632-01	0.0518504	0.104908	0.115455	0.0827195	0.0142848	0.390337	C2
TCGA-25-1633-01	0.0498875	0.160092	0.218098	0.15451	0.088005	0.517688	C1
TCGA-25-1634-01	0.0319247	0.121834	0.0989903	0.0644813	0.0493256	0.329153	C2
TCGA-25-1635-01	0.0960297	0.12945	0.217738	0.13389	0.106285	0.500791	C1
TCGA-25-1870-01	0.0540846	0.131737	0.183348	0.113293	0.0710789	0.456996	C1
TCGA-25-1877-01	0.0485746	0.12063	0.144823	0.103163	0.0367924	0.401136	C2
TCGA-25-2042-01	0.0643403	0.156738	0.201247	0.183242	0.0717749	0.581101	C1
TCGA-25-2391-01	0.109028	0.150663	0.161717	0.156058	0.0566301	0.527184	C1
TCGA-25-2392-01	0.0641502	0.222512	0.160728	0.201024	0.141398	0.568065	C1
TCGA-25-2393-01	0.0238088	0.169372	0.102177	0.136906	0.0450206	0.4369	C2
TCGA-25-2396-01	0.102276	0.136217	0.211804	0.132681	0.0548041	0.5174	C1
TCGA-25-2398-01	0.0388375	0.166378	0.146619	0.136847	0.0838173	0.514964	C1
TCGA-25-2399-01	0.0970804	0.12756	0.228559	0.158712	0.05373	0.567029	C2
TCGA-25-2400-01	0.0816015	0.121723	0.147491	0.111089	0.059255	0.485559	C2
TCGA-25-2401-01	0.0993348	0.192014	0.194437	0.189778	0.105541	0.6199	C1
TCGA-25-2404-01	0.0787135	0.147482	0.171795	0.157361	0.0795028	0.528111	C1
TCGA-25-2409-01	0.092503	0.127311	0.201191	0.126251	0.0909513	0.473562	C1
TCGA-29-1688-01	0.062239	0.176905	0.243379	0.174393	0.103466	0.557843	C1
TCGA-29-1690-01	0.0687229	0.137324	0.18448	0.154034	0.0471757	0.58764	C1
TCGA-29-1691-01	0.0760034	0.161662	0.16498	0.123388	0.101693	0.478523	C2
TCGA-29-1693-01	0.057168	0.124213	0.173521	0.136871	0.0788828	0.458489	C2
TCGA-29-1694-01	0.0781993	0.168025	0.143355	0.151503	0.0451631	0.52565	C1
TCGA-29-1695-01	0.0773763	0.151347	0.197695	0.17167	0.0918746	0.57888	C1
TCGA-29-1696-01	0.0756357	0.132662	0.162368	0.111579	0.0380352	0.463971	C2
TCGA-29-1697-01	0.0757359	0.113877	0.150413	0.100446	0.0561807	0.426808	C2
TCGA-29-1701-01	0.0734547	0.144586	0.208006	0.142068	0.101009	0.496143	C1
TCGA-29-1703-01	0.0629077	0.146381	0.155511	0.120831	0.0551278	0.459177	C1
TCGA-29-1705-01	0.0929801	0.156763	0.162383	0.12941	0.0740705	0.541952	C1
TCGA-29-1710-01	0.130944	0.17325	0.306412	0.181747	0.10035	0.647188	C1
TCGA-29-1711-01	0.102264	0.166981	0.262398	0.156807	0.0920457	0.56297	C1
TCGA-29-1761-01	0.0767002	0.136285	0.20359	0.125505	0.0873828	0.49628	C2
TCGA-29-1762-01	0.051543	0.146356	0.116518	0.111174	0.0892282	0.441301	C2
TCGA-29-1763-01	0.0435018	0.153659	0.176499	0.130536	0.0754392	0.48616	C2
TCGA-29-1766-01	0.0575858	0.148125	0.181271	0.131889	0.0719964	0.459327	C2
TCGA-29-1768-01	0.0865642	0.150199	0.245397	0.147386	0.0837596	0.58605	C1
TCGA-29-1769-01	0.0787896	0.147774	0.170675	0.14279	0.0773846	0.450294	C1
TCGA-29-1770-01	0.0698461	0.136496	0.151231	0.121853	0.0523386	0.489588	C1
TCGA-29-1774-01	0.0485905	0.126726	0.127215	0.0787366	0.065519	0.38619	C2
TCGA-29-1776-01	0.106891	0.12379	0.190727	0.121662	0.0573905	0.502702	C2
TCGA-29-1777-01	0.0834021	0.123661	0.18192	0.135134	0.0396175	0.49319	C1
TCGA-29-1778-01	0.0828041	0.1393	0.226083	0.116213	0.0450293	0.519706	C2
TCGA-29-1781-01	0.115206	0.147647	0.247604	0.142347	0.0692126	0.563176	C1
TCGA-29-1783-01	0.0911618	0.137781	0.191096	0.141835	0.0858936	0.519071	C1
TCGA-29-1784-01	0.114785	0.15743	0.211101	0.146471	0.0798366	0.561559	C1
TCGA-29-1785-01	0.11245	0.146525	0.266643	0.15004	0.0835358	0.572662	C1
TCGA-29-2414-01	0.0453835	0.134766	0.155044	0.102259	0.0580891	0.462181	C2
TCGA-29-2425-01	0.0377238	0.126869	0.1524	0.0952502	0.0127249	0.430042	C2
TCGA-29-2427-01	0.130363	0.141358	0.340381	0.177895	0.105071	0.612919	C1
TCGA-29-2428-01	0.0403457	0.169202	0.233467	0.139297	0.0468053	0.548283	C1
TCGA-30-1714-01	0.070013	0.147553	0.121962	0.106098	0.0660654	0.402935	C2
TCGA-30-1718-01	0.0901623	0.161144	0.187952	0.14728	0.081378	0.508372	C1
TCGA-30-1853-01	0.0531182	0.109846	0.115993	0.0558391	0.038527	0.350211	C2
TCGA-30-1860-01	0.0963453	0.147487	0.258729	0.16733	0.043749	0.582585	C1
TCGA-30-1861-01	0.068163	0.129921	0.132301	0.0902967	0.0593317	0.444251	C2
TCGA-30-1862-01	0.0938595	0.138489	0.209501	0.126539	0.0763185	0.497606	C1
TCGA-30-1866-01	0.0627268	0.139793	0.170916	0.10091	0.0537197	0.426343	C1
TCGA-30-1891-01	0.0583261	0.158335	0.15407	0.137029	0.0753843	0.489354	C1
TCGA-30-1892-01	0.0570967	0.128269	0.17189	0.111425	0.0496591	0.447957	C1
TCGA-31-1944-01	0.043692	0.148885	0.152752	0.134148	0.0489075	0.441734	C1
TCGA-31-1946-01	0.0766216	0.145139	0.168571	0.145253	0.0779511	0.553679	C1
TCGA-31-1950-01	0.104491	0.160525	0.16154	0.133258	0.0708743	0.490893	C1
TCGA-31-1951-01	0.0719877	0.157939	0.191301	0.144928	0.0643661	0.532841	C1
TCGA-31-1953-01	0.0969178	0.153392	0.295486	0.181385	0.0842337	0.64143	C1
TCGA-31-1956-01	0.0583853	0.214598	0.278115	0.216141	0.0987296	0.645061	C1
TCGA-31-1959-01	0.0402555	0.188324	0.16867	0.16549	0.101187	0.52296	C1
TCGA-36-1568-01	0.114926	0.158472	0.143377	0.12455	0.0637834	0.492497	C1
TCGA-36-1569-01	0.0701592	0.17989	0.231678	0.14556	0.0925953	0.510671	C1
TCGA-36-1570-01	0.0614096	0.12544	0.121329	0.0931587	0.0391007	0.425279	C2
TCGA-36-1571-01	0.0586239	0.113429	0.127901	0.0899484	0.0569294	0.365878	C2
TCGA-36-1574-01	0.0477949	0.135093	0.156804	0.136094	0.032712	0.474945	C2
TCGA-36-1576-01	0.0850084	0.176978	0.233453	0.162738	0.109571	0.581078	C1
TCGA-36-1577-01	0.0444558	0.136938	0.104136	0.0959132	0.0556515	0.408104	C2
TCGA-36-1580-01	0.0762513	0.151667	0.155661	0.128261	0.0611723	0.508293	C1
TCGA-36-1581-01	0.108953	0.149167	0.240904	0.155289	0.0714472	0.564985	C1
TCGA-57-1582-01	0.0567041	0.141556	0.129451	0.0927019	0.0744154	0.406435	C2
TCGA-57-1583-01	0.0575547	0.101305	0.145685	0.0856967	0.0109339	0.377033	C2
TCGA-57-1584-01	0.131161	0.106642	0.172815	0.0995491	0.0554677	0.491535	C1
TCGA-57-1585-01	0.065741	0.151048	0.186717	0.138475	0.0844293	0.4918	C1
TCGA-57-1586-01	0.0998137	0.131521	0.143042	0.106311	0.0558826	0.458236	C2
TCGA-57-1993-01	0.075024	0.136302	0.129516	0.110368	0.0730455	0.455006	C2
TCGA-57-1994-01	0.074762	0.185259	0.233363	0.137523	0.090981	0.506195	C2
TCGA-59-2348-01	0.0721778	0.162198	0.1563	0.128884	0.0696168	0.489412	C2
TCGA-59-2350-01	0.0878017	0.147391	0.131708	0.120206	0.0555522	0.511267	C2
TCGA-59-2351-01	0.113169	0.167274	0.194715	0.148859	0.0781744	0.571206	C1
TCGA-59-2352-01	0.0917229	0.163581	0.154744	0.140074	0.0496558	0.525004	C2
TCGA-59-2354-01	0.0850085	0.156783	0.233387	0.151794	0.0805237	0.575354	C1
TCGA-59-2355-01	0.0674491	0.165312	0.186266	0.132031	0.08288	0.479231	C2
TCGA-59-2363-01	0.0712625	0.162575	0.104503	0.122169	0.0573401	0.416262	C2
TCGA-61-1721-01	0.0370298	0.155467	0.212319	0.112473	0.101568	0.488409	C1
TCGA-61-1724-01	0.0620517	0.148413	0.169886	0.126402	0.0821112	0.464532	C1
TCGA-61-1725-01	0.0596057	0.141503	0.191347	0.141654	0.0724117	0.475274	C1
TCGA-61-1728-01	0.0372755	0.141962	0.108768	0.0994999	0.0310452	0.414965	C1
TCGA-61-1733-01	0.0758738	0.145902	0.146984	0.117837	0.100278	0.459733	C2
TCGA-61-1736-01	0.0746705	0.149682	0.191451	0.148878	0.0636585	0.531939	C2
TCGA-61-1737-01	0.0900264	0.167577	0.136775	0.153552	0.083466	0.525021	C1
TCGA-61-1738-01	0.0997647	0.102615	0.170111	0.138453	0.093079	0.454855	C2
TCGA-61-1741-01	0.0805961	0.154324	0.171928	0.122254	0.0680035	0.516481	C2
TCGA-61-1900-01	0.0793327	0.143998	0.118491	0.0997787	0.0713123	0.409669	C2
TCGA-61-1907-01	0.0716983	0.194155	0.226162	0.166945	0.0620739	0.52861	C2
TCGA-61-1910-01	0.0577309	0.134977	0.126706	0.115471	0.0249469	0.445039	C2
TCGA-61-1911-01	0.106041	0.159653	0.317448	0.171336	0.0997715	0.566995	C1
TCGA-61-1914-01	0.0869016	0.125736	0.171146	0.146114	0.0747549	0.508778	C2
TCGA-61-1918-01	0.113647	0.14715	0.158133	0.114228	0.0719059	0.509164	C2
TCGA-61-1919-01	0.0674988	0.168486	0.134872	0.15838	0.065577	0.517231	C1
TCGA-61-1995-01	0.0773889	0.199116	0.171548	0.132431	0.0948322	0.526391	C2
TCGA-61-1998-01	0.0346171	0.16546	0.132575	0.149574	0.0851653	0.504444	C1
TCGA-61-2000-01	0.0809191	0.157931	0.167326	0.14804	0.0404398	0.502016	C2
TCGA-61-2002-01	0.091816	0.191722	0.233955	0.18277	0.0773919	0.593919	C1
TCGA-61-2003-01	0.0895613	0.181137	0.222106	0.162426	0.109422	0.606016	C1
TCGA-61-2008-01	0.0856332	0.157585	0.131341	0.116307	0.0597731	0.494285	C1
TCGA-61-2009-01	0.0434125	0.13516	0.180611	0.140472	0.0899358	0.458786	C1
TCGA-61-2012-01	0.0678944	0.17646	0.195789	0.188122	0.0453007	0.577745	C1
TCGA-61-2088-01	0.0707455	0.131962	0.14317	0.0928806	0.0795721	0.407007	C2
TCGA-61-2092-01	0.0858654	0.123939	0.15026	0.0829653	0.027505	0.412285	C2
TCGA-61-2097-01	0.0583975	0.172987	0.126917	0.174163	0.0617817	0.51379	C1
TCGA-61-2098-01	0.0555772	0.107809	0.126546	0.0894417	0.068298	0.385574	C2
TCGA-61-2101-01	0.0810708	0.116983	0.145897	0.0961593	0.049529	0.470934	C1
TCGA-61-2102-01	0.0587626	0.148777	0.14386	0.112082	0.109324	0.45954	C2
TCGA-61-2104-01	0.0771543	0.174308	0.194162	0.170524	0.0814634	0.508946	C2
TCGA-61-2109-01	0.127709	0.134184	0.177878	0.125326	0.0486033	0.510771	C2
TCGA-61-2110-01	0.0705608	0.146636	0.145146	0.102994	0.0414273	0.438333	C2
TCGA-61-2111-01	0.0894872	0.164599	0.156649	0.112298	0.0744226	0.482576	C2
TCGA-61-2113-01	0.0548562	0.1634	0.171971	0.177277	0.0716108	0.542903	C1

## Sheet: Supplementary Table 3
Gene	logFC	AveExpr	t	P.Value	adj.P.Val	B	regulated
SPI1	1.38818	5.20316	14.4268	1.17781e-37	6.64299e-33	74.6562	Up-Regulated
AIF1	1.4502	4.93265	14.065	3.28951e-36	9.27657e-32	71.3838	Up-Regulated
TNFAIP8L2	1.46325	2.69487	13.7705	4.85568e-35	6.83978e-31	68.7381	Up-Regulated
ALOX5AP	1.93186	4.74889	13.7627	5.21132e-35	6.83978e-31	68.6686	Up-Regulated
LAT2	1.279	2.25116	13.7461	6.06353e-35	6.83978e-31	68.5198	Up-Regulated
RNASE6	1.51871	4.5795	13.5525	3.5212e-34	3.30998e-30	66.7909	Up-Regulated
ABI3	1.29555	3.17808	13.515	4.94622e-34	3.98531e-30	66.4569	Up-Regulated
LCP2	1.44528	2.53757	13.4669	7.64064e-34	5.38674e-30	66.0296	Up-Regulated
CD53	1.58273	4.72441	13.3852	1.59931e-33	9.99122e-30	65.3036	Up-Regulated
C3AR1	1.65888	3.73483	13.3648	1.92206e-33	9.99122e-30	65.1229	Up-Regulated
EVI2A	1.48195	2.66343	13.3633	1.94861e-33	9.99122e-30	65.1094	Up-Regulated
LST1	1.4215	3.21527	13.2869	3.88006e-33	1.82366e-29	64.4326	Up-Regulated
CD14	1.44869	6.61085	13.2677	4.61353e-33	2.0016e-29	64.2624	Up-Regulated
SELPLG	1.4777	3.8024	13.2074	7.93494e-33	3.1967e-29	63.7295	Up-Regulated
MS4A6A	1.60955	3.22384	13.1593	1.22257e-32	4.35633e-29	63.3046	Up-Regulated
CD86	1.50982	2.63846	13.1581	1.23582e-32	4.35633e-29	63.294	Up-Regulated
LAPTM5	1.57607	6.90445	13.1429	1.41581e-32	4.69723e-29	63.1604	Up-Regulated
HAVCR2	1.4825	2.93973	13.1282	1.61533e-32	4.96587e-29	63.0309	Up-Regulated
CD37	1.25626	3.43822	13.1079	1.93898e-32	5.46802e-29	62.8514	Up-Regulated
MNDA	1.56907	2.75366	13.0978	2.12324e-32	5.51198e-29	62.7622	Up-Regulated
APBB1IP	1.57046	2.58393	13.0964	2.15003e-32	5.51198e-29	62.7498	Up-Regulated
RGS18	1.55309	-0.132626	13.0215	4.34152e-32	1.02871e-28	62.0587	Up-Regulated
LAIR1	1.52524	2.55073	13.0169	4.37743e-32	1.02871e-28	62.0511	Up-Regulated
ITGB2	1.64481	4.38936	12.983	5.93071e-32	1.33799e-28	61.7527	Up-Regulated
GMFG	1.06366	3.43616	12.9607	7.23647e-32	1.56978e-28	61.5571	Up-Regulated
CD33	1.43331	0.22256	12.9453	8.30127e-32	1.73407e-28	61.4222	Up-Regulated
HCK	1.51634	3.0803	12.9183	1.05642e-31	2.12796e-28	61.1853	Up-Regulated
LY86	1.34567	3.54271	12.8771	1.52526e-31	2.96642e-28	60.8244	Up-Regulated
SIGLEC9	1.49837	1.41038	12.8585	1.79981e-31	3.38371e-28	60.6617	Up-Regulated
BTK	1.51353	0.99346	12.8465	2.00373e-31	3.64556e-28	60.5563	Up-Regulated
SASH3	1.56308	2.98863	12.8337	2.24478e-31	3.95649e-28	60.4446	Up-Regulated
FCER1G	1.31681	7.27015	12.8222	2.48662e-31	4.24994e-28	60.3441	Up-Regulated
CD300C	1.65242	1.03818	12.8108	2.75059e-31	4.56282e-28	60.2449	Up-Regulated
GPR34	1.57448	2.82774	12.8032	2.94408e-31	4.74426e-28	60.1781	Up-Regulated
EVI2B	1.56353	3.65361	12.7966	3.12053e-31	4.88891e-28	60.1209	Up-Regulated
FPR1	1.86844	2.08228	12.735	5.39411e-31	8.00614e-28	59.5831	Up-Regulated
CLEC4A	1.39488	1.63902	12.7263	5.82618e-31	8.42571e-28	59.5074	Up-Regulated
LSP1	1.25166	4.11481	12.7111	6.6699e-31	9.40472e-28	59.3745	Up-Regulated
FERMT3	1.26464	3.77933	12.7061	6.97273e-31	9.59193e-28	59.3308	Up-Regulated
GPR183	1.65331	3.36158	12.698	7.49158e-31	1.00603e-27	59.2603	Up-Regulated
FCGR1A	1.50601	1.99666	12.6934	7.80296e-31	1.02348e-27	59.2203	Up-Regulated
TYROBP	1.26236	7.76791	12.672	9.42581e-31	1.17992e-27	59.0346	Up-Regulated
NLRP3	1.41763	0.264648	12.6703	9.57023e-31	1.17992e-27	59.0197	Up-Regulated
GNA15	1.36138	2.45477	12.6697	9.62327e-31	1.17992e-27	59.0143	Up-Regulated
FCGR2A	1.41751	3.82793	12.6286	1.38501e-30	1.66204e-27	58.6565	Up-Regulated
CYBB	1.72192	4.35216	12.6227	1.45848e-30	1.71374e-27	58.6057	Up-Regulated
CYTH4	1.46916	1.96794	12.5522	2.71926e-30	3.12998e-27	57.9935	Up-Regulated
CD300A	1.32477	2.53445	12.545	2.89714e-30	3.26803e-27	57.9313	Up-Regulated
CSF1R	1.63237	4.58635	12.501	4.26888e-30	4.72096e-27	57.5504	Up-Regulated
ARHGAP9	1.41552	1.39877	12.4865	4.8527e-30	5.26341e-27	57.4244	Up-Regulated
P2RY13	1.75528	0.960257	12.4839	5.25738e-30	5.59475e-27	57.3451	Up-Regulated
SAMSN1	1.4728	1.98298	12.4329	7.77675e-30	8.12253e-27	56.961	Up-Regulated
NCF4	1.28812	2.82311	12.4165	8.9801e-30	9.20885e-27	56.8196	Up-Regulated
WAS	1.21323	3.41698	12.3978	1.05809e-29	1.06567e-26	56.6585	Up-Regulated
ARHGAP15	1.35773	-0.323234	12.3588	1.4909e-29	1.47524e-26	56.3215	Up-Regulated
FCGR2B	1.60609	1.49807	12.3498	1.61253e-29	1.56807e-26	56.2445	Up-Regulated
PTPRC	1.60676	2.16884	12.3435	1.70412e-29	1.62905e-26	56.1902	Up-Regulated
LILRA2	1.49128	-0.560381	12.3271	1.96876e-29	1.85067e-26	56.0483	Up-Regulated
C1orf162	1.0743	3.99839	12.3062	2.36251e-29	2.18439e-26	55.8692	Up-Regulated
BIN2	1.4113	1.64168	12.2755	3.09071e-29	2.8116e-26	55.6052	Up-Regulated
C1QA	1.45315	7.50995	12.2519	3.79858e-29	3.40069e-26	55.4026	Up-Regulated
FYB	1.49929	2.31154	12.2474	3.95373e-29	3.48428e-26	55.3633	Up-Regulated
FGL2	1.54219	3.13533	12.2385	4.27205e-29	3.70689e-26	55.2872	Up-Regulated
TAGAP	1.45806	1.33703	12.2269	4.72629e-29	4.03891e-26	55.1879	Up-Regulated
OSCAR	1.35034	2.41812	12.1887	6.59747e-29	5.40986e-26	54.8602	Up-Regulated
C1QC	1.52159	8.16938	12.1884	6.61833e-29	5.40986e-26	54.8571	Up-Regulated
GIMAP4	1.14211	3.9871	12.1766	7.33255e-29	5.90805e-26	54.7564	Up-Regulated
ARHGDIB	1.02863	6.38219	12.1726	7.59307e-29	6.03178e-26	54.7221	Up-Regulated
CCL4	1.59586	3.21918	12.1657	8.06553e-29	6.31811e-26	54.6628	Up-Regulated
SRGN	1.27573	6.95765	12.157	8.70045e-29	6.72211e-26	54.5883	Up-Regulated
PTPN22	1.51604	0.482782	12.1407	1.0023e-28	7.63928e-26	54.4493	Up-Regulated
TBXAS1	1.25872	1.633	12.1176	1.22557e-28	9.21648e-26	54.2517	Up-Regulated
C1QB	1.56185	7.89565	12.1062	1.35396e-28	1.0048e-25	54.1538	Up-Regulated
LY96	1.24138	3.99904	12.0899	1.55908e-28	1.142e-25	54.0152	Up-Regulated
DOCK2	1.52601	0.602356	12.0329	2.55742e-28	1.82584e-25	53.529	Up-Regulated
HPGDS	1.41781	0.72764	11.9986	3.53225e-28	2.49028e-25	53.2116	Up-Regulated
TMEM52B	1.55574	-0.49622	11.9813	4.10475e-28	2.85817e-25	53.0641	Up-Regulated
GPR84	1.6958	1.2978	11.9646	4.62204e-28	3.17912e-25	52.9476	Up-Regulated
NCF1	1.46159	1.07068	11.9552	5.01417e-28	3.40728e-25	52.8676	Up-Regulated
NCKAP1L	1.49882	1.73262	11.9408	5.68328e-28	3.81599e-25	52.7445	Up-Regulated
TLR7	1.66712	0.849594	11.9179	6.92414e-28	4.59445e-25	52.5505	Up-Regulated
SNX20	1.64347	0.464822	11.911	7.35177e-28	4.82148e-25	52.4917	Up-Regulated
SLA	1.39515	1.38595	11.8856	9.15329e-28	5.93397e-25	52.2764	Up-Regulated
LILRB4	1.57841	2.40039	11.8796	9.64138e-28	6.17936e-25	52.2253	Up-Regulated
VSIG4	1.59723	4.72391	11.8496	1.24819e-27	7.8285e-25	51.9717	Up-Regulated
PLEK	1.49854	3.42409	11.8495	1.24921e-27	7.8285e-25	51.9709	Up-Regulated
RAC2	1.27966	4.45052	11.8004	1.90735e-27	1.18216e-24	51.5551	Up-Regulated
ITGAM	1.55013	1.81972	11.788	2.12131e-27	1.30048e-24	51.4507	Up-Regulated
CD48	1.55885	2.62367	11.78	2.27187e-27	1.37781e-24	51.3833	Up-Regulated
GLIPR1	1.12162	2.27238	11.7726	2.42253e-27	1.45354e-24	51.3203	Up-Regulated
RASAL3	1.30517	1.31404	11.7322	3.42578e-27	2.03387e-24	50.9799	Up-Regulated
MILR1	1.46921	2.33399	11.7252	3.63816e-27	2.13678e-24	50.9208	Up-Regulated
GPR65	1.44204	0.780738	11.724	3.67489e-27	2.13678e-24	50.9109	Up-Regulated
IGSF6	1.12837	2.17565	11.7129	4.04349e-27	2.30361e-24	50.817	Up-Regulated
AMICA1	1.53031	-0.450464	11.6653	6.0802e-27	3.40582e-24	50.4163	Up-Regulated
MYO1F	1.18698	2.03573	11.6649	6.09896e-27	3.40582e-24	50.4133	Up-Regulated
IL10RA	1.48665	2.27359	11.6589	6.42431e-27	3.55233e-24	50.3623	Up-Regulated
TREM2	1.44053	4.72377	11.648	7.04719e-27	3.85892e-24	50.2714	Up-Regulated
FCGR1B	1.4138	-0.753703	11.6382	7.8398e-27	4.25166e-24	50.1666	Up-Regulated
LRRC25	1.2437	2.92406	11.6244	8.6241e-27	4.62397e-24	50.073	Up-Regulated
LILRA1	1.44324	-0.974081	11.6289	8.69029e-27	4.62397e-24	50.0654	Up-Regulated
CXorf21	1.45618	0.735128	11.6057	1.03548e-26	5.4076e-24	49.8933	Up-Regulated
MSR1	1.31907	3.06341	11.5879	1.17819e-26	6.09643e-24	49.7666	Up-Regulated
CD180	1.42894	0.882441	11.5438	1.71521e-26	8.71526e-24	49.3977	Up-Regulated
CORO1A	1.20235	4.25172	11.5243	2.02518e-26	1.01984e-23	49.2345	Up-Regulated
TYMP	1.34139	5.41263	11.5207	2.08846e-26	1.0424e-23	49.2043	Up-Regulated
SIRPB2	1.69398	-0.198263	11.5173	2.15116e-26	1.06427e-23	49.1753	Up-Regulated
RNASE2	1.51961	1.7906	11.5122	2.24607e-26	1.09571e-23	49.1329	Up-Regulated
CD4	1.14159	4.87891	11.5118	2.25356e-26	1.09571e-23	49.1296	Up-Regulated
CD300LF	1.58908	0.577989	11.5039	2.40992e-26	1.16173e-23	49.0637	Up-Regulated
MS4A7	1.27873	2.8433	11.4874	2.77318e-26	1.32551e-23	48.9258	Up-Regulated
CCRL2	1.1249	0.65412	11.4607	3.4791e-26	1.64895e-23	48.7031	Up-Regulated
HLA-DPB1	1.39715	7.23077	11.4456	3.95355e-26	1.84758e-23	48.5775	Up-Regulated
IGSF21	1.65307	0.745478	11.4453	3.9637e-26	1.84758e-23	48.575	Up-Regulated
LILRB1	1.46864	1.32743	11.4359	4.29257e-26	1.98447e-23	48.4967	Up-Regulated
NFAM1	1.35244	1.38472	11.4201	4.91163e-26	2.2522e-23	48.3644	Up-Regulated
CCR5	1.65125	1.0243	11.4079	5.44594e-26	2.46894e-23	48.263	Up-Regulated
SIGLEC10	1.57047	1.50092	11.4073	5.47185e-26	2.46894e-23	48.2584	Up-Regulated
CD84	1.50968	1.3602	11.398	5.92052e-26	2.65019e-23	48.181	Up-Regulated
GIMAP1	1.03536	0.496341	11.3588	8.24954e-26	3.66364e-23	47.8552	Up-Regulated
CLEC7A	1.51267	1.92075	11.3091	1.2555e-25	5.53216e-23	47.4428	Up-Regulated
ALOX5	1.42637	3.76362	11.3054	1.29504e-25	5.66212e-23	47.4123	Up-Regulated
STX11	1.25988	1.6289	11.299	1.36696e-25	5.93061e-23	47.3592	Up-Regulated
SCIMP	1.1925	0.767484	11.2785	1.62558e-25	6.99879e-23	47.1891	Up-Regulated
MS4A4A	1.38297	2.81556	11.2618	1.8708e-25	7.99358e-23	47.0511	Up-Regulated
ADAP2	1.12917	2.90861	11.2427	2.19698e-25	9.24717e-23	46.8933	Up-Regulated
IL12RB1	1.47983	0.314075	11.2265	2.51802e-25	1.05199e-22	46.7593	Up-Regulated
RGS1	1.62606	4.49044	11.1911	3.39161e-25	1.39628e-22	46.4669	Up-Regulated
C19orf35	1.14324	-0.827769	11.1742	3.90747e-25	1.59699e-22	46.3279	Up-Regulated
PLAUR	1.0739	4.34243	11.1666	4.16432e-25	1.67766e-22	46.2654	Up-Regulated
GAB3	1.20705	0.126616	11.1447	5.00493e-25	2.00201e-22	46.0848	Up-Regulated
PIK3CG	1.60113	-0.0471198	11.1285	5.73173e-25	2.27659e-22	45.9517	Up-Regulated
CD300LB	1.38429	-1.33667	11.1274	5.90238e-25	2.32797e-22	45.9229	Up-Regulated
SLC9A9	1.19285	1.27893	11.1152	6.40826e-25	2.50995e-22	45.8421	Up-Regulated
IKZF1	1.37965	0.922479	11.0767	8.84208e-25	3.43932e-22	45.526	Up-Regulated
ITGAX	1.2485	2.17836	11.0642	9.81873e-25	3.79306e-22	45.4232	Up-Regulated
SLAMF8	1.57624	2.77533	11.0617	1.00267e-24	3.84703e-22	45.4026	Up-Regulated
OLR1	1.65825	2.67624	11.0542	1.06756e-24	4.06834e-22	45.341	Up-Regulated
TFEC	1.46739	0.251842	11.0443	1.15941e-24	4.38871e-22	45.26	Up-Regulated
KCNMB1	1.18263	-0.168231	11.0359	1.24325e-24	4.65013e-22	45.1914	Up-Regulated
GAPT	1.67264	0.504183	11.0357	1.24496e-24	4.65013e-22	45.1901	Up-Regulated
AOAH	1.55075	1.7688	11.034	1.26352e-24	4.6884e-22	45.1756	Up-Regulated
GGT5	1.15986	2.38314	11.024	1.37271e-24	5.06029e-22	45.0942	Up-Regulated
RCSD1	1.17542	1.12219	11.0198	1.42165e-24	5.20667e-22	45.0598	Up-Regulated
RHOH	1.50332	-0.943296	11.0113	1.55551e-24	5.66017e-22	44.9715	Up-Regulated
APOBR	1.35721	1.57451	11.004	1.62184e-24	5.86368e-22	44.9304	Up-Regulated
GAL3ST4	1.15464	3.38095	11.0024	1.64383e-24	5.90534e-22	44.9172	Up-Regulated
TMEM156	1.49453	-1.18928	10.9888	2.02589e-24	7.23177e-22	44.7125	Up-Regulated
IRF8	1.41489	1.73396	10.9693	2.16472e-24	7.67877e-22	44.647	Up-Regulated
FCGR3A	1.49015	4.93586	10.9616	2.30819e-24	8.13651e-22	44.584	Up-Regulated
DOK2	1.22493	2.31224	10.946	2.62722e-24	9.2036e-22	44.4569	Up-Regulated
EBI3	1.50371	2.0191	10.9401	2.81203e-24	9.79019e-22	44.3903	Up-Regulated
ATP8B4	1.22163	-1.22176	10.9212	3.22773e-24	1.11262e-21	44.2548	Up-Regulated
GIMAP6	1.12636	2.44644	10.921	3.23522e-24	1.11262e-21	44.2525	Up-Regulated
SLC37A2	1.28182	1.58545	10.9114	3.50215e-24	1.19712e-21	44.1747	Up-Regulated
ADORA3	1.36141	1.96856	10.9097	3.55171e-24	1.20675e-21	44.1609	Up-Regulated
FGR	1.18198	1.91784	10.9078	3.60812e-24	1.21857e-21	44.1454	Up-Regulated
TNFRSF1B	1.19829	3.99626	10.9043	3.71551e-24	1.24737e-21	44.1166	Up-Regulated
GPRIN3	1.10986	0.0976974	10.8978	3.92202e-24	1.30121e-21	44.0635	Up-Regulated
SPN	1.29268	0.389946	10.8897	4.1925e-24	1.38281e-21	43.998	Up-Regulated
LILRB2	1.38184	1.51724	10.839	6.37862e-24	2.07954e-21	43.5861	Up-Regulated
IL2RG	1.54169	3.65702	10.8366	6.50631e-24	2.10898e-21	43.5666	Up-Regulated
TRPV2	1.00154	2.32008	10.8114	8.01631e-24	2.58359e-21	43.3618	Up-Regulated
IL21R	1.95441	-0.646227	10.8067	8.63913e-24	2.7685e-21	43.2886	Up-Regulated
MPEG1	1.45041	3.21374	10.7729	1.10096e-23	3.50821e-21	43.0503	Up-Regulated
WDFY4	1.48592	-0.217155	10.7528	1.29916e-23	4.1165e-21	42.8878	Up-Regulated
EMR2	1.42477	-0.250589	10.736	1.49233e-23	4.70218e-21	42.7518	Up-Regulated
PIK3R5	1.23243	0.844713	10.7049	1.92771e-23	6.04028e-21	42.5005	Up-Regulated
CSF2RB	1.53539	1.17545	10.7034	1.95071e-23	6.07858e-21	42.4888	Up-Regulated
TLR2	1.20901	2.58072	10.6928	2.12834e-23	6.59564e-21	42.4033	Up-Regulated
SLCO2B1	1.47606	2.80747	10.6905	2.16937e-23	6.68606e-21	42.3846	Up-Regulated
TRAF3IP3	1.28978	-0.736868	10.6729	2.50589e-23	7.68124e-21	42.243	Up-Regulated
HLA-DPA1	1.56747	6.67251	10.671	2.54524e-23	7.75969e-21	42.2277	Up-Regulated
VENTX	1.4965	-0.743777	10.6675	2.66572e-23	8.08331e-21	42.1825	Up-Regulated
CD1E	2.22112	-1.32536	10.7044	2.94966e-23	8.89646e-21	42.0863	Up-Regulated
IFFO1	1.09249	1.2993	10.6446	3.16015e-23	9.48061e-21	42.0154	Up-Regulated
GZMK	1.98219	0.266968	10.623	4.11034e-23	1.21901e-20	41.7583	Up-Regulated
TLR8	1.76187	-0.34944	10.6141	4.12815e-23	1.21901e-20	41.7533	Up-Regulated
ZEB2	1.12061	0.928588	10.6082	4.25876e-23	1.25103e-20	41.7225	Up-Regulated
IL16	1.18538	0.632955	10.6023	4.46982e-23	1.30623e-20	41.6751	Up-Regulated
PTAFR	1.23721	3.22735	10.6014	4.50357e-23	1.30931e-20	41.6677	Up-Regulated
HTR7	1.52998	-2.26701	10.6219	4.86109e-23	1.39883e-20	41.5953	Up-Regulated
HLA-DQA1	1.75031	4.71531	10.5818	5.28439e-23	1.51292e-20	41.5108	Up-Regulated
IL1B	1.48322	2.26234	10.568	5.91572e-23	1.68511e-20	41.4	Up-Regulated
FAM78A	1.03329	1.43545	10.5557	6.54099e-23	1.85386e-20	41.3014	Up-Regulated
ICAM3	1.49949	-1.06612	10.5013	1.10612e-22	3.08844e-20	40.787	Up-Regulated
C1S	1.335	6.09556	10.4876	1.13828e-22	3.16258e-20	40.7577	Up-Regulated
CSF3R	1.50503	1.92811	10.4728	1.28384e-22	3.51503e-20	40.6397	Up-Regulated
ITGAL	1.46745	1.66832	10.4693	1.32162e-22	3.60099e-20	40.6112	Up-Regulated
ARHGEF6	1.05758	1.69119	10.4555	1.4777e-22	3.98775e-20	40.5017	Up-Regulated
CD163	1.46393	3.43801	10.4492	1.55524e-22	4.17701e-20	40.4515	Up-Regulated
SIGLEC7	1.29052	1.10106	10.399	2.3736e-22	6.31478e-20	40.0369	Up-Regulated
CD247	1.35946	0.0159131	10.3937	2.43999e-22	6.46092e-20	40.0096	Up-Regulated
CATSPER1	1.20302	-1.07317	10.3691	3.1206e-22	8.22453e-20	39.7689	Up-Regulated
SLC7A7	1.11573	2.89196	10.3618	3.15635e-22	8.28006e-20	39.757	Up-Regulated
DPYD	1.30669	1.87583	10.3576	3.26699e-22	8.53064e-20	39.7232	Up-Regulated
HMOX1	1.10418	4.79351	10.3392	3.78805e-22	9.84563e-20	39.578	Up-Regulated
CXCR3	1.68817	1.41046	10.3306	4.1253e-22	1.06243e-19	39.4946	Up-Regulated
TESPA1	1.42275	-1.45466	10.3167	4.61346e-22	1.17739e-19	39.3849	Up-Regulated
TNFSF13B	1.27261	3.09746	10.3039	5.03832e-22	1.28003e-19	39.2982	Up-Regulated
TLR10	1.604	-1.72082	10.3151	5.13413e-22	1.29852e-19	39.2815	Up-Regulated
S1PR4	1.19007	0.850956	10.2909	5.59332e-22	1.40834e-19	39.1956	Up-Regulated
DOCK10	1.09167	0.674689	10.2755	6.32872e-22	1.58643e-19	39.0744	Up-Regulated
CYTIP	1.21785	1.51027	10.2685	6.69597e-22	1.67106e-19	39.0191	Up-Regulated
CCR1	1.2668	3.12428	10.2674	6.75698e-22	1.67886e-19	39.0102	Up-Regulated
HLA-DRA	1.4068	10.2306	10.2544	7.49893e-22	1.85503e-19	38.908	Up-Regulated
CCL5	1.60798	4.86451	10.2452	8.07892e-22	1.98113e-19	38.8349	Up-Regulated
NNMT	2.05743	5.27262	10.2343	8.81445e-22	2.15214e-19	38.7494	Up-Regulated
CEACAM4	1.39966	-2.12147	10.2767	9.37201e-22	2.27841e-19	38.6957	Up-Regulated
FPR3	1.49092	3.62886	10.2112	1.06107e-21	2.55749e-19	38.5675	Up-Regulated
IL2RB	1.70467	2.19507	10.2067	1.10039e-21	2.64098e-19	38.5318	Up-Regulated
IL7R	1.89472	0.840183	10.2037	1.12664e-21	2.69253e-19	38.5087	Up-Regulated
STAB1	1.23217	3.53195	10.2024	1.13865e-21	2.70974e-19	38.4983	Up-Regulated
CD68	1.00326	1.49923	10.196	1.19857e-21	2.84036e-19	38.448	Up-Regulated
CD74	1.2582	11.0238	10.1938	1.21943e-21	2.8777e-19	38.431	Up-Regulated
TGFBI	1.29209	5.36277	10.1927	1.23049e-21	2.8917e-19	38.4222	Up-Regulated
RASGRP4	1.11593	0.423784	10.1611	1.58524e-21	3.70991e-19	38.1737	Up-Regulated
GRAP2	1.47595	-1.82032	10.154	1.67749e-21	3.90959e-19	38.1182	Up-Regulated
CD244	1.5162	-1.80759	10.1587	1.71327e-21	3.97656e-19	38.0987	Up-Regulated
CST7	1.49124	3.52167	10.1464	1.78295e-21	4.12132e-19	38.0584	Up-Regulated
C5AR1	1.13075	3.59141	10.1328	1.98643e-21	4.57291e-19	37.9524	Up-Regulated
NCF2	1.126	2.61096	10.1194	2.2108e-21	5.06874e-19	37.8474	Up-Regulated
GIMAP7	1.05898	2.65001	10.112	2.34515e-21	5.35502e-19	37.7896	Up-Regulated
PLD4	1.526	0.988766	10.0887	2.82456e-21	6.42371e-19	37.6071	Up-Regulated
KLRB1	1.34685	0.571823	10.0598	3.55592e-21	8.05451e-19	37.3813	Up-Regulated
NKG7	1.58261	3.79729	10.0562	3.65682e-21	8.24992e-19	37.3538	Up-Regulated
CCR2	1.90486	-0.744174	10.0516	3.84812e-21	8.64692e-19	37.3042	Up-Regulated
SLC2A5	1.31081	1.34191	10.0456	3.97825e-21	8.90387e-19	37.2712	Up-Regulated
DOCK8	1.18772	1.25524	10.0247	4.69731e-21	1.04717e-18	37.1082	Up-Regulated
FFAR4	1.53417	-0.92695	10.0218	5.30922e-21	1.17892e-18	36.9905	Up-Regulated
EPB41L3	1.21978	1.04211	10.0065	5.4284e-21	1.20066e-18	36.9664	Up-Regulated
TLR4	1.35017	1.48892	9.99665	5.86887e-21	1.28798e-18	36.8899	Up-Regulated
CCL3	1.32664	2.67858	9.94374	8.92108e-21	1.95022e-18	36.4792	Up-Regulated
CD3E	1.71604	2.19197	9.94065	9.14159e-21	1.99071e-18	36.4553	Up-Regulated
PTPN7	1.14655	1.11824	9.91635	1.10744e-20	2.39314e-18	36.2672	Up-Regulated
CLEC5A	1.42985	1.68662	9.91388	1.12926e-20	2.43097e-18	36.248	Up-Regulated
INPP5D	1.21705	2.31293	9.9008	1.25196e-20	2.68487e-18	36.1469	Up-Regulated
P2RY12	1.88093	-1.28251	9.90554	1.80132e-20	3.83383e-18	35.7998	Up-Regulated
TMEM150B	1.25371	0.656328	9.85209	1.83714e-20	3.89536e-18	35.7709	Up-Regulated
HAMP	1.29981	0.120328	9.84441	1.95143e-20	4.12219e-18	35.7117	Up-Regulated
GBP2	1.20679	3.99989	9.84344	1.96638e-20	4.13827e-18	35.7042	Up-Regulated
C10orf54	1.01724	4.43437	9.83983	2.0229e-20	4.2414e-18	35.6764	Up-Regulated
CCL4L1	1.69042	2.53147	9.79993	2.87676e-20	6.00558e-18	35.3324	Up-Regulated
CH25H	1.51769	0.535471	9.79787	2.88561e-20	6.00558e-18	35.3289	Up-Regulated
RAB31	1.00166	4.42629	9.79359	2.90765e-20	6.02921e-18	35.3207	Up-Regulated
SAMD3	1.32259	-2.63359	9.78392	3.26053e-20	6.71158e-18	35.2096	Up-Regulated
PDCD1LG2	1.4578	0.981478	9.75725	3.91381e-20	7.99793e-18	35.0298	Up-Regulated
CEACAM21	1.37121	-0.316156	9.7545	4.05037e-20	8.2471e-18	34.9965	Up-Regulated
GIMAP8	1.01962	1.13937	9.74622	4.21221e-20	8.54579e-18	34.9573	Up-Regulated
CD2	1.80336	2.55522	9.73595	4.68115e-20	9.46313e-18	34.8546	Up-Regulated
LPAR5	1.00653	2.53795	9.70914	5.62599e-20	1.13326e-17	34.6736	Up-Regulated
ASGR2	1.25607	-2.15808	9.71233	5.92255e-20	1.18875e-17	34.6257	Up-Regulated
OSM	1.49444	1.47281	9.70111	5.98939e-20	1.1979e-17	34.6123	Up-Regulated
TMEM176B	1.35441	5.65495	9.69757	6.15713e-20	1.22692e-17	34.5852	Up-Regulated
CXCR6	1.53198	0.151868	9.69713	6.178e-20	1.22692e-17	34.5819	Up-Regulated
FUT7	1.29606	-2.047	9.68088	7.95979e-20	1.57523e-17	34.3375	Up-Regulated
LYZ	1.71834	5.7825	9.66374	8.01164e-20	1.57995e-17	34.3271	Up-Regulated
GZMA	1.66545	2.53696	9.66324	8.04327e-20	1.58066e-17	34.3232	Up-Regulated
HLA-DRB1	1.34746	9.13198	9.65807	8.37326e-20	1.63979e-17	34.2838	Up-Regulated
CCR4	1.61009	-1.37392	9.64877	9.82011e-20	1.90331e-17	34.1305	Up-Regulated
LY9	1.4789	-2.26707	9.62869	1.0648e-19	2.0567e-17	34.0487	Up-Regulated
MATK	1.32957	0.400326	9.62462	1.08568e-19	2.08703e-17	34.0292	Up-Regulated
GZMM	1.3493	0.259654	9.62471	1.1254e-19	2.15164e-17	33.9953	Up-Regulated
CLEC2B	1.14967	2.62962	9.59133	1.40526e-19	2.64193e-17	33.7763	Up-Regulated
ITK	1.65718	-1.5769	9.58503	1.52978e-19	2.84756e-17	33.6944	Up-Regulated
CASP1	1.06207	3.12299	9.56873	1.67376e-19	3.10531e-17	33.605	Up-Regulated
SFMBT2	1.19804	0.401584	9.55009	1.93308e-19	3.56299e-17	33.4638	Up-Regulated
CD1C	1.79314	-0.471721	9.55399	2.01583e-19	3.69139e-17	33.4254	Up-Regulated
SLAMF6	1.60763	0.317662	9.51469	2.60041e-19	4.71594e-17	33.174	Up-Regulated
SLA2	1.19772	0.270213	9.51036	2.62626e-19	4.74756e-17	33.1635	Up-Regulated
CSF1	1.17609	5.53058	9.50463	2.74483e-19	4.94604e-17	33.1202	Up-Regulated
IL4R	1.12206	3.30409	9.47727	3.38814e-19	6.08581e-17	32.9138	Up-Regulated
SIGLEC14	1.63549	1.31268	9.48212	3.46026e-19	6.19563e-17	32.8955	Up-Regulated
HCLS1	1.07566	3.24108	9.47106	3.55374e-19	6.34286e-17	32.8671	Up-Regulated
CTSS	1.13815	5.06732	9.45709	3.95648e-19	7.03941e-17	32.7619	Up-Regulated
PRF1	1.3999	1.41042	9.45227	4.10574e-19	7.28201e-17	32.7256	Up-Regulated
CLECL1	1.12289	-0.659224	9.44148	4.56308e-19	8.06779e-17	32.623	Up-Regulated
CD7	1.41759	2.05991	9.43757	4.59586e-19	8.10034e-17	32.6151	Up-Regulated
LGALS12	1.59125	-2.07564	9.42454	6.12878e-19	1.06688e-16	32.3404	Up-Regulated
CX3CR1	1.47936	2.31493	9.39564	6.33652e-19	1.09965e-16	32.3004	Up-Regulated
TM6SF1	1.19579	0.342933	9.36329	8.11412e-19	1.39526e-16	32.0581	Up-Regulated
CLEC10A	1.65644	-0.057543	9.36297	8.31657e-19	1.42572e-16	32.0349	Up-Regulated
CD3D	1.68245	1.80295	9.3525	9.3147e-19	1.59199e-16	31.9253	Up-Regulated
BCL2A1	1.21118	2.52095	9.31354	1.18558e-18	2.0141e-16	31.6866	Up-Regulated
ZNF683	1.85391	0.500926	9.31546	1.24819e-18	2.11408e-16	31.6391	Up-Regulated
ITGA4	1.25543	0.571981	9.29303	1.38567e-18	2.33991e-16	31.5339	Up-Regulated
IL2RA	1.35823	0.474683	9.26567	1.70565e-18	2.87165e-16	31.3303	Up-Regulated
KLF2	1.02276	4.48294	9.26187	1.75551e-18	2.94679e-16	31.3021	Up-Regulated
THBD	1.0935	2.43575	9.21023	2.59572e-18	4.3314e-16	30.919	Up-Regulated
CFD	1.09554	3.99983	9.20687	2.66235e-18	4.42947e-16	30.8942	Up-Regulated
IGFL2	2.22808	-0.0318166	9.20618	2.9779e-18	4.92542e-16	30.7895	Up-Regulated
SH2D1A	1.60814	-0.79705	9.19395	3.3005e-18	5.44302e-16	30.6893	Up-Regulated
PRDM8	1.2413	-1.16079	9.15824	3.84285e-18	6.31897e-16	30.5348	Up-Regulated
GZMH	1.62773	1.04441	9.15012	4.12717e-18	6.72764e-16	30.4654	Up-Regulated
TNFRSF11A	1.21958	-0.0744896	9.1452	4.23934e-18	6.89057e-16	30.4386	Up-Regulated
VAV1	1.1909	2.37661	9.13849	4.45893e-18	7.18537e-16	30.3891	Up-Regulated
PLAU	1.41057	5.15781	9.13321	4.63966e-18	7.45532e-16	30.3502	Up-Regulated
SIGLEC5	1.26072	-1.98842	9.13511	5.07511e-18	8.13186e-16	30.2677	Up-Regulated
ARL11	1.08706	0.478386	9.08753	6.53839e-18	1.04173e-15	30.0143	Up-Regulated
CCL22	1.44356	-0.804792	9.08847	6.6241e-18	1.05241e-15	30.0026	Up-Regulated
FCER1A	1.7663	-0.0558425	9.08673	7.20929e-18	1.13897e-15	29.9234	Up-Regulated
CRTAM	1.39137	-0.989026	9.06871	7.7571e-18	1.22209e-15	29.8485	Up-Regulated
CTSW	1.36749	2.3237	9.03595	9.61963e-18	1.49054e-15	29.6362	Up-Regulated
HK3	1.13847	1.09511	9.01476	1.12687e-17	1.74127e-15	29.4813	Up-Regulated
GPR141	1.57395	0.0320043	9.01193	1.19684e-17	1.84434e-15	29.4245	Up-Regulated
HLA-DMA	1.11728	6.52609	8.99553	1.30064e-17	1.99884e-15	29.3409	Up-Regulated
THBS2	1.76145	4.48495	8.98955	1.35993e-17	2.08428e-15	29.2973	Up-Regulated
SIT1	1.31955	1.43013	8.9677	1.63101e-17	2.47952e-15	29.1204	Up-Regulated
HLA-DQB1	1.47388	5.60819	8.96419	1.64245e-17	2.49021e-15	29.1125	Up-Regulated
FOLR2	1.09147	3.99349	8.96052	1.68781e-17	2.55121e-15	29.0858	Up-Regulated
APOC1	1.04323	5.89415	8.96021	1.69173e-17	2.55121e-15	29.0835	Up-Regulated
PDE4B	1.16117	1.09316	8.95654	1.73858e-17	2.61487e-15	29.0568	Up-Regulated
SIRPG	1.57866	-0.0257162	8.95771	1.8439e-17	2.75856e-15	29.003	Up-Regulated
PTGIR	1.0537	0.521582	8.94484	1.89646e-17	2.82969e-15	28.9717	Up-Regulated
TMIGD2	1.43905	-1.33403	8.96426	1.92299e-17	2.8617e-15	28.9669	Up-Regulated
ANKRD22	1.36022	1.3656	8.92915	2.15076e-17	3.17552e-15	28.8491	Up-Regulated
GFPT2	1.25561	1.89191	8.92423	2.20981e-17	3.25419e-15	28.822	Up-Regulated
CD5	1.22045	0.575222	8.91879	2.30079e-17	3.37935e-15	28.7825	Up-Regulated
P2RY10	1.65978	-0.66232	8.93163	2.42088e-17	3.5373e-15	28.7411	Up-Regulated
FMO2	2.15497	-0.354706	8.90293	2.66133e-17	3.8686e-15	28.6417	Up-Regulated
MMP19	1.12835	2.33962	8.89001	2.84741e-17	4.11786e-15	28.5739	Up-Regulated
FGF7	1.96711	-0.697668	8.88836	2.88234e-17	4.15772e-15	28.5619	Up-Regulated
SPP1	1.1911	8.63243	8.88208	3.01927e-17	4.34412e-15	28.5165	Up-Regulated
UBASH3A	1.31885	-0.909272	8.87997	3.15327e-17	4.52539e-15	28.4757	Up-Regulated
VCAM1	1.48486	2.59897	8.83281	4.34362e-17	6.17089e-15	28.1605	Up-Regulated
SLAMF1	1.51822	-1.41344	8.8134	5.14861e-17	7.27786e-15	27.9959	Up-Regulated
TMEM176A	1.30506	4.66968	8.80815	5.2084e-17	7.34398e-15	27.9829	Up-Regulated
IL18RAP	1.25357	-1.90348	8.80687	5.81685e-17	8.1611e-15	27.8811	Up-Regulated
HOPX	1.12078	2.40494	8.78324	6.25492e-17	8.75394e-15	27.8037	Up-Regulated
SERPINA1	1.36182	5.0036	8.78135	6.34239e-17	8.83252e-15	27.7901	Up-Regulated
IL15RA	1.11361	2.89499	8.77264	6.76076e-17	9.32307e-15	27.7276	Up-Regulated
GPR82	1.37028	-0.408255	8.76804	6.99302e-17	9.61983e-15	27.6945	Up-Regulated
GBP5	1.535	1.66967	8.76044	7.39364e-17	1.01462e-14	27.64	Up-Regulated
APOL3	1.1862	2.59672	8.73368	8.99445e-17	1.2224e-14	27.4482	Up-Regulated
P2RY6	1.07036	2.44561	8.72128	9.84797e-17	1.33518e-14	27.3595	Up-Regulated
SERPINF1	1.39105	5.57487	8.71596	1.02387e-16	1.38483e-14	27.3215	Up-Regulated
CD69	1.3027	1.47097	8.71374	1.04061e-16	1.40411e-14	27.3056	Up-Regulated
CYSLTR1	1.30768	-0.661909	8.70542	1.11536e-16	1.49424e-14	27.2383	Up-Regulated
SIGLEC1	1.3046	2.6161	8.6968	1.17764e-16	1.57393e-14	27.1846	Up-Regulated
GIMAP5	1.19572	-1.67298	8.68239	1.30812e-16	1.74419e-14	27.0818	Up-Regulated
HS3ST3B1	1.1548	-0.192804	8.67811	1.34963e-16	1.79106e-14	27.0512	Up-Regulated
SLC28A3	1.41795	1.95383	8.67671	1.36344e-16	1.80515e-14	27.0412	Up-Regulated
CLEC4E	1.4603	0.506666	8.66488	1.48606e-16	1.96182e-14	26.957	Up-Regulated
VMO1	1.00286	2.2735	8.66464	1.48873e-16	1.96182e-14	26.9552	Up-Regulated
TLR6	1.15801	-0.267227	8.66362	1.4998e-16	1.97181e-14	26.948	Up-Regulated
TLR1	1.05666	1.68419	8.66147	1.52346e-16	1.99825e-14	26.9327	Up-Regulated
FASLG	1.56127	-0.948084	8.66828	1.62418e-16	2.12049e-14	26.8779	Up-Regulated
RARRES1	1.661	4.94031	8.65235	1.62801e-16	2.12058e-14	26.8677	Up-Regulated
SIGLEC8	1.64555	-0.609873	8.63603	1.92863e-16	2.50062e-14	26.7056	Up-Regulated
WISP1	1.44685	1.92238	8.62917	1.92673e-16	2.50062e-14	26.7029	Up-Regulated
APOC2	1.15193	-1.38689	8.61279	2.38259e-16	3.07507e-14	26.5021	Up-Regulated
C10orf128	1.04741	0.429911	8.58792	2.59823e-16	3.34572e-14	26.4105	Up-Regulated
HLA-DOA	1.44902	4.08788	8.5743	2.8674e-16	3.68392e-14	26.314	Up-Regulated
SLC31A2	1.01335	-0.533272	8.5709	2.96283e-16	3.79788e-14	26.2827	Up-Regulated
TNFRSF9	1.29473	-0.499	8.56411	3.08646e-16	3.93845e-14	26.242	Up-Regulated
CD96	1.09144	0.399446	8.53539	3.79772e-16	4.83511e-14	26.0392	Up-Regulated
VNN2	1.33874	0.489659	8.53505	3.90022e-16	4.95443e-14	26.0151	Up-Regulated
PTGER2	1.37859	2.30584	8.5284	3.99376e-16	5.06185e-14	25.99	Up-Regulated
FN1	1.57034	6.85113	8.52422	4.11611e-16	5.19358e-14	25.9605	Up-Regulated
LTA	1.20931	-0.355403	8.51574	4.44557e-16	5.59676e-14	25.8864	Up-Regulated
CD300E	1.27746	-0.41159	8.50995	4.63485e-16	5.82205e-14	25.8458	Up-Regulated
ACTA2	1.26858	6.39111	8.50381	4.76737e-16	5.97521e-14	25.8168	Up-Regulated
FAP	1.9926	0.744382	8.50282	4.83967e-16	6.05237e-14	25.8027	Up-Regulated
SPHK1	1.149	2.06906	8.49754	4.98721e-16	6.20935e-14	25.7728	Up-Regulated
SP140	1.16225	-0.295334	8.48382	5.50415e-16	6.83788e-14	25.6763	Up-Regulated
CCL2	1.0857	5.48151	8.44444	7.30016e-16	8.97029e-14	25.4002	Up-Regulated
PTGER3	1.72585	-0.170827	8.44272	7.39081e-16	9.06194e-14	25.3881	Up-Regulated
CD52	1.13785	4.90815	8.44231	7.41229e-16	9.06855e-14	25.3853	Up-Regulated
FAM26F	1.24899	3.48532	8.44005	7.53357e-16	9.19699e-14	25.3694	Up-Regulated
THEMIS	1.54448	-1.87761	8.44753	7.66703e-16	9.3397e-14	25.3581	Up-Regulated
DCN	1.42789	5.25736	8.42256	8.5373e-16	1.03329e-13	25.2471	Up-Regulated
CCR7	1.19175	0.398745	8.41732	8.86332e-16	1.06816e-13	25.2105	Up-Regulated
ENSG00000180044	1.54634	0.463383	8.39096	1.06984e-15	1.28657e-13	25.0265	Up-Regulated
APOL6	1.07644	3.84767	8.38819	1.09121e-15	1.30392e-13	25.0072	Up-Regulated
COL8A1	1.61234	3.02343	8.38357	1.12771e-15	1.3447e-13	24.975	Up-Regulated
MRVI1	1.14228	1.70487	8.36955	1.24614e-15	1.47965e-13	24.8774	Up-Regulated
CCL11	2.23202	1.66911	8.37288	1.37875e-15	1.63367e-13	24.7893	Up-Regulated
GJB2	1.76919	3.64749	8.34168	1.51937e-15	1.78529e-13	24.6836	Up-Regulated
CTSK	1.51937	5.29762	8.31479	1.83887e-15	2.13843e-13	24.4971	Up-Regulated
HTRA4	1.1061	-1.83376	8.32242	1.90733e-15	2.21349e-13	24.4694	Up-Regulated
TBX21	1.30996	-1.41565	8.317	1.96634e-15	2.27728e-13	24.4388	Up-Regulated
NCR3	1.28906	-0.88662	8.29928	2.21117e-15	2.55558e-13	24.3237	Up-Regulated
TIFAB	1.51688	-3.15171	8.30413	2.29276e-15	2.63369e-13	24.2945	Up-Regulated
C16orf54	1.19838	0.0647013	8.27758	2.41028e-15	2.75187e-13	24.2332	Up-Regulated
FAM20A	1.3573	3.92334	8.27656	2.41023e-15	2.75187e-13	24.2326	Up-Regulated
PYHIN1	1.44144	-1.17978	8.2719	2.62169e-15	2.98117e-13	24.1551	Up-Regulated
RP11-766F14.2	-1.94262	-2.03998	-8.26065	2.81683e-15	3.17744e-13	24.0847	Down-Regulated
CIITA	1.26955	2.64708	8.24928	2.92209e-15	3.2896e-13	24.0444	Up-Regulated
LOX	1.36144	3.60835	8.24246	3.06609e-15	3.44483e-13	23.9974	Up-Regulated
HP	2.52165	2.17567	8.24192	3.07776e-15	3.45107e-13	23.9937	Up-Regulated
BHLHE22	1.68078	-1.94323	8.22758	3.97999e-15	4.43628e-13	23.757	Up-Regulated
EMR1	1.3614	-0.683001	8.20164	4.11495e-15	4.56864e-13	23.7107	Up-Regulated
COPZ2	1.04573	3.13706	8.1913	4.39408e-15	4.86897e-13	23.6458	Up-Regulated
MS4A14	1.13541	-0.7985	8.1671	5.20679e-15	5.71338e-13	23.48	Up-Regulated
EOMES	1.3288	-0.976401	8.15819	5.73766e-15	6.28369e-13	23.3886	Up-Regulated
COL10A1	2.0937	2.87383	8.14966	5.88304e-15	6.43041e-13	23.3607	Up-Regulated
SFRP4	1.78563	4.17954	8.13447	6.54225e-15	7.10852e-13	23.2569	Up-Regulated
SELL	1.17577	2.17861	8.13422	6.55384e-15	7.10852e-13	23.2552	Up-Regulated
ITGA11	1.53631	2.13991	8.12995	6.75218e-15	7.29559e-13	23.2261	Up-Regulated
LRRK2	1.05936	-1.10907	8.12807	6.84167e-15	7.37815e-13	23.2132	Up-Regulated
MSC	1.43749	2.04518	8.11933	7.27206e-15	7.81241e-13	23.1536	Up-Regulated
SERPINE1	1.48516	4.76201	8.117	7.39118e-15	7.92528e-13	23.1377	Up-Regulated
TMEM200A	1.18357	0.66978	8.10608	7.97577e-15	8.53589e-13	23.0634	Up-Regulated
CCDC181	-1.38861	-0.168956	-8.09859	8.45964e-15	9.03659e-13	23.0067	Down-Regulated
SLAMF7	1.58677	1.19147	8.09032	8.90173e-15	9.47295e-13	22.9561	Up-Regulated
PTGDR	1.17914	-2.4329	8.08533	9.86386e-15	1.04574e-12	22.8628	Up-Regulated
IL10	1.1907	0.973205	8.07406	9.96785e-15	1.05478e-12	22.8456	Up-Regulated
CD8A	1.26741	1.64034	8.07001	1.02526e-14	1.08182e-12	22.8181	Up-Regulated
GPR171	1.3335	-0.304057	8.06813	1.09602e-14	1.15115e-12	22.7585	Up-Regulated
TNFSF8	1.27346	0.368247	8.05567	1.14008e-14	1.1952e-12	22.7151	Up-Regulated
CD80	1.14453	-0.971674	8.05503	1.16035e-14	1.21419e-12	22.6993	Up-Regulated
SULF1	1.56101	4.40553	8.03337	1.32206e-14	1.37574e-12	22.5698	Up-Regulated
ZNF804A	1.00271	-2.11405	8.02692	1.39143e-14	1.44527e-12	22.5205	Up-Regulated
C3	1.46129	8.51763	8.01738	1.47688e-14	1.5312e-12	22.4616	Up-Regulated
HGF	1.00724	-1.04476	7.98916	1.79489e-14	1.85071e-12	22.2712	Up-Regulated
MRC1	1.14997	1.3173	7.97545	1.97298e-14	2.03062e-12	22.1788	Up-Regulated
F13A1	1.27749	3.36143	7.9152	2.98618e-14	3.01294e-12	21.7742	Up-Regulated
ZNF469	1.29785	1.5704	7.90193	3.27062e-14	3.28232e-12	21.6854	Up-Regulated
RTN1	1.1723	0.832594	7.88982	3.5534e-14	3.54717e-12	21.6044	Up-Regulated
PDCD1	1.23508	0.505539	7.87362	3.99375e-14	3.97269e-12	21.4911	Up-Regulated
ZAP70	1.06627	-0.107164	7.87001	4.0688e-14	4.04022e-12	21.4722	Up-Regulated
ICOS	1.499	-0.979882	7.87582	4.16028e-14	4.11656e-12	21.4578	Up-Regulated
GPNMB	1.13342	5.31643	7.86502	4.21002e-14	4.15848e-12	21.4389	Up-Regulated
ADRB2	1.0612	-1.21451	7.85854	4.45372e-14	4.38384e-12	21.3854	Up-Regulated
VGLL3	1.47885	-0.288848	7.85616	4.47264e-14	4.3948e-12	21.3798	Up-Regulated
IRF4	1.70276	-1.1309	7.85764	4.50866e-14	4.42007e-12	21.3742	Up-Regulated
MAN1A1	1.10442	3.52169	7.85237	4.58987e-14	4.47104e-12	21.3546	Up-Regulated
TIGIT	1.3668	-1.0817	7.85128	4.67985e-14	4.55083e-12	21.3371	Up-Regulated
CD70	1.38695	-0.445986	7.85216	4.79608e-14	4.65583e-12	21.3168	Up-Regulated
KCNK13	1.17122	0.468986	7.81616	5.94387e-14	5.70136e-12	21.1037	Up-Regulated
SLC38A5	1.35057	1.82266	7.81369	5.9734e-14	5.71996e-12	21.0975	Up-Regulated
GPR68	1.04198	0.554498	7.8122	6.03428e-14	5.76847e-12	21.0876	Up-Regulated
S100A9	1.60874	6.79998	7.80629	6.28167e-14	5.98467e-12	21.0484	Up-Regulated
CTLA4	1.43434	-0.627237	7.7975	7.07884e-14	6.69889e-12	20.9392	Up-Regulated
CCL3L3	1.29512	1.52409	7.7735	8.22502e-14	7.73165e-12	20.7914	Up-Regulated
GPR1	1.47498	-0.217947	7.76931	8.21489e-14	7.73165e-12	20.7887	Up-Regulated
PDLIM3	1.22449	2.40564	7.76473	8.32715e-14	7.81463e-12	20.7733	Up-Regulated
ST18	1.01126	-5.27932	7.77485	8.61401e-14	8.05703e-12	20.754	Up-Regulated
ACKR1	1.42834	1.41706	7.72082	1.1204e-13	1.03202e-11	20.4838	Up-Regulated
FCAR	1.34442	-1.77847	7.72797	1.15877e-13	1.06382e-11	20.4616	Up-Regulated
LILRA5	1.04904	0.000161527	7.71651	1.16e-13	1.06382e-11	20.4506	Up-Regulated
CD3G	1.30671	-0.137544	7.70851	1.22423e-13	1.11547e-11	20.3981	Up-Regulated
LUM	1.68679	6.45018	7.70604	1.23776e-13	1.12416e-11	20.3866	Up-Regulated
ATP10A	1.15933	1.42299	7.70474	1.2487e-13	1.13228e-11	20.378	Up-Regulated
GPX3	1.35455	7.70404	7.69319	1.34962e-13	1.21987e-11	20.3022	Up-Regulated
C15orf48	1.17476	3.84492	7.69025	1.37662e-13	1.2403e-11	20.2829	Up-Regulated
PARP15	1.01543	-1.12971	7.6866	1.41863e-13	1.27611e-11	20.2543	Up-Regulated
HLA-DRB5	1.50831	6.7841	7.67431	1.53222e-13	1.37172e-11	20.1784	Up-Regulated
VCAN	1.43563	3.24395	7.65874	1.70106e-13	1.51806e-11	20.0765	Up-Regulated
MS4A4E	1.09389	-1.92991	7.66185	1.8143e-13	1.61401e-11	20.026	Up-Regulated
APOBEC3H	1.05628	0.247397	7.64782	1.86066e-13	1.65265e-11	19.9912	Up-Regulated
IL15	1.07589	0.865965	7.63635	1.97641e-13	1.74994e-11	19.9301	Up-Regulated
ECM1	1.10786	3.83777	7.62968	2.06666e-13	1.82698e-11	19.8866	Up-Regulated
CXCR2	1.22514	-1.79126	7.6342	2.09546e-13	1.84666e-11	19.8792	Up-Regulated
S100A8	1.59441	3.54274	7.6183	2.22993e-13	1.95599e-11	19.8124	Up-Regulated
CPA3	1.72176	-1.07696	7.63479	2.30677e-13	2.02025e-11	19.8	Up-Regulated
ISLR	1.18825	6.39194	7.59683	2.57377e-13	2.24439e-11	19.6726	Up-Regulated
CCL26	1.12277	-0.83658	7.60419	2.66255e-13	2.31387e-11	19.6513	Up-Regulated
FGF17	-2.12212	-1.24727	-7.59527	2.6426e-13	2.30008e-11	19.6495	Down-Regulated
CD40LG	1.22038	-1.22091	7.59546	2.77361e-13	2.40299e-11	19.6089	Up-Regulated
PODNL1	1.23747	2.74476	7.58265	2.82874e-13	2.44324e-11	19.5805	Up-Regulated
TRAT1	1.35856	-1.29712	7.59687	2.87738e-13	2.48145e-11	19.5797	Up-Regulated
EGR2	1.16335	2.65815	7.57467	2.9831e-13	2.56479e-11	19.5287	Up-Regulated
TNFSF14	1.4312	0.45734	7.56608	3.1586e-13	2.70742e-11	19.4729	Up-Regulated
CXCL9	1.85153	3.45158	7.55158	3.4783e-13	2.96792e-11	19.3789	Up-Regulated
HLA-DQB2	1.56199	2.79393	7.54673	3.59202e-13	3.06033e-11	19.3476	Up-Regulated
PTGIS	1.39468	3.39848	7.5379	3.80874e-13	3.24008e-11	19.2905	Up-Regulated
NTM	2.07128	-0.340343	7.52884	4.12959e-13	3.50125e-11	19.2148	Up-Regulated
PODN	1.34776	2.49209	7.52023	4.28221e-13	3.621e-11	19.1762	Up-Regulated
XCL2	1.22254	1.29639	7.51056	4.75934e-13	3.98992e-11	19.0796	Up-Regulated
MMP2	1.18563	6.49586	7.50421	4.76094e-13	3.98992e-11	19.0729	Up-Regulated
GFI1	1.0314	-0.975469	7.50158	4.86927e-13	4.07465e-11	19.0518	Up-Regulated
OLFML2B	1.16384	3.86442	7.49454	5.07516e-13	4.23438e-11	19.0106	Up-Regulated
INHBA	1.6576	1.90627	7.4844	5.42672e-13	4.51434e-11	18.9453	Up-Regulated
CD1A	2.0323	-1.14702	7.49562	6.27164e-13	5.17144e-11	18.837	Up-Regulated
TMEM158	1.3716	3.72539	7.46739	6.07097e-13	5.02065e-11	18.836	Up-Regulated
C10orf55	1.11068	-0.518009	7.46562	6.17314e-13	5.09768e-11	18.8205	Up-Regulated
TNIP3	1.37513	-1.56443	7.45649	7.04833e-13	5.7865e-11	18.7026	Up-Regulated
ATP8B3	1.04348	-1.32195	7.44414	7.07521e-13	5.80013e-11	18.6868	Up-Regulated
KCNA3	1.25772	-1.55904	7.42666	8.17634e-13	6.61333e-11	18.5507	Up-Regulated
NT5E	1.24895	3.11916	7.41462	8.58845e-13	6.91996e-11	18.4979	Up-Regulated
AIM2	1.34658	0.0664841	7.41197	8.86843e-13	7.11505e-11	18.469	Up-Regulated
MARCO	1.39066	1.69879	7.3956	9.72779e-13	7.78237e-11	18.3766	Up-Regulated
LRRC15	2.29591	0.685173	7.37899	1.08966e-12	8.65603e-11	18.2668	Up-Regulated
BATF	1.10665	2.0475	7.37445	1.11708e-12	8.86136e-11	18.2418	Up-Regulated
THBS1	1.03429	5.35328	7.36757	1.16843e-12	9.22977e-11	18.198	Up-Regulated
KAL1	1.14862	1.93872	7.33755	1.42096e-12	1.1131e-10	18.0074	Up-Regulated
DNAH6	-1.17441	-1.12575	-7.30969	1.70311e-12	1.33043e-10	17.831	Down-Regulated
CXCL14	1.83038	3.68713	7.29428	1.88213e-12	1.45416e-10	17.7336	Up-Regulated
GNLY	1.42853	1.48008	7.28597	1.98621e-12	1.53038e-10	17.6812	Up-Regulated
P2RY14	1.00281	-1.40054	7.25094	2.5023e-12	1.90978e-10	17.4571	Up-Regulated
SIRPB1	1.11071	-0.599492	7.24173	2.64358e-12	2.01215e-10	17.4028	Up-Regulated
COLEC12	1.09282	2.14258	7.23821	2.70432e-12	2.05285e-10	17.3807	Up-Regulated
LILRA4	1.24612	-2.21327	7.25689	2.88121e-12	2.17833e-10	17.3512	Up-Regulated
SLC46A2	1.14139	-1.74323	7.22426	3.06756e-12	2.31611e-10	17.2646	Up-Regulated
FCN1	1.14512	0.508936	7.21378	3.16489e-12	2.38641e-10	17.2275	Up-Regulated
MEIS3	1.14316	1.12066	7.21313	3.17813e-12	2.39319e-10	17.2235	Up-Regulated
GZMB	1.37181	1.90404	7.2048	3.38263e-12	2.54378e-10	17.1644	Up-Regulated
TNFAIP6	1.17832	2.13925	7.20285	3.39516e-12	2.54836e-10	17.1592	Up-Regulated
SSC5D	1.13433	2.01612	7.20273	3.39775e-12	2.54836e-10	17.1584	Up-Regulated
SYT6	1.17499	-3.02024	7.19077	3.83694e-12	2.85497e-10	17.0488	Up-Regulated
IBSP	1.46756	0.765159	7.18555	3.86131e-12	2.86555e-10	17.0372	Up-Regulated
PLN	1.58324	-0.196057	7.17383	4.19899e-12	3.10797e-10	16.9574	Up-Regulated
GBP4	1.12298	3.85052	7.1644	4.34424e-12	3.20287e-10	16.9192	Up-Regulated
EPYC	2.49301	1.26315	7.15862	4.66886e-12	3.42876e-10	16.8556	Up-Regulated
SNAI2	1.11992	3.2053	7.11506	5.95262e-12	4.31978e-10	16.6126	Up-Regulated
CCDC80	1.16693	3.53579	7.11302	6.03035e-12	4.36608e-10	16.6	Up-Regulated
FNDC1	1.38038	3.0161	7.09683	6.68443e-12	4.80266e-10	16.4998	Up-Regulated
SELP	1.05758	-0.387726	7.09738	6.71717e-12	4.81392e-10	16.4967	Up-Regulated
PCDHGA12	1.18276	-0.169989	7.09629	6.70756e-12	4.81314e-10	16.4964	Up-Regulated
CLEC9A	1.24387	-3.19604	7.11528	6.91448e-12	4.94276e-10	16.4961	Up-Regulated
TPSB2	1.78643	-0.200515	7.07647	7.76729e-12	5.51048e-10	16.3582	Up-Regulated
PRRX1	1.49614	1.98211	7.06851	8.00064e-12	5.64761e-10	16.3249	Up-Regulated
IGJ	2.04197	4.42158	7.04963	9.01625e-12	6.32494e-10	16.2087	Up-Regulated
SPOCD1	1.23155	-1.58315	7.00588	1.19788e-11	8.29992e-10	15.9342	Up-Regulated
LYNX1	1.37955	2.63021	6.99861	1.24398e-11	8.58772e-10	15.8956	Up-Regulated
RGS4	1.12309	1.65311	6.99688	1.2576e-11	8.67114e-10	15.885	Up-Regulated
FCRLA	1.22813	-2.7288	6.98575	1.46518e-11	1.0041e-09	15.7539	Up-Regulated
MMP9	1.42081	4.52508	6.96715	1.51577e-11	1.035e-09	15.7034	Up-Regulated
PDZK1IP1	1.39158	6.12616	6.95704	1.61492e-11	1.10004e-09	15.6418	Up-Regulated
TAGLN	1.03047	6.24438	6.95195	1.66722e-11	1.12885e-09	15.6108	Up-Regulated
ICAM1	1.05584	5.39625	6.94416	1.75054e-11	1.17819e-09	15.5634	Up-Regulated
PTGFR	1.53439	-2.76075	6.95666	1.87835e-11	1.2612e-09	15.5268	Up-Regulated
ZCCHC5	1.477	-2.88999	6.96773	2.09136e-11	1.39427e-09	15.457	Up-Regulated
FPR2	1.19104	-1.90668	6.92367	2.02846e-11	1.35393e-09	15.4243	Up-Regulated
ITGBL1	1.69719	-1.32534	6.91408	2.18733e-11	1.45481e-09	15.3548	Up-Regulated
AEBP1	1.15043	6.78394	6.89308	2.4076e-11	1.59566e-09	15.2535	Up-Regulated
CCL19	1.51808	0.415328	6.88739	2.66555e-11	1.74713e-09	15.1697	Up-Regulated
POSTN	2.02036	3.39111	6.87217	2.74177e-11	1.79202e-09	15.1272	Up-Regulated
SLC35D3	1.73047	-2.01805	6.87498	3.30012e-11	2.14436e-09	14.9926	Up-Regulated
SECTM1	1.11965	4.57849	6.84545	3.2356e-11	2.10729e-09	14.9662	Up-Regulated
SLC34A2	1.15375	8.33806	6.83826	3.38284e-11	2.19557e-09	14.923	Up-Regulated
COL5A2	1.24537	4.59685	6.82893	3.58371e-11	2.30736e-09	14.8669	Up-Regulated
BICC1	1.06976	1.55161	6.8128	3.95904e-11	2.53167e-09	14.7701	Up-Regulated
ADAMTS2	1.20167	2.43944	6.80753	4.08996e-11	2.60653e-09	14.7385	Up-Regulated
LRRC9	-1.7179	-3.99936	-6.84102	4.8223e-11	3.04913e-09	14.6612	Down-Regulated
CDH11	1.13291	3.04534	6.76755	5.23052e-11	3.29029e-09	14.4995	Up-Regulated
COL1A1	1.22772	9.49135	6.76747	5.23287e-11	3.29029e-09	14.4991	Up-Regulated
ZNF831	1.20915	-3.63317	6.76355	5.68249e-11	3.54142e-09	14.4335	Up-Regulated
KCNE4	1.1723	0.830044	6.74972	5.83481e-11	3.62433e-09	14.3933	Up-Regulated
SAA1	1.72747	3.87375	6.74175	6.14774e-11	3.7978e-09	14.3434	Up-Regulated
OMD	1.75928	-0.0854766	6.72038	7.23109e-11	4.40433e-09	14.1939	Up-Regulated
KLHDC7B	1.13252	1.48257	6.71476	7.22568e-11	4.40433e-09	14.1857	Up-Regulated
UBD	1.55828	1.80161	6.70681	7.68918e-11	4.65319e-09	14.129	Up-Regulated
CXCL12	1.20029	3.95812	6.70481	7.67781e-11	4.6513e-09	14.1267	Up-Regulated
ADAM12	1.33456	1.81941	6.70266	7.77908e-11	4.70255e-09	14.114	Up-Regulated
COL3A1	1.26901	8.25418	6.70011	7.90083e-11	4.76084e-09	14.0989	Up-Regulated
KRT16	1.6475	1.45187	6.70155	7.93967e-11	4.77405e-09	14.0976	Up-Regulated
MORN5	-1.59042	0.835388	-6.68149	9.03128e-11	5.37881e-09	13.9747	Down-Regulated
CLMP	1.10071	1.65091	6.66694	9.66716e-11	5.75145e-09	13.903	Up-Regulated
GPR114	1.23138	-1.17097	6.64733	1.09598e-10	6.47271e-09	13.7829	Up-Regulated
FBN1	1.12483	2.3641	6.6444	1.10826e-10	6.53155e-09	13.7703	Up-Regulated
COL5A1	1.29266	5.26443	6.62964	1.21181e-10	7.11209e-09	13.6836	Up-Regulated
LAX1	1.28279	-1.38497	6.62871	1.21869e-10	7.14502e-09	13.6781	Up-Regulated
MMP11	1.52032	4.97728	6.62784	1.22507e-10	7.16757e-09	13.6731	Up-Regulated
ADAMDEC1	1.56049	1.27783	6.61128	1.37166e-10	7.9428e-09	13.5669	Up-Regulated
SVEP1	1.36513	-0.163883	6.59422	1.50059e-10	8.62742e-09	13.4762	Up-Regulated
SORCS2	1.36959	0.635494	6.59319	1.5099e-10	8.67206e-09	13.4702	Up-Regulated
VNN1	1.24674	0.776851	6.5891	1.54755e-10	8.87026e-09	13.4463	Up-Regulated
CRISPLD2	1.08363	2.79138	6.5615	1.82667e-10	1.03439e-08	13.2854	Up-Regulated
STEAP4	1.22618	0.0583712	6.55776	1.86812e-10	1.05622e-08	13.2636	Up-Regulated
HAS1	1.48374	-1.684	6.56164	1.90375e-10	1.07481e-08	13.2575	Up-Regulated
FAM180A	1.1305	0.134501	6.55298	1.92847e-10	1.08551e-08	13.2336	Up-Regulated
CLEC12A	1.08473	-0.528993	6.55141	1.95282e-10	1.09811e-08	13.2223	Up-Regulated
FCRL3	1.17956	-3.09532	6.54133	2.23141e-10	1.24361e-08	13.1139	Up-Regulated
STMND1	-1.4453	-1.66163	-6.51982	2.43486e-10	1.35166e-08	13.0194	Down-Regulated
FAM155A	1.07322	-1.50084	6.5043	2.58745e-10	1.43495e-08	12.9494	Up-Regulated
CXCL13	1.70213	1.80269	6.50075	2.64271e-10	1.46272e-08	12.9291	Up-Regulated
COL2A1	-2.07902	-0.934847	-6.49506	2.75917e-10	1.5227e-08	12.8904	Down-Regulated
SFRP2	2.19443	4.24585	6.4873	2.86292e-10	1.57533e-08	12.8512	Up-Regulated
ALPK2	1.54914	-2.08938	6.48451	2.92865e-10	1.60836e-08	12.8315	Up-Regulated
IL6	1.20764	0.735997	6.46767	3.1978e-10	1.7426e-08	12.7422	Up-Regulated
SELE	1.17909	-2.40244	6.46953	3.22061e-10	1.75308e-08	12.7407	Up-Regulated
CBLN4	1.25787	-2.00453	6.45262	3.70849e-10	1.99964e-08	12.6171	Up-Regulated
FMO1	1.1666	0.842122	6.44564	3.64383e-10	1.96854e-08	12.6156	Up-Regulated
CYP4F22	1.02718	-2.86911	6.44529	3.98959e-10	2.13894e-08	12.555	Up-Regulated
SIX3	-2.38228	-0.949831	-6.43604	4.31536e-10	2.30266e-08	12.491	Down-Regulated
CXCL10	1.31055	6.31717	6.40597	4.60573e-10	2.45064e-08	12.3885	Up-Regulated
SLCO1A2	-1.7039	-2.0149	-6.39865	4.92233e-10	2.60436e-08	12.333	Down-Regulated
GPR98	-1.35899	-2.79556	-6.39291	4.9883e-10	2.63679e-08	12.3122	Down-Regulated
MEDAG	1.11209	1.59864	6.38495	5.21231e-10	2.74509e-08	12.2685	Up-Regulated
TEKT2	-1.01228	2.81836	-6.37774	5.43792e-10	2.84777e-08	12.2275	Down-Regulated
LIN28B	-2.42454	-2.02236	-6.37811	7.44589e-10	3.79021e-08	12.0182	Down-Regulated
CARD11	1.0723	2.44133	6.33599	6.94448e-10	3.56393e-08	11.9905	Up-Regulated
DPYSL5	-2.06742	-2.80101	-6.34124	7.20628e-10	3.68487e-08	11.979	Down-Regulated
PAEP	1.88641	2.42793	6.32743	7.36132e-10	3.75734e-08	11.9369	Up-Regulated
CADM3	1.9241	1.39402	6.3106	8.07565e-10	4.0929e-08	11.8452	Up-Regulated
TNN	1.16886	-2.74607	6.30817	8.47214e-10	4.27786e-08	11.8105	Up-Regulated
FOXN4	-1.66308	-0.777983	-6.30027	8.81849e-10	4.42896e-08	11.7705	Down-Regulated
CALB2	1.41533	2.07016	6.29205	8.99558e-10	4.51388e-08	11.7407	Up-Regulated
FCGBP	1.16945	2.78169	6.28928	9.11694e-10	4.57071e-08	11.7268	Up-Regulated
C5orf46	1.55404	-0.325261	6.29505	9.50399e-10	4.73947e-08	11.7125	Up-Regulated
DIO2	1.67028	-1.20019	6.2871	9.28316e-10	4.63755e-08	11.7111	Up-Regulated
MS4A2	1.2046	-4.08853	6.28344	1.18057e-09	5.77996e-08	11.5497	Up-Regulated
PLA2G2D	1.55837	-0.903866	6.26001	1.11635e-09	5.499e-08	11.5422	Up-Regulated
TDO2	1.17475	1.05717	6.25167	1.13384e-09	5.57825e-08	11.5156	Up-Regulated
S100A12	1.06048	-0.025031	6.25184	1.20081e-09	5.87397e-08	11.4809	Up-Regulated
SUCNR1	1.00167	-0.253701	6.23218	1.26904e-09	6.17028e-08	11.4065	Up-Regulated
LGSN	-2.01139	-2.03669	-6.23898	1.38421e-09	6.6718e-08	11.3694	Down-Regulated
TIMP4	1.24712	0.296161	6.22391	1.33103e-09	6.44942e-08	11.3604	Up-Regulated
CASC1	-1.00697	1.47426	-6.21818	1.37569e-09	6.64299e-08	11.3284	Down-Regulated
LTB	1.1815	3.39132	6.21679	1.38678e-09	6.6737e-08	11.3206	Up-Regulated
MS4A1	1.48993	-3.0486	6.22593	1.44436e-09	6.90954e-08	11.315	Up-Regulated
EFEMP1	1.08336	3.64772	6.21483	1.40251e-09	6.73788e-08	11.3097	Up-Regulated
CTHRC1	1.01743	5.8834	6.21082	1.43526e-09	6.87841e-08	11.2874	Up-Regulated
SUSD2	1.11611	4.54344	6.20514	1.48294e-09	7.0658e-08	11.2557	Up-Regulated
UBE2QL1	1.26195	-0.726944	6.19993	1.52801e-09	7.24823e-08	11.2267	Up-Regulated
LRRC55	1.53235	1.09895	6.19542	1.56816e-09	7.41996e-08	11.2016	Up-Regulated
COL6A3	1.04808	4.90329	6.19034	1.61455e-09	7.62664e-08	11.1734	Up-Regulated
SAA2	1.51509	0.116029	6.18333	1.71139e-09	8.05708e-08	11.1236	Up-Regulated
FCRL6	1.20749	-0.525246	6.17921	1.73419e-09	8.15083e-08	11.107	Up-Regulated
CCL8	1.06505	2.65443	6.16475	1.8697e-09	8.75127e-08	11.0314	Up-Regulated
SERPINI2	-1.62034	-0.836194	-6.16544	1.91579e-09	8.92257e-08	11.0198	Down-Regulated
EMR3	1.14311	-3.4457	6.17626	2.04943e-09	9.43591e-08	10.9995	Up-Regulated
XCR1	1.17878	-2.87499	6.1634	1.99712e-09	9.24033e-08	10.9893	Up-Regulated
HFM1	-1.03693	-1.92164	-6.1557	1.97389e-09	9.15724e-08	10.9798	Down-Regulated
PLCH1	-1.17953	0.16438	-6.15023	2.03148e-09	9.36091e-08	10.9511	Down-Regulated
LHFPL1	-1.03241	-1.33909	-6.13302	2.29828e-09	1.0496e-07	10.8422	Down-Regulated
FCGR3B	1.25369	-1.79533	6.13055	2.33681e-09	1.06592e-07	10.8262	Up-Regulated
FGF1	1.0347	-0.106583	6.12434	2.35481e-09	1.07281e-07	10.8082	Up-Regulated
LRRIQ1	-1.13043	0.10734	-6.11768	2.45777e-09	1.11611e-07	10.7689	Down-Regulated
TPSAB1	1.50852	0.559117	6.09148	2.90874e-09	1.30514e-07	10.6133	Up-Regulated
TIMD4	1.23741	-0.783375	6.08903	2.93463e-09	1.31571e-07	10.6028	Up-Regulated
KRT6A	1.58004	2.73367	6.08458	2.95142e-09	1.32218e-07	10.5897	Up-Regulated
AGR3	-1.47868	2.07762	-6.08074	3.06031e-09	1.36554e-07	10.5608	Down-Regulated
PRAP1	-1.2335	0.744022	-6.05624	3.46457e-09	1.52899e-07	10.4347	Down-Regulated
SLC22A3	1.18901	-1.40619	6.05764	3.5037e-09	1.54505e-07	10.4321	Up-Regulated
ACTG2	1.19439	2.53849	6.03899	3.81843e-09	1.66842e-07	10.3407	Up-Regulated
DHRS9	1.1951	-1.17451	6.03288	3.97982e-09	1.73467e-07	10.3035	Up-Regulated
COL6A6	1.46746	-1.98736	6.02757	4.08151e-09	1.77487e-07	10.2772	Up-Regulated
ARSI	1.0581	0.00401239	5.99634	4.86324e-09	2.07797e-07	10.1078	Up-Regulated
CCL17	1.08789	-0.361213	5.99298	5.09657e-09	2.16944e-07	10.0745	Up-Regulated
COL11A1	1.75446	2.17415	5.97018	5.61693e-09	2.37838e-07	9.96762	Up-Regulated
CORIN	1.16357	-2.18502	5.9703	5.63831e-09	2.38565e-07	9.96583	Up-Regulated
CLEC17A	1.04382	-2.78866	5.97679	5.83594e-09	2.45636e-07	9.96394	Up-Regulated
C2orf70	-1.22396	-0.325226	-5.96689	5.77246e-09	2.4351e-07	9.94524	Down-Regulated
CEACAM3	1.02729	-3.95172	5.96739	6.49886e-09	2.71704e-07	9.88159	Up-Regulated
MYH6	-1.8105	-3.32341	-5.96471	6.51905e-09	2.72155e-07	9.8766	Down-Regulated
CHRNA6	1.07387	-1.96972	5.94348	6.6663e-09	2.76799e-07	9.81216	Up-Regulated
GATA3	1.04624	1.08971	5.93984	6.65143e-09	2.76657e-07	9.80429	Up-Regulated
SV2C	-1.4594	-1.72742	-5.93972	6.69991e-09	2.7765e-07	9.80062	Down-Regulated
GPR174	1.08895	-1.85213	5.95182	7.14222e-09	2.9425e-07	9.79412	Up-Regulated
SPINK5	-1.14344	0.391036	-5.9296	7.07199e-09	2.9157e-07	9.7472	Down-Regulated
HAND2	1.1516	-0.189534	5.90715	7.9748e-09	3.25696e-07	9.62901	Up-Regulated
PDGFRA	1.07692	2.02015	5.90332	8.14575e-09	3.31717e-07	9.60852	Up-Regulated
NR4A3	1.04478	0.22029	5.90225	8.19383e-09	3.33434e-07	9.60284	Up-Regulated
MZB1	1.39995	1.40529	5.89808	8.38506e-09	3.4097e-07	9.58056	Up-Regulated
GALNT5	1.07383	-0.50603	5.89035	8.75141e-09	3.54335e-07	9.53926	Up-Regulated
ANPEP	1.09017	3.98757	5.87157	9.70727e-09	3.89126e-07	9.43916	Up-Regulated
GSDMC	1.24789	0.242326	5.86381	1.01734e-08	4.05504e-07	9.39577	Up-Regulated
SCML4	1.03469	-3.16219	5.86525	1.0291e-08	4.09903e-07	9.39368	Up-Regulated
IGLL5	2.01864	2.22234	5.8647	1.0322e-08	4.10849e-07	9.39077	Up-Regulated
ISM1	1.08566	2.49438	5.85996	1.03478e-08	4.11509e-07	9.37746	Up-Regulated
CCDC146	-1.15799	4.0387	-5.84894	1.09946e-08	4.34858e-07	9.31893	Down-Regulated
CXCL11	1.27306	3.326	5.8443	1.12787e-08	4.44845e-07	9.2943	Up-Regulated
AGTR1	1.10146	-1.74985	5.84361	1.14155e-08	4.49613e-07	9.28673	Up-Regulated
CCDC108	-1.46149	-2.42903	-5.82398	1.27648e-08	4.95489e-07	9.18195	Down-Regulated
GREM1	1.50712	-1.14989	5.81919	1.29432e-08	5.01726e-07	9.16143	Up-Regulated
SOX3	-1.70659	-2.52933	-5.816	1.46736e-08	5.62616e-07	9.09737	Down-Regulated
BOLL	-1.00383	-3.058	-5.79912	1.48694e-08	5.69349e-07	9.04426	Down-Regulated
CCDC37	-1.31006	-0.698352	-5.78228	1.58647e-08	6.02548e-07	8.96598	Down-Regulated
XIRP1	1.20158	-3.23343	5.7786	1.63825e-08	6.20126e-07	8.9413	Up-Regulated
CXCL1	1.30266	3.56737	5.75636	1.82298e-08	6.85454e-07	8.83097	Up-Regulated
NKX3-2	1.4472	-0.811115	5.75702	1.84931e-08	6.94428e-07	8.82637	Up-Regulated
TNFRSF18	1.02652	1.62677	5.74653	1.92651e-08	7.21014e-07	8.77865	Up-Regulated
S100B	1.05672	0.773717	5.74315	1.96594e-08	7.34798e-07	8.76007	Up-Regulated
C2orf73	-1.03674	-1.54515	-5.73832	2.038e-08	7.60723e-07	8.73071	Down-Regulated
IL22RA2	1.25982	-2.99971	5.74663	2.15837e-08	8.00883e-07	8.72552	Up-Regulated
CLVS1	-1.11604	-1.70946	-5.71909	2.23047e-08	8.24383e-07	8.6364	Down-Regulated
C1orf194	-1.34399	1.9424	-5.71544	2.27485e-08	8.39136e-07	8.61741	Down-Regulated
TMEM178A	-1.00028	2.19805	-5.71525	2.2772e-08	8.39453e-07	8.61641	Down-Regulated
NKAIN1	-1.06808	-0.491815	-5.71262	2.30979e-08	8.49594e-07	8.60271	Down-Regulated
HS3ST3A1	1.05689	1.26634	5.71099	2.33908e-08	8.58895e-07	8.59248	Up-Regulated
GREM2	1.12466	-2.12612	5.70621	2.47244e-08	8.97927e-07	8.55489	Up-Regulated
GABRE	1.13263	2.40424	5.70091	2.46034e-08	8.94108e-07	8.54183	Up-Regulated
CCR8	1.08199	-1.36676	5.70181	2.54202e-08	9.2201e-07	8.53085	Up-Regulated
FOXQ1	1.09081	5.27872	5.69218	2.57871e-08	9.32918e-07	8.49652	Up-Regulated
ADAMTSL1	1.03791	-0.778641	5.68786	2.63932e-08	9.51186e-07	8.47413	Up-Regulated
DPT	1.39589	0.161972	5.67844	2.78672e-08	9.98357e-07	8.42367	Up-Regulated
CHI3L2	1.11307	-0.28117	5.65782	3.10103e-08	1.09862e-06	8.31874	Up-Regulated
SLC5A12	-1.49305	-2.11394	-5.65893	3.17802e-08	1.11991e-06	8.31397	Down-Regulated
KLK10	1.07734	6.59458	5.65599	3.13155e-08	1.10805e-06	8.3093	Up-Regulated
SOSTDC1	-1.51654	1.76378	-5.65539	3.15885e-08	1.11491e-06	8.30469	Down-Regulated
KIR2DL4	1.0439	-1.51085	5.65775	3.21729e-08	1.1327e-06	8.30306	Up-Regulated
SLCO6A1	-1.07756	-2.49546	-5.66545	3.3999e-08	1.19291e-06	8.30295	Down-Regulated
ZBBX	-1.35671	-0.950979	-5.62987	3.70986e-08	1.28922e-06	8.16493	Down-Regulated
TMEM72	-1.41074	-2.70712	-5.62316	3.97158e-08	1.37256e-06	8.11873	Down-Regulated
HLA-DQA2	1.49907	3.58922	5.58191	4.64615e-08	1.58433e-06	7.92923	Up-Regulated
SLC12A1	-1.3203	-2.66441	-5.58154	4.67989e-08	1.59234e-06	7.92545	Down-Regulated
COL6A5	1.28308	-3.76481	5.56985	5.22752e-08	1.76127e-06	7.84676	Up-Regulated
CD1B	1.24644	-2.41014	5.58095	5.79503e-08	1.93381e-06	7.83103	Up-Regulated
ARMC3	-1.06515	0.795572	-5.55125	5.46389e-08	1.83523e-06	7.77312	Down-Regulated
COMP	1.54488	3.46576	5.54005	5.80578e-08	1.93529e-06	7.71566	Up-Regulated
KIF26B	1.05522	1.28887	5.53736	5.87867e-08	1.95497e-06	7.70268	Up-Regulated
ZBP1	1.1068	0.477967	5.53036	6.10976e-08	2.02347e-06	7.66653	Up-Regulated
CXorf22	-1.21778	-1.80041	-5.51222	6.7544e-08	2.21614e-06	7.57412	Down-Regulated
SHISA2	1.24146	0.39362	5.5084	6.85608e-08	2.24428e-06	7.55561	Up-Regulated
PAPPA	1.04315	-2.34888	5.5018	7.09755e-08	2.31795e-06	7.5223	Up-Regulated
ADCYAP1	1.37683	-3.17611	5.5046	7.45541e-08	2.41662e-06	7.51382	Up-Regulated
LRRTM4	-1.57021	-2.55435	-5.50182	7.75493e-08	2.50507e-06	7.49248	Down-Regulated
CAMKV	-1.33326	-3.38602	-5.49788	7.86451e-08	2.53466e-06	7.47626	Down-Regulated
MAB21L2	1.37831	-2.43321	5.46076	9.35645e-08	2.96468e-06	7.29537	Up-Regulated
ANXA8	1.25261	-2.05303	5.45208	9.35258e-08	2.96468e-06	7.26768	Up-Regulated
C6orf118	-1.29027	-0.490151	-5.44081	9.98244e-08	3.14836e-06	7.21047	Down-Regulated
MEGF10	1.42546	-2.39647	5.43944	9.88772e-08	3.12424e-06	7.20788	Up-Regulated
SCG2	1.1478	0.646972	5.43898	9.83238e-08	3.1085e-06	7.20779	Up-Regulated
TPSD1	1.60207	-1.34288	5.43858	1.17054e-07	3.62747e-06	7.14253	Up-Regulated
APCDD1L	1.13249	-0.728519	5.42489	1.06276e-07	3.32819e-06	7.13685	Up-Regulated
OTOG	-1.24601	-4.71639	-5.41631	1.17185e-07	3.62953e-06	7.07906	Down-Regulated
CD79A	1.28161	1.6695	5.40969	1.14431e-07	3.55201e-06	7.06192	Up-Regulated
GPR83	-1.00925	-2.24062	-5.40238	1.19955e-07	3.70514e-06	7.0231	Down-Regulated
PLA2G2A	1.49734	0.791957	5.39609	1.24104e-07	3.81864e-06	6.99094	Up-Regulated
DNAI1	-1.17944	-0.310623	-5.38965	1.27093e-07	3.89573e-06	6.96231	Down-Regulated
BNC1	1.44288	-0.721297	5.3903	1.28888e-07	3.94434e-06	6.9602	Up-Regulated
SFTPB	1.20153	-1.18024	5.37922	1.34516e-07	4.09658e-06	6.90972	Up-Regulated
MMP13	2.10935	-0.868881	5.37804	1.44694e-07	4.37581e-06	6.88387	Up-Regulated
TEX15	-1.29129	-3.36473	-5.37171	1.44902e-07	4.37976e-06	6.86416	Down-Regulated
HMGA2	-1.40278	1.52495	-5.36731	1.42359e-07	4.30981e-06	6.85202	Down-Regulated
FAM183A	-1.20367	2.3306	-5.36294	1.45807e-07	4.40475e-06	6.8303	Down-Regulated
DIO3	1.0974	-1.1736	5.36423	1.48537e-07	4.47763e-06	6.82956	Up-Regulated
CYP24A1	1.3757	-1.60969	5.33969	1.66768e-07	4.96353e-06	6.71163	Up-Regulated
TMEM151B	-1.00201	-3.39029	-5.33768	1.69286e-07	5.02785e-06	6.70167	Down-Regulated
PPEF1	1.06776	-2.08204	5.33273	1.72527e-07	5.11873e-06	6.67755	Up-Regulated
FBN3	-1.3773	1.57078	-5.32818	1.74205e-07	5.16037e-06	6.65934	Down-Regulated
LPPR4	1.01014	-0.0494127	5.32791	1.74188e-07	5.16037e-06	6.65815	Up-Regulated
RORB	1.09395	-3.5389	5.31464	1.90652e-07	5.58016e-06	6.58775	Up-Regulated
ITGB3	1.02449	0.429006	5.31186	1.89042e-07	5.54454e-06	6.57956	Up-Regulated
ASPN	1.23542	1.32876	5.28792	2.13513e-07	6.19144e-06	6.46267	Up-Regulated
CYS1	1.0147	1.12571	5.28767	2.1379e-07	6.19628e-06	6.46143	Up-Regulated
KLRC1	1.04701	-2.27765	5.28494	2.28189e-07	6.58652e-06	6.43547	Up-Regulated
TIMP3	1.0054	2.15556	5.28152	2.20563e-07	6.37946e-06	6.43148	Up-Regulated
ADGB	-1.28672	-4.55765	-5.27866	2.46992e-07	7.04989e-06	6.39483	Down-Regulated
TNF	1.00903	2.72453	5.26758	2.36699e-07	6.79047e-06	6.3637	Up-Regulated
PI3	1.26008	5.87689	5.25967	2.46359e-07	7.03808e-06	6.32531	Up-Regulated
CLDN19	-1.7935	-1.75612	-5.21259	3.28964e-07	9.05069e-06	6.09137	Down-Regulated
CELF3	-1.2149	-3.99783	-5.21198	3.37329e-07	9.25375e-06	6.08218	Down-Regulated
FLRT1	-1.01827	-1.52116	-5.20687	3.22678e-07	8.92045e-06	6.06967	Down-Regulated
ANKRD33	-1.36217	-3.08699	-5.18873	3.81883e-07	1.03501e-05	5.96959	Down-Regulated
NCAM2	1.15066	-2.58487	5.17303	3.85266e-07	1.04268e-05	5.90608	Up-Regulated
MOXD1	1.06729	1.10822	5.16438	3.9741e-07	1.07451e-05	5.8666	Up-Regulated
CXCL17	1.44178	5.3245	5.16216	4.01817e-07	1.08591e-05	5.85603	Up-Regulated
CCKBR	-1.27861	-0.526752	-5.15661	4.19767e-07	1.13063e-05	5.82812	Down-Regulated
ARID3C	-1.00347	-0.727778	-5.12367	4.88924e-07	1.2904e-05	5.67292	Down-Regulated
USH1C	-1.19727	-2.26285	-5.11578	5.14446e-07	1.35143e-05	5.63427	Down-Regulated
VWA3A	-1.31076	-0.0565637	-5.11336	5.11867e-07	1.34591e-05	5.62403	Down-Regulated
PTCHD2	-1.15196	-1.93966	-5.11029	5.22353e-07	1.36902e-05	5.60924	Down-Regulated
PLEKHS1	1.49077	1.30214	5.10365	5.39055e-07	1.40821e-05	5.57748	Up-Regulated
TBX18	1.33478	-1.50548	5.10072	5.47587e-07	1.42752e-05	5.56374	Up-Regulated
C10orf82	-1.08284	-0.190832	-5.09482	5.65907e-07	1.46883e-05	5.53532	Down-Regulated
PTGDS	1.11847	6.78286	5.06192	6.59347e-07	1.67211e-05	5.38152	Up-Regulated
C10orf107	-1.05931	-0.0141303	-5.05681	6.76875e-07	1.70965e-05	5.35741	Down-Regulated
FCRL5	1.49828	-3.46438	5.05724	7.04749e-07	1.76896e-05	5.3552	Up-Regulated
RFX4	-1.24299	-5.32929	-5.04651	8.47797e-07	2.08624e-05	5.28561	Down-Regulated
LRG1	1.06016	3.25758	5.03693	7.45089e-07	1.8611e-05	5.26448	Up-Regulated
DDX25	-1.07584	-1.75399	-5.03494	7.5506e-07	1.88268e-05	5.25481	Down-Regulated
PPAPDC1A	1.10579	2.46495	5.03339	7.58079e-07	1.88854e-05	5.24794	Up-Regulated
SPX	-1.12542	0.7244	-5.02969	7.72809e-07	1.92268e-05	5.23053	Down-Regulated
LCN2	1.02617	8.01536	5.01494	8.29379e-07	2.04777e-05	5.16191	Up-Regulated
CNTN1	1.00299	1.12169	5.00878	8.54597e-07	2.09657e-05	5.13325	Up-Regulated
IHH	-1.47626	-2.55609	-5.00768	9.38145e-07	2.27482e-05	5.12368	Down-Regulated
GDF10	-1.3556	-1.54852	-5.00459	8.98515e-07	2.19097e-05	5.11309	Down-Regulated
SDK2	-1.01551	0.797805	-5.00432	8.73297e-07	2.13502e-05	5.11253	Down-Regulated
PCP4	-1.56517	3.30923	-5.00043	8.99497e-07	2.19242e-05	5.09468	Down-Regulated
IMPG2	-1.46476	0.392574	-4.99991	8.92207e-07	2.17747e-05	5.09204	Down-Regulated
KCNA1	1.18638	-4.41467	4.99736	1.00631e-06	2.41108e-05	5.0703	Up-Regulated
TTC29	-1.26412	-2.5679	-4.97577	1.05821e-06	2.51725e-05	4.97959	Down-Regulated
GJB7	-1.06711	-1.63867	-4.9729	1.02155e-06	2.44033e-05	4.96723	Down-Regulated
LGALS14	1.21027	-1.36126	4.97478	1.13065e-06	2.66707e-05	4.96544	Up-Regulated
GRID2	-1.2541	-2.77583	-4.97217	1.04791e-06	2.4959e-05	4.96451	Down-Regulated
PNMT	-1.06807	0.558587	-4.96274	1.0729e-06	2.5479e-05	4.92066	Down-Regulated
VNN3	1.13182	-1.55773	4.9559	1.12468e-06	2.65409e-05	4.88805	Up-Regulated
TNFRSF17	1.07782	-0.770849	4.95463	1.14886e-06	2.7055e-05	4.88369	Up-Regulated
NETO1	1.42363	-3.14243	4.95036	1.26051e-06	2.92808e-05	4.85686	Up-Regulated
IGDCC3	-1.38403	-2.53573	-4.9377	1.21302e-06	2.8353e-05	4.80504	Down-Regulated
CCL24	1.0281	-0.983304	4.93526	1.30285e-06	3.01527e-05	4.79202	Up-Regulated
ELAVL3	-1.20357	-3.34416	-4.92373	1.31534e-06	3.03794e-05	4.74353	Down-Regulated
ADH1B	1.64536	-1.47688	4.90476	1.42983e-06	3.26626e-05	4.65451	Up-Regulated
TRIM71	-1.42908	-1.94645	-4.90154	1.44056e-06	3.28147e-05	4.64038	Down-Regulated
DRC1	-1.12016	0.055417	-4.89495	1.48008e-06	3.35793e-05	4.60945	Down-Regulated
PCDH15	-1.3917	-4.52616	-4.8925	1.56913e-06	3.53296e-05	4.60053	Down-Regulated
LGR5	-1.33696	2.93154	-4.8808	1.58164e-06	3.55261e-05	4.54472	Down-Regulated
IDO1	1.06794	3.19527	4.86733	1.68624e-06	3.76061e-05	4.48356	Up-Regulated
PPP1R1C	-1.19323	-1.31586	-4.85198	1.8193e-06	4.01291e-05	4.41474	Down-Regulated
GLYATL1	-1.19331	-3.76662	-4.83473	2.09291e-06	4.53693e-05	4.34148	Down-Regulated
SLC17A8	-1.18841	-4.62827	-4.81108	2.80689e-06	5.84413e-05	4.22131	Down-Regulated
ZPLD1	1.01181	-4.03141	4.79711	2.50092e-06	5.30879e-05	4.17278	Up-Regulated
ZCCHC12	-1.05132	-0.378488	-4.78899	2.44036e-06	5.19195e-05	4.13074	Down-Regulated
C1orf158	-1.36473	-1.5108	-4.78338	2.55515e-06	5.40964e-05	4.11084	Down-Regulated
TAGLN3	-1.01214	-3.15246	-4.78068	2.77686e-06	5.7878e-05	4.10696	Down-Regulated
ZNF679	-1.57479	-0.770274	-4.7811	3.30315e-06	6.71354e-05	4.0886	Down-Regulated
ADAMTS19	-1.26636	-3.81382	-4.77014	2.83775e-06	5.89076e-05	4.05675	Down-Regulated
FDCSP	1.32053	-0.445057	4.76086	3.22699e-06	6.58247e-05	4.01392	Up-Regulated
HPSE2	-1.51073	-3.01959	-4.74867	3.13339e-06	6.41009e-05	3.96285	Down-Regulated
SP5	-1.0243	2.00306	-4.74471	3.00388e-06	6.19232e-05	3.93397	Down-Regulated
MYH7	-1.25014	-3.94761	-4.73794	3.39457e-06	6.87458e-05	3.91991	Down-Regulated
IRX3	1.17512	3.39282	4.7411	3.05175e-06	6.27037e-05	3.91755	Up-Regulated
GNGT1	-1.11397	0.578583	-4.70665	3.618e-06	7.26965e-05	3.76844	Down-Regulated
TUBB2B	-1.39452	1.10278	-4.70512	3.60901e-06	7.25674e-05	3.75875	Down-Regulated
FRMPD2	-1.15195	-4.48514	-4.69884	4.00063e-06	7.91669e-05	3.74654	Down-Regulated
TACR1	1.09898	-0.0929618	4.70204	3.65736e-06	7.33044e-05	3.74504	Up-Regulated
ALLC	-1.17885	-3.18737	-4.68894	4.57941e-06	8.89404e-05	3.71032	Down-Regulated
NOL4	-1.14256	-4.35311	-4.68378	4.36969e-06	8.54856e-05	3.68578	Down-Regulated
FGF10	1.18274	-3.56517	4.67159	4.82188e-06	9.30075e-05	3.62746	Up-Regulated
GCK	-1.07232	-0.281699	-4.65636	4.52474e-06	8.80422e-05	3.54613	Down-Regulated
PAX3	-1.40799	-3.95099	-4.64348	5.94396e-06	0.0001116	3.5051	Down-Regulated
SLC6A13	-1.13994	-0.0911937	-4.63106	5.07483e-06	9.73226e-05	3.4359	Down-Regulated
CAPSL	-1.25185	1.21853	-4.62947	5.16789e-06	9.89053e-05	3.43327	Down-Regulated
LYPD2	1.6121	3.56557	4.60883	5.62991e-06	0.00010653	3.33997	Up-Regulated
C9orf171	-1.24947	-0.589794	-4.60253	5.81882e-06	0.000109432	3.31515	Down-Regulated
PNPLA5	-1.05343	-3.01996	-4.57642	7.05703e-06	0.000129351	3.22714	Down-Regulated
CHRND	-1.1376	-3.22952	-4.54537	7.96012e-06	0.000143437	3.09379	Down-Regulated
MEOX2	1.25288	-1.74708	4.54281	7.83317e-06	0.000141578	3.06865	Up-Regulated
RD3	-1.0915	-2.25153	-4.53855	7.92805e-06	0.000142996	3.05058	Down-Regulated
ENSG00000173213	-1.00355	-1.93692	-4.52843	8.17959e-06	0.000147016	3.00187	Down-Regulated
RIIAD1	-1.01498	-1.98566	-4.50678	9.02425e-06	0.000159163	2.91038	Down-Regulated
COL9A3	-1.05546	0.751611	-4.49881	9.19619e-06	0.000161782	2.86808	Down-Regulated
EDN3	-1.68696	-0.702004	-4.4838	1.0636e-05	0.000183225	2.83776	Down-Regulated
FAM81B	-1.11981	0.221099	-4.48711	9.76528e-06	0.000170201	2.82405	Down-Regulated
FREM2	-1.2621	-3.20952	-4.48304	9.93518e-06	0.000172768	2.80553	Down-Regulated
KIF1A	-1.25819	3.30063	-4.48291	9.87004e-06	0.000171868	2.80095	Down-Regulated
SERPINB7	1.30825	-1.58225	4.46179	1.13952e-05	0.000194582	2.73443	Up-Regulated
VIL1	-1.01269	-3.60354	-4.45526	1.12437e-05	0.000192344	2.68955	Down-Regulated
DNAI2	-1.3707	-2.64363	-4.44286	1.27467e-05	0.000214285	2.66887	Down-Regulated
C9orf24	-1.08699	1.85513	-4.45103	1.1367e-05	0.000194275	2.66695	Down-Regulated
UMODL1	-1.00634	-2.65053	-4.44469	1.17525e-05	0.000199534	2.64404	Down-Regulated
SLC16A12	-1.07543	-3.24124	-4.42688	1.29076e-05	0.00021641	2.57978	Down-Regulated
TRIM43	-1.04136	-2.34114	-4.42222	1.36887e-05	0.00022788	2.57943	Down-Regulated
FABP4	1.56048	-0.342292	4.42495	1.29304e-05	0.000216683	2.56743	Up-Regulated
MAGEE2	-1.0437	-2.42403	-4.41962	1.39201e-05	0.000230914	2.56688	Down-Regulated
CXCL6	1.05637	0.0980215	4.39716	1.44671e-05	0.000238655	2.4453	Up-Regulated
UNC5A	1.06986	2.89633	4.36253	1.67509e-05	0.000270629	2.29942	Up-Regulated
HNF1A	-1.02768	-4.73655	-4.35162	1.82633e-05	0.000291722	2.28283	Down-Regulated
RXRG	-1.28652	-0.160793	-4.2972	2.23774e-05	0.000347306	2.03914	Down-Regulated
PKHD1	-1.21358	-2.2966	-4.29691	2.23284e-05	0.000346641	2.03515	Down-Regulated
PIGR	1.47443	0.634761	4.29017	2.29208e-05	0.000354471	2.00476	Up-Regulated
DKK1	1.0758	-2.20459	4.28181	2.42543e-05	0.000371024	1.98691	Up-Regulated
GFRA1	1.13124	-1.03142	4.27959	2.3982e-05	0.00036767	1.96196	Up-Regulated
CLDN10	1.11324	3.97826	4.26141	2.58838e-05	0.000392228	1.88769	Up-Regulated
BTBD17	-1.5379	-2.43742	-4.22293	3.4287e-05	0.000497572	1.81786	Down-Regulated
CRYGB	-1.23862	-0.813796	-4.21566	3.42276e-05	0.000497032	1.76937	Down-Regulated
COLEC11	-1.1818	1.20476	-4.2201	3.08466e-05	0.000455797	1.72196	Down-Regulated
KRT6B	1.04361	-1.14118	4.21743	3.15847e-05	0.000464272	1.72154	Up-Regulated
SERPINB5	-1.0736	-0.0830225	-4.20204	3.33718e-05	0.000487781	1.65297	Down-Regulated
TSPAN19	-1.01491	-3.8335	-4.13427	4.84554e-05	0.000666368	1.46658	Down-Regulated
NXF2B	-1.24653	-4.78181	-4.13723	7.09721e-05	0.000917741	1.45107	Down-Regulated
DACH2	-1.13933	-3.41019	-4.13516	4.53949e-05	0.000632177	1.42224	Down-Regulated
RP11-35N6.1	-1.21224	-3.05442	-4.1204	5.00371e-05	0.000684488	1.39072	Down-Regulated
TSPEAR	-1.01505	-2.18044	-4.13145	4.52185e-05	0.000630188	1.38316	Down-Regulated
C10orf71	-1.03648	-4.92078	-4.10435	5.46625e-05	0.000737388	1.33959	Down-Regulated
OR8G1	-1.19486	-3.79343	-4.5329	8.04931e-05	0.00102066	1.31875	Down-Regulated
MROH2A	-1.14619	-1.73286	-4.10902	4.94936e-05	0.000678423	1.29439	Down-Regulated
ZNF729	-1.03917	-2.33798	-4.08473	5.67582e-05	0.000761289	1.2417	Down-Regulated
KRT14	1.17751	2.14562	4.09576	5.18843e-05	0.000706842	1.23261	Up-Regulated
HTR3A	1.12543	3.38185	4.0892	5.33659e-05	0.00072301	1.20826	Up-Regulated
CECR2	-1.2443	-1.9086	-4.08768	5.37316e-05	0.000726568	1.20394	Down-Regulated
GAGE2E	-2.57918	-1.60209	-5.84261	2.36994e-05	0.000364514	1.15361	Down-Regulated
OFCC1	-1.13987	-3.74664	-4.03058	7.62425e-05	0.000976252	1.08511	Down-Regulated
CALML5	1.29123	1.56868	4.02926	6.88215e-05	0.000896237	0.987552	Up-Regulated
MYOD1	-1.29609	-1.26845	-4.00045	7.98637e-05	0.0010145	0.920197	Down-Regulated
AZGP1	-1.01163	0.58657	-4.01271	7.29206e-05	0.000939638	0.914144	Down-Regulated
IGFL1	1.0617	0.0977635	3.97605	8.62266e-05	0.00107995	0.800144	Up-Regulated
NELL1	-1.20761	-2.876	-3.94745	9.72659e-05	0.0011949	0.702517	Down-Regulated
PITX1	1.07268	2.86437	3.94698	9.49413e-05	0.00116917	0.663426	Up-Regulated
LRTM2	-1.18695	-3.49234	-3.92805	0.00010631	0.00128779	0.647924	Down-Regulated
OTX2	-1.40884	-4.4311	-3.89023	0.000154598	0.00175867	0.617912	Down-Regulated
TENM3	1.12868	-0.311573	3.93033	0.000101472	0.00123796	0.601008	Up-Regulated
ZNF676	-1.19801	-0.558589	-3.92429	0.000105277	0.00127721	0.597028	Down-Regulated
ADAMTS20	-1.00072	-4.09802	-3.90103	0.000118019	0.00140371	0.544733	Down-Regulated
FGF19	-1.38592	-1.7209	-3.89543	0.000121054	0.00143196	0.530718	Down-Regulated
CCKAR	-1.07774	-4.17876	-3.85487	0.000199599	0.00217664	0.483885	Down-Regulated
CHRNA4	-1.10338	-4.52532	-3.88506	0.000124935	0.00147077	0.478505	Down-Regulated
PITX2	1.0468	-2.48914	3.87866	0.000126563	0.0014856	0.433548	Up-Regulated
DEFB129	2.34402	-3.30961	4.23693	0.000161866	0.00182859	0.416274	Up-Regulated
ABCC12	-1.01347	-5.8684	-3.83143	0.00017168	0.00192274	0.405264	Down-Regulated
TSPAN8	-1.1043	0.709918	-3.86635	0.000131117	0.00153014	0.367991	Down-Regulated
ZFP42	-1.46082	-1.05139	-3.80309	0.000173227	0.0019371	0.188155	Down-Regulated
LGI1	-1.11124	-5.02416	-3.77316	0.000198568	0.00216833	0.121936	Down-Regulated
POPDC3	-1.02421	-1.15822	-3.7676	0.00019505	0.00213944	0.0350231	Down-Regulated
C1orf87	-1.01494	-2.50932	-3.76158	0.000200312	0.00218147	0.018403	Down-Regulated
TUSC5	1.35089	-3.68478	3.72792	0.000238392	0.00252167	-0.0341402	Up-Regulated
UGT2B17	-1.38657	-1.45774	-3.71834	0.000243815	0.00256908	-0.0839165	Down-Regulated
CCL21	1.23673	1.70088	3.70934	0.000241457	0.00254788	-0.193147	Up-Regulated
CPB1	1.03877	-2.96205	3.6922	0.000259105	0.00270175	-0.239125	Up-Regulated
COL9A1	-1.16379	-0.0379154	-3.69035	0.000258454	0.00269546	-0.268208	Down-Regulated
SLC38A8	-1.03029	-2.11712	-3.66238	0.000294624	0.00299785	-0.307997	Down-Regulated
H2BFWT	-1.0151	-0.704956	-3.62844	0.000359531	0.00351802	-0.309014	Down-Regulated
CAPN6	-1.0658	1.03894	-3.65795	0.000291738	0.00297702	-0.385047	Down-Regulated
SELV	-1.0685	-1.67845	-3.63432	0.000329568	0.00327946	-0.386003	Down-Regulated
TEKT1	-1.03684	-0.769821	-3.65543	0.000295175	0.00300164	-0.387084	Down-Regulated
DCAF12L1	-1.16557	-0.189427	-3.63703	0.00031786	0.00318418	-0.438585	Down-Regulated
2019-03-11	-1.17198	-2.54995	-3.60398	0.000376204	0.00364952	-0.448882	Down-Regulated
APOC3	-1.03585	-2.95792	-3.53853	0.000555821	0.00503596	-0.516826	Down-Regulated
VSTM2B	-1.19407	-1.57417	-3.52182	0.000498354	0.00460029	-0.76667	Down-Regulated
TOX3	-1.10041	-1.77334	-3.52548	0.00048539	0.00450345	-0.78868	Down-Regulated
GRIK3	1.14114	0.243797	3.53819	0.000455008	0.00427074	-0.798089	Up-Regulated
MAGEA9B	-1.98612	-3.10138	-3.41105	0.000970033	0.00792795	-0.887318	Down-Regulated
GPR12	1.19506	-1.22882	3.49005	0.000545915	0.00496375	-0.941316	Up-Regulated
FABP6	-1.11676	1.66684	-3.48066	0.000562113	0.00508154	-0.98434	Down-Regulated
S100A7	1.08707	1.12461	3.46152	0.000605382	0.00538976	-1.03307	Up-Regulated
ANKRD66	-1.09912	-2.96036	-3.39625	0.000782413	0.00665493	-1.17311	Down-Regulated
MUC5B	1.02495	0.429111	3.42601	0.000682216	0.00594249	-1.17416	Up-Regulated
SPAG6	-1.11454	-2.48586	-3.38443	0.000801636	0.00679385	-1.26567	Down-Regulated
SP9	-1.12194	-4.32048	-3.2884	0.00127185	0.00987931	-1.31086	Down-Regulated
GABRR1	-1.09493	-2.39327	-3.34309	0.000930008	0.00766414	-1.38104	Down-Regulated
ST8SIA3	-1.38695	-5.33474	-3.28905	0.00118665	0.00932535	-1.39882	Down-Regulated
IRX5	1.0048	0.633083	3.32984	0.000959035	0.00785401	-1.48149	Up-Regulated
FGF3	-1.30124	-0.565695	-3.23582	0.00138894	0.0105905	-1.6203	Down-Regulated
CRISP3	1.13456	0.028501	3.24626	0.00128633	0.00996704	-1.72355	Up-Regulated
ANHX	-1.4921	-4.01205	-3.13809	0.00208785	0.0147382	-1.73941	Down-Regulated
ADIPOQ	1.32546	-3.48625	3.18473	0.00163267	0.0120718	-1.80436	Up-Regulated
DLK1	-1.51189	-0.786668	-3.1985	0.00152321	0.0113909	-1.83726	Down-Regulated
ADCY8	-1.25759	-1.34212	-3.16364	0.00170288	0.0124895	-1.96726	Down-Regulated
HNF1B	-1.03163	-2.0236	-3.10508	0.00205918	0.0145886	-2.16211	Down-Regulated
OR3A2	-1.1132	-2.5254	-2.94085	0.00373439	0.0235412	-2.37283	Down-Regulated
UGT3A1	-1.0434	-5.34732	-2.95025	0.00356984	0.0227233	-2.38104	Down-Regulated
GPX5	-1.07152	-4.14456	-2.84444	0.0054803	0.03179	-2.43638	Down-Regulated
NR5A1	-1.07186	0.0774326	-2.98513	0.00303269	0.01991	-2.52225	Down-Regulated
GAGE12H	-3.51819	-0.906592	-2.8563	0.00969193	0.0495185	-2.59144	Down-Regulated
GLYATL2	1.01404	-1.18546	2.94078	0.00351929	0.0224741	-2.60201	Up-Regulated
KRTAP20-2	-1.75524	-2.34598	-3.0539	0.00908382	0.0471427	-2.66931	Down-Regulated
C14orf177	3.25729	-4.50974	3.60685	0.00279783	0.0186702	-2.8383	Up-Regulated
S100A7A	1.10453	-3.34085	2.80059	0.00555244	0.0321226	-2.85146	Up-Regulated
HTR2C	-1.05106	-2.98274	-2.7215	0.00697642	0.0384819	-3.08885	Down-Regulated
LHX1	-1.13807	1.27356	-2.76521	0.00598728	0.0340937	-3.13768	Down-Regulated
PAX2	-1.18891	-0.365337	-2.70778	0.00710767	0.0390454	-3.28252	Down-Regulated

## Sheet: Supplementary Table 4a
ID	Description	GeneRatio	BgRatio	pvalue	p.adjust	qvalue	geneID	Count
GO:0002694	GO:0002694	regulation of leukocyte activation	111/788	492/17913	2.09862e-48	9.77745e-45	7.07344e-45	AIF1/LST1/CD86/HAVCR2/MNDA/ITGB2/BTK/SASH3/FCER1G/GPR183/TYROBP/NLRP3/CD300A/SAMSN1/FCGR2B/PTPRC/C1QA/PTPN22/NCKAP1L/LILRB4/VSIG4/RAC2/ITGAM/RASAL3/MILR1/TREM2/CORO1A/CD4/CD300LF/HLA-DPB1/LILRB1/NFAM1/CD84/IL12RB1/SLAMF8/EBI3/FGR/TNFRSF1B/SPN/LILRB2/HLA-DPA1/PTAFR/IL1B/HMOX1/TESPA1/TNFSF13B/CCL5/IL7R/CD74/GRAP2/CST7/C5AR1/CCR2/DOCK8/TLR4/CCL3/CD3E/INPP5D/PDCD1LG2/CD2/SLA2/IL4R/CLECL1/ZNF683/IL2RA…	111
GO:0042110	GO:0042110	T cell activation	101/788	443/17913	1.96873e-44	4.58616e-41	3.31783e-41	AIF1/CD86/HAVCR2/APBB1IP/SASH3/CLEC4A/GPR183/NLRP3/CD300A/WAS/FCGR2B/PTPRC/FGL2/PTPN22/DOCK2/NCKAP1L/LILRB4/VSIG4/RAC2/RASAL3/CORO1A/CD4/HLA-DPB1/LILRB1/CLEC7A/IL12RB1/PIK3CG/RHOH/EBI3/TNFRSF1B/SPN/LILRB2/HLA-DPA1/IL1B/ITGAL/TESPA1/TNFSF13B/CCL5/IL7R/CD74/GRAP2/CCR2/DOCK8/CD3E/PDCD1LG2/CD2/FUT7/LY9/ITK/CD1C/SLAMF6/SLA2/IL4R/CLECL1/CD7/CD3D/ZNF683/IL2RA/VAV1/SIT1/SIRPG/TMIGD2/VCAM1/CLEC4E/HLA-DOA/…	101
GO:0051249	GO:0051249	regulation of lymphocyte activation	91/788	401/17913	7.67918e-40	1.05761e-36	7.65118e-37	AIF1/LST1/CD86/HAVCR2/MNDA/BTK/SASH3/GPR183/TYROBP/NLRP3/CD300A/SAMSN1/FCGR2B/PTPRC/PTPN22/NCKAP1L/LILRB4/VSIG4/RAC2/RASAL3/CORO1A/CD4/HLA-DPB1/LILRB1/NFAM1/IL12RB1/SLAMF8/EBI3/TNFRSF1B/SPN/LILRB2/HLA-DPA1/IL1B/TESPA1/TNFSF13B/CCL5/IL7R/CD74/GRAP2/CCR2/DOCK8/TLR4/CD3E/INPP5D/PDCD1LG2/CD2/SLA2/IL4R/CLECL1/ZNF683/IL2RA/VAV1/SIT1/SIRPG/TMIGD2/VCAM1/HLA-DOA/CCL2/CCR7/TBX21/IL10/TNFSF8/CD80/PDCD1/ZAP7…	91
GO:0050900	GO:0050900	leukocyte migration	98/788	467/17913	9.08011e-40	1.05761e-36	7.65118e-37	AIF1/C3AR1/SELPLG/ITGB2/HCK/FCER1G/GPR183/CD300A/CCL4/NCKAP1L/RAC2/ITGAM/CD48/TREM2/CORO1A/CCR5/CD84/PIK3CG/ITGAX/SLAMF8/OLR1/DOK2/SPN/IL16/PTAFR/CSF3R/ITGAL/SLC7A7/HMOX1/CXCR3/CCR1/CCL5/CD74/CD244/C5AR1/CCR2/DOCK8/CCL3/INPP5D/P2RY12/CH25H/CD2/FUT7/CSF1/CX3CR1/ITGA4/THBD/TNFRSF11A/VAV1/PDE4B/SIRPG/VCAM1/FN1/CCL2/CCR7/CCL11/TBX21/SELL/SERPINE1/IL10/ZAP70/S100A9/ECM1/CXCR2/S100A8/CCL26/TNFSF14/THBS…	98
GO:0007159	GO:0007159	leukocyte cell-cell adhesion	82/788	328/17913	2.88144e-39	2.68493e-36	1.9424e-36	AIF1/SELPLG/CD86/HAVCR2/ITGB2/SASH3/FERMT3/NLRP3/CD300A/FCGR2B/PTPRC/PTPN22/NCKAP1L/LILRB4/VSIG4/RAC2/RASAL3/CORO1A/CD4/HLA-DPB1/LILRB1/IL12RB1/EBI3/SPN/LILRB2/HLA-DPA1/PTAFR/IL1B/ITGAL/TESPA1/TNFSF13B/CCL5/IL7R/CD74/GRAP2/CCR2/DOCK8/CD3E/PDCD1LG2/IL4R/CLECL1/CX3CR1/ITGA4/IL2RA/VAV1/SIRPG/TMIGD2/VCAM1/CCL2/CCR7/TBX21/SELL/IL10/CD80/PDCD1/ZAP70/ICOS/GPNMB/TIGIT/CD70/S100A9/CTLA4/IL15/S100A8/CD40LG…	82
GO:0050867	GO:0050867	positive regulation of cell activation	80/788	319/17913	2.00416e-38	1.55623e-35	1.12584e-35	AIF1/CD86/HAVCR2/ITGB2/BTK/SASH3/FCER1G/GPR183/TYROBP/NLRP3/PTPRC/LILRA2/C1QA/NCKAP1L/LILRB4/PLEK/ITGAM/RASAL3/TREM2/CORO1A/CD4/HLA-DPB1/LILRB1/IL12RB1/EBI3/FGR/LILRB2/HLA-DPA1/PTAFR/IL1B/TESPA1/TNFSF13B/CCL5/IL7R/CD74/GRAP2/CCR2/DOCK8/TLR4/CCL3/CD3E/INPP5D/PDCD1LG2/CD2/IL4R/CLECL1/IL2RA/VAV1/SIRPG/TMIGD2/VCAM1/TLR6/CCL2/CCR7/TBX21/LRRK2/IL10/CD80/PDCD1/ZAP70/ICOS/CD70/CTLA4/LILRA5/IL15/CD40LG/TN…	80
GO:0002696	GO:0002696	positive regulation of leukocyte activation	76/788	305/17913	2.5733e-36	1.71271e-33	1.23905e-33	AIF1/CD86/HAVCR2/ITGB2/BTK/SASH3/FCER1G/GPR183/TYROBP/NLRP3/PTPRC/C1QA/NCKAP1L/LILRB4/ITGAM/RASAL3/TREM2/CORO1A/CD4/HLA-DPB1/LILRB1/IL12RB1/EBI3/FGR/LILRB2/HLA-DPA1/PTAFR/IL1B/TESPA1/TNFSF13B/CCL5/IL7R/CD74/GRAP2/CCR2/DOCK8/TLR4/CCL3/CD3E/INPP5D/PDCD1LG2/CD2/IL4R/CLECL1/IL2RA/VAV1/SIRPG/TMIGD2/VCAM1/TLR6/CCL2/CCR7/TBX21/LRRK2/IL10/CD80/PDCD1/ZAP70/ICOS/CD70/CTLA4/IL15/CD40LG/TNFSF14/THBS1/CCL19/V…	76
GO:0001819	GO:0001819	positive regulation of cytokine production	91/788	446/17913	6.73356e-36	3.92146e-33	2.83696e-33	AIF1/C3AR1/CD14/CD86/HAVCR2/SASH3/FCER1G/TYROBP/NLRP3/CYBB/CSF1R/PTPRC/LILRA2/PTPN22/LY96/TLR7/TREM2/CD4/HLA-DPB1/LILRB1/NFAM1/IL12RB1/IRF8/EBI3/FGR/SPN/LILRB2/TLR2/HLA-DPA1/TLR8/PTAFR/IL1B/HMOX1/CD74/CD244/C5AR1/CCR2/TLR4/CCL3/CD3E/CLEC5A/CD2/OSM/LY9/CASP1/SLAMF6/IL4R/CRTAM/PDE4B/TMIGD2/GBP5/CLEC4E/TLR6/TLR1/LTA/SPHK1/CCR7/LRRK2/SERPINE1/IL10/CD80/SULF1/C3/HGF/IRF4/TIGIT/LILRA5/LUM/IL15/CD40LG/A…	91
GO:0050863	GO:0050863	regulation of T cell activation	75/788	307/17913	3.26484e-35	1.6901e-32	1.22269e-32	AIF1/CD86/HAVCR2/SASH3/NLRP3/CD300A/FCGR2B/PTPRC/PTPN22/NCKAP1L/LILRB4/VSIG4/RAC2/RASAL3/CORO1A/CD4/HLA-DPB1/LILRB1/IL12RB1/EBI3/TNFRSF1B/SPN/LILRB2/HLA-DPA1/IL1B/TESPA1/TNFSF13B/CCL5/IL7R/CD74/GRAP2/CCR2/DOCK8/CD3E/PDCD1LG2/CD2/IL4R/CLECL1/ZNF683/IL2RA/VAV1/SIT1/SIRPG/TMIGD2/VCAM1/HLA-DOA/CCL2/CCR7/TBX21/IL10/TNFSF8/CD80/PDCD1/ZAP70/ICOS/GPNMB/IRF4/TIGIT/CD70/CTLA4/IL15/CD40LG/TNFSF14/SLC46A2/CC…	75
GO:1903037	GO:1903037	regulation of leukocyte cell-cell adhesion	71/788	295/17913	6.44179e-33	2.86116e-30	2.06989e-30	AIF1/CD86/HAVCR2/ITGB2/SASH3/NLRP3/CD300A/FCGR2B/PTPRC/PTPN22/NCKAP1L/LILRB4/VSIG4/RASAL3/CORO1A/CD4/HLA-DPB1/LILRB1/IL12RB1/EBI3/SPN/LILRB2/HLA-DPA1/PTAFR/IL1B/TESPA1/TNFSF13B/CCL5/IL7R/CD74/GRAP2/CCR2/DOCK8/CD3E/PDCD1LG2/IL4R/CLECL1/ITGA4/IL2RA/VAV1/SIRPG/TMIGD2/VCAM1/CCL2/CCR7/TBX21/IL10/CD80/PDCD1/ZAP70/ICOS/GPNMB/TIGIT/CD70/CTLA4/IL15/CD40LG/TNFSF14/ICAM1/CCL19/CXCL12/LAX1/VNN1/IL6/CARD11/GA…	71
GO:0002521	GO:0002521	leukocyte differentiation	91/788	485/17913	6.75527e-33	2.86116e-30	2.06989e-30	SPI1/CD86/BTK/SASH3/FCER1G/EVI2B/GPR183/TYROBP/NLRP3/CSF1R/FCGR2B/PTPRC/OSCAR/C1QC/PTPN22/DOCK2/NCKAP1L/LILRB4/TREM2/CD4/LILRB1/NFAM1/IL12RB1/GAB3/IKZF1/SLAMF8/RHOH/SPN/LILRB2/TLR2/TESPA1/DOCK10/CCR1/IL7R/CD74/CCR2/TLR4/CCL3/CD3E/INPP5D/CD2/TMEM176B/FUT7/LY9/SLAMF6/CSF1/IL4R/HCLS1/CD3D/ZNF683/ITGA4/IL2RA/TNFRSF11A/VAV1/VCAM1/TMEM176A/CLEC4E/HLA-DOA/THEMIS/CCR7/TBX21/EOMES/IL10/CD80/ZAP70/IRF4/CTL…	91
GO:0070661	GO:0070661	leukocyte proliferation	67/788	270/17913	5.68781e-32	2.20829e-29	1.59758e-29	AIF1/LST1/HAVCR2/MNDA/BTK/SASH3/GPR183/TYROBP/CD300A/CSF1R/FCGR2B/PTPRC/PTPN22/DOCK2/NCKAP1L/VSIG4/RAC2/RASAL3/CORO1A/CD4/HLA-DPB1/LILRB1/IL12RB1/PIK3CG/EBI3/TNFRSF1B/SPN/LILRB2/HLA-DPA1/IL1B/TNFSF13B/CCL5/IL7R/CD74/CCR2/DOCK8/TLR4/CD3E/INPP5D/PDCD1LG2/CSF1/CLECL1/IL2RA/TMIGD2/VCAM1/IL10/TNFSF8/ZAP70/GPNMB/CD70/CTLA4/IL15/CD40LG/TNFSF14/CCL19/FCRL3/IL6/CARD11/MS4A1/CCL8/MZB1/GREM1/CD79A/IHH/IDO1/…	67
GO:0032943	GO:0032943	mononuclear cell proliferation	64/788	246/17913	7.09488e-32	2.54269e-29	1.8395e-29	AIF1/LST1/HAVCR2/MNDA/BTK/SASH3/GPR183/TYROBP/CD300A/FCGR2B/PTPRC/PTPN22/DOCK2/NCKAP1L/VSIG4/RAC2/RASAL3/CORO1A/CD4/HLA-DPB1/LILRB1/IL12RB1/PIK3CG/EBI3/TNFRSF1B/SPN/LILRB2/HLA-DPA1/IL1B/TNFSF13B/CCL5/IL7R/CD74/CCR2/DOCK8/TLR4/CD3E/INPP5D/PDCD1LG2/CSF1/CLECL1/IL2RA/TMIGD2/VCAM1/IL10/TNFSF8/ZAP70/GPNMB/CD70/CTLA4/IL15/CD40LG/TNFSF14/CCL19/FCRL3/IL6/CARD11/MS4A1/MZB1/CD79A/IHH/IDO1/TACR1/FGF10	64
GO:0032103	GO:0032103	positive regulation of response to external stimulus	72/788	315/17913	8.11188e-32	2.69952e-29	1.95295e-29	AIF1/C3AR1/HAVCR2/ITGB2/LY86/BTK/FCER1G/C1QA/CCL4/LY96/NCKAP1L/TLR7/RAC2/ITGAM/TREM2/CD180/PIK3CG/TLR2/IL16/IL1B/TLR10/CCR1/CCL5/CD74/C5AR1/CCR2/TLR4/CCL3/P2RY12/OSM/CCR4/CSF1/THBD/TNFRSF11A/GBP5/TLR6/LTA/PTGER3/CCR7/LRRK2/SERPINE1/C3/S100A9/LILRA5/IL15/CXCR2/S100A8/CCL26/TNFSF14/THBS1/CXCL14/FPR2/CCL19/CXCL12/CXCL13/IL6/CXCL10/S100A12/SUCNR1/AGTR1/SCG2/PLA2G2A/TNF/CXCL17/CCL24/IDO1/TUBB2B/FGF10/…	72
GO:0046651	GO:0046651	lymphocyte proliferation	63/788	244/17913	3.48984e-31	1.08395e-28	7.84174e-29	AIF1/LST1/HAVCR2/MNDA/BTK/SASH3/GPR183/TYROBP/CD300A/FCGR2B/PTPRC/PTPN22/DOCK2/NCKAP1L/VSIG4/RAC2/RASAL3/CORO1A/CD4/HLA-DPB1/LILRB1/IL12RB1/PIK3CG/EBI3/TNFRSF1B/SPN/LILRB2/HLA-DPA1/IL1B/TNFSF13B/CCL5/IL7R/CD74/CCR2/DOCK8/TLR4/CD3E/INPP5D/PDCD1LG2/CLECL1/IL2RA/TMIGD2/VCAM1/IL10/TNFSF8/ZAP70/GPNMB/CD70/CTLA4/IL15/CD40LG/TNFSF14/CCL19/FCRL3/IL6/CARD11/MS4A1/MZB1/CD79A/IHH/IDO1/TACR1/FGF10	63
GO:0070663	GO:0070663	regulation of leukocyte proliferation	59/788	214/17913	5.97509e-31	1.63753e-28	1.18466e-28	AIF1/LST1/HAVCR2/MNDA/BTK/SASH3/GPR183/TYROBP/CD300A/FCGR2B/PTPRC/PTPN22/NCKAP1L/VSIG4/RAC2/RASAL3/CORO1A/CD4/HLA-DPB1/LILRB1/IL12RB1/EBI3/TNFRSF1B/SPN/LILRB2/HLA-DPA1/IL1B/TNFSF13B/CCL5/CD74/CCR2/TLR4/CD3E/INPP5D/PDCD1LG2/CSF1/CLECL1/IL2RA/TMIGD2/VCAM1/IL10/TNFSF8/ZAP70/GPNMB/CD70/CTLA4/IL15/CD40LG/CCL19/FCRL3/IL6/CARD11/CCL8/MZB1/GREM1/IHH/IDO1/TACR1/FGF10	59
GO:1903039	GO:1903039	positive regulation of leukocyte cell-cell adhesion	59/788	214/17913	5.97509e-31	1.63753e-28	1.18466e-28	AIF1/CD86/HAVCR2/ITGB2/SASH3/NLRP3/PTPRC/NCKAP1L/LILRB4/RASAL3/CORO1A/CD4/HLA-DPB1/LILRB1/IL12RB1/EBI3/LILRB2/HLA-DPA1/PTAFR/IL1B/TESPA1/TNFSF13B/CCL5/IL7R/CD74/GRAP2/CCR2/DOCK8/CD3E/PDCD1LG2/IL4R/CLECL1/ITGA4/IL2RA/VAV1/SIRPG/TMIGD2/VCAM1/CCL2/CCR7/CD80/PDCD1/ZAP70/ICOS/CD70/CTLA4/IL15/CD40LG/TNFSF14/ICAM1/CCL19/VNN1/IL6/CARD11/GATA3/NR4A3/TNF/IHH/CCL21	59
GO:0032944	GO:0032944	regulation of mononuclear cell proliferation	57/788	200/17913	8.99313e-31	2.32772e-28	1.68398e-28	AIF1/LST1/HAVCR2/MNDA/BTK/SASH3/GPR183/TYROBP/CD300A/FCGR2B/PTPRC/PTPN22/NCKAP1L/VSIG4/RAC2/RASAL3/CORO1A/CD4/HLA-DPB1/LILRB1/IL12RB1/EBI3/TNFRSF1B/SPN/LILRB2/HLA-DPA1/IL1B/TNFSF13B/CCL5/CD74/CCR2/TLR4/CD3E/INPP5D/PDCD1LG2/CSF1/CLECL1/IL2RA/TMIGD2/VCAM1/IL10/TNFSF8/ZAP70/GPNMB/CD70/CTLA4/IL15/CD40LG/CCL19/FCRL3/IL6/CARD11/MZB1/IHH/IDO1/TACR1/FGF10	57
GO:0050670	GO:0050670	regulation of lymphocyte proliferation	56/788	199/17913	6.21628e-30	1.5243e-27	1.10274e-27	AIF1/LST1/HAVCR2/MNDA/BTK/SASH3/GPR183/TYROBP/CD300A/FCGR2B/PTPRC/PTPN22/NCKAP1L/VSIG4/RAC2/RASAL3/CORO1A/CD4/HLA-DPB1/LILRB1/IL12RB1/EBI3/TNFRSF1B/SPN/LILRB2/HLA-DPA1/IL1B/TNFSF13B/CCL5/CD74/CCR2/TLR4/CD3E/INPP5D/PDCD1LG2/CLECL1/IL2RA/TMIGD2/VCAM1/IL10/TNFSF8/ZAP70/GPNMB/CD70/CTLA4/IL15/CD40LG/CCL19/FCRL3/IL6/CARD11/MZB1/IHH/IDO1/TACR1/FGF10	56
GO:0022409	GO:0022409	positive regulation of cell-cell adhesion	62/788	251/17913	1.58843e-29	3.68199e-27	2.66371e-27	AIF1/CD86/HAVCR2/ITGB2/SASH3/NLRP3/PTPRC/NCKAP1L/LILRB4/RASAL3/CORO1A/CD4/HLA-DPB1/LILRB1/IL12RB1/EBI3/LILRB2/HLA-DPA1/PTAFR/IL1B/TESPA1/TNFSF13B/CCL5/IL7R/CD74/GRAP2/CCR2/DOCK8/CD3E/PDCD1LG2/IL4R/CLECL1/ITGA4/IL2RA/VAV1/SIRPG/TMIGD2/VCAM1/CCL2/CCR7/IL10/CD80/PDCD1/ZAP70/ICOS/CD70/CTLA4/IL15/CD40LG/TNFSF14/ICAM1/CCL19/VNN1/CXCL13/IL6/CARD11/GATA3/NR4A3/KIF26B/TNF/IHH/CCL21	62
GO:0022407	GO:0022407	regulation of cell-cell adhesion	77/788	389/17913	1.65962e-29	3.68199e-27	2.66371e-27	AIF1/CD86/HAVCR2/ITGB2/SASH3/FERMT3/NLRP3/CD300A/FCGR2B/PTPRC/PTPN22/NCKAP1L/LILRB4/VSIG4/RASAL3/CORO1A/CD4/HLA-DPB1/LILRB1/IL12RB1/EBI3/SPN/LILRB2/HLA-DPA1/PTAFR/IL1B/TESPA1/TNFSF13B/CCL5/IL7R/CD74/GRAP2/CCR2/DOCK8/CD3E/PDCD1LG2/IL4R/CLECL1/ITGA4/IL2RA/VAV1/SIRPG/TMIGD2/VCAM1/CCL2/CCR7/TBX21/IL10/CD80/PDCD1/ZAP70/ICOS/GPNMB/TIGIT/CD70/CTLA4/IL15/CD40LG/TNFSF14/SNAI2/ICAM1/CCL19/CXCL12/LAX1/VNN1/…	77
GO:0030595	GO:0030595	leukocyte chemotaxis	54/788	188/17913	2.1538e-29	4.56115e-27	3.29974e-27	AIF1/C3AR1/ITGB2/GPR183/CCL4/NCKAP1L/RAC2/CORO1A/CCR5/PIK3CG/SLAMF8/IL16/CSF3R/CXCR3/CCR1/CCL5/CD74/C5AR1/CCR2/CCL3/CH25H/CSF1/TNFRSF11A/VAV1/PDE4B/CCL2/CCR7/CCL11/SERPINE1/IL10/S100A9/CXCR2/S100A8/CCL26/TNFSF14/THBS1/CXCL14/FPR2/CCL19/SAA1/CXCL12/CXCL13/IL6/CXCL10/S100A12/CXCL11/GREM1/SCG2/CXCL17/CCL24/EDN3/CXCL6/CCL21/S100A7	54
GO:0051251	GO:0051251	positive regulation of lymphocyte activation	62/788	258/17913	8.36922e-29	1.69531e-26	1.22646e-26	AIF1/CD86/HAVCR2/BTK/SASH3/GPR183/TYROBP/NLRP3/PTPRC/NCKAP1L/LILRB4/RASAL3/CORO1A/CD4/HLA-DPB1/LILRB1/IL12RB1/EBI3/LILRB2/HLA-DPA1/IL1B/TESPA1/TNFSF13B/CCL5/IL7R/CD74/GRAP2/CCR2/DOCK8/TLR4/CD3E/INPP5D/PDCD1LG2/IL4R/CLECL1/IL2RA/VAV1/SIRPG/TMIGD2/VCAM1/CCL2/CCR7/TBX21/CD80/PDCD1/ZAP70/ICOS/CD70/CTLA4/IL15/CD40LG/TNFSF14/CCL19/VNN1/FCRL3/IL6/CARD11/GATA3/IHH/TACR1/FGF10/CCL21	62
GO:0060326	GO:0060326	cell chemotaxis	61/788	253/17913	1.93962e-28	3.76529e-26	2.72398e-26	AIF1/C3AR1/ITGB2/GPR183/BIN2/CCL4/NCKAP1L/RAC2/CORO1A/CCR5/PIK3CG/SLAMF8/IL16/CSF3R/CXCR3/CCR1/CCL5/CD74/C5AR1/CCR2/CCL3/CH25H/CSF1/TNFRSF11A/VAV1/PDE4B/VCAM1/CCL2/CCR7/CCL11/LOX/SERPINE1/IL10/HGF/S100A9/CXCR2/S100A8/CCL26/TNFSF14/THBS1/CXCL14/FPR2/CCL19/SAA1/CXCL12/CXCL13/IL6/CXCL10/S100A12/FGF1/PDGFRA/CXCL11/AGTR1/GREM1/SCG2/CXCL17/CCL24/EDN3/CXCL6/CCL21/S100A7	61
GO:0050870	GO:0050870	positive regulation of T cell activation	53/788	198/17913	3.24356e-27	6.04469e-25	4.373e-25	AIF1/CD86/HAVCR2/SASH3/NLRP3/PTPRC/NCKAP1L/LILRB4/RASAL3/CORO1A/CD4/HLA-DPB1/LILRB1/IL12RB1/EBI3/LILRB2/HLA-DPA1/IL1B/TESPA1/TNFSF13B/CCL5/IL7R/CD74/GRAP2/CCR2/DOCK8/CD3E/PDCD1LG2/IL4R/CLECL1/IL2RA/VAV1/SIRPG/TMIGD2/VCAM1/CCL2/CCR7/CD80/PDCD1/ZAP70/ICOS/CD70/CTLA4/IL15/CD40LG/TNFSF14/CCL19/VNN1/IL6/CARD11/GATA3/IHH/CCL21	53
GO:0030098	GO:0030098	lymphocyte differentiation	67/788	325/17913	7.59075e-27	1.3602e-24	9.84032e-25	SPI1/CD86/BTK/SASH3/GPR183/NLRP3/FCGR2B/PTPRC/PTPN22/DOCK2/NCKAP1L/LILRB4/CD4/NFAM1/IL12RB1/IKZF1/SLAMF8/RHOH/SPN/LILRB2/TESPA1/DOCK10/IL7R/CD74/CCR2/CD3E/INPP5D/CD2/FUT7/LY9/SLAMF6/IL4R/CD3D/ZNF683/ITGA4/IL2RA/VAV1/VCAM1/CLEC4E/HLA-DOA/THEMIS/CCR7/TBX21/EOMES/IL10/CD80/ZAP70/IRF4/CTLA4/IL15/CD40LG/INHBA/BATF/SLC46A2/CCL19/VNN1/FCRL3/IL6/CARD11/PLA2G2D/MS4A1/GATA3/SPINK5/TNFRSF18/CD79A/IHH/HNF1A	67
GO:0002237	GO:0002237	response to molecule of bacterial origin	65/788	309/17913	1.35338e-26	2.33533e-24	1.68948e-24	CD14/HAVCR2/HCK/LY86/NLRP3/FCGR2B/LILRA2/PTPN22/LY96/IL10RA/TREM2/CD180/LILRB1/CCR5/IRF8/TNFRSF1B/LILRB2/CSF2RB/TLR2/PTAFR/IL1B/CCL5/CD68/C5AR1/TLR4/CCL3/HAMP/CASP1/CX3CR1/THBD/TNFRSF11A/PDE4B/PTGIR/VCAM1/TLR6/TLR1/FASLG/CD96/PTGER2/LTA/CCL2/DCN/CCR7/GJB2/SERPINE1/IL10/MRC1/S100A8/GFI1/TNIP3/SSC5D/SELP/ICAM1/PTGFR/IL6/SELE/FMO1/CXCL10/TIMP4/TNF/LCN2/IDO1/FGF10/CXCL6/S100A7	65
GO:0045785	GO:0045785	positive regulation of cell adhesion	73/788	388/17913	1.45886e-26	2.42744e-24	1.75612e-24	AIF1/CD86/HAVCR2/APBB1IP/ITGB2/SASH3/NLRP3/PTPRC/NCKAP1L/LILRB4/RASAL3/CORO1A/CD4/HLA-DPB1/LILRB1/IL12RB1/EBI3/LILRB2/HLA-DPA1/PTAFR/IL1B/TESPA1/TNFSF13B/CCL5/IL7R/CD74/GRAP2/CCR2/DOCK8/CD3E/P2RY12/PDCD1LG2/CSF1/IL4R/CLECL1/ITGA4/IL2RA/VAV1/SIRPG/TMIGD2/VCAM1/FN1/CCL2/CCR7/COL8A1/IL10/CD80/PDCD1/ZAP70/ICOS/CD70/CTLA4/IL15/CD40LG/TNFSF14/IBSP/CCDC80/ICAM1/CCL19/SAA1/CXCL12/VNN1/CXCL13/SFRP2/IL6/CA…	73
GO:0042119	GO:0042119	neutrophil activation	83/788	499/17913	2.93588e-26	4.71664e-24	3.41223e-24	CD53/C3AR1/CD14/MNDA/LAIR1/ITGB2/GMFG/CD33/SIGLEC9/FCER1G/FPR1/TYROBP/FCGR2A/CYBB/CD300A/ARHGAP9/FCGR2B/PTPRC/LILRA2/BIN2/FGL2/OSCAR/DOCK2/GPR84/NCKAP1L/ITGAM/GLIPR1/RNASE2/NFAM1/ALOX5/PLAUR/ITGAX/OLR1/ATP8B4/FGR/TNFRSF1B/LILRB2/TLR2/PTAFR/ITGAL/CCL5/CD68/C5AR1/SLC2A5/CLEC5A/RAB31/LYZ/SIGLEC14/CTSS/CFD/PLAU/SIGLEC5/HK3/IL18RAP/SERPINA1/HP/SELL/C3/S100A9/FCAR/IL15/CXCR2/S100A8/SIRPB1/FCN1/TNFAIP6/…	83
GO:0002687	GO:0002687	positive regulation of leukocyte migration	41/788	121/17913	1.04153e-25	1.61749e-23	1.17016e-23	AIF1/C3AR1/CCL4/NCKAP1L/RAC2/TREM2/SPN/PTAFR/CCR1/CCL5/CD74/C5AR1/CCR2/DOCK8/CCL3/P2RY12/CSF1/ITGA4/CCR7/SERPINE1/CXCR2/TNFSF14/THBS1/CXCL14/SELP/ICAM1/FPR2/CCL19/CXCL12/CXCL13/IL6/CXCL10/CCL8/TNFRSF18/TNF/CXCL17/CCL24/TACR1/EDN3/CCL21/S100A7	41
GO:0002685	GO:0002685	regulation of leukocyte migration	49/788	186/17913	6.6539e-25	1.00002e-22	7.23456e-23	AIF1/C3AR1/CD300A/CCL4/NCKAP1L/RAC2/TREM2/SLAMF8/SPN/PTAFR/HMOX1/CXCR3/CCR1/CCL5/CD74/C5AR1/CCR2/DOCK8/CCL3/P2RY12/CSF1/CX3CR1/ITGA4/CCL2/CCR7/SERPINE1/ECM1/CXCR2/TNFSF14/THBS1/CXCL14/SELP/ICAM1/FPR2/CCL19/CXCL12/CXCL13/IL6/CXCL10/CCL8/GREM1/TNFRSF18/TNF/CXCL17/CCL24/TACR1/EDN3/CCL21/S100A7	49
GO:0032496	GO:0032496	response to lipopolysaccharide	61/788	295/17913	1.35102e-24	1.96701e-22	1.42302e-22	CD14/HAVCR2/HCK/LY86/NLRP3/LILRA2/PTPN22/LY96/IL10RA/TREM2/CD180/LILRB1/CCR5/IRF8/TNFRSF1B/LILRB2/CSF2RB/TLR2/PTAFR/IL1B/CCL5/CD68/C5AR1/TLR4/CCL3/HAMP/CASP1/CX3CR1/THBD/TNFRSF11A/PDE4B/PTGIR/VCAM1/FASLG/CD96/PTGER2/LTA/CCL2/DCN/CCR7/GJB2/SERPINE1/IL10/MRC1/S100A8/GFI1/TNIP3/SELP/ICAM1/PTGFR/IL6/SELE/FMO1/CXCL10/TIMP4/TNF/LCN2/IDO1/FGF10/CXCL6/S100A7	61
GO:0097529	GO:0097529	myeloid leukocyte migration	46/788	170/17913	5.50577e-24	7.77315e-22	5.62344e-22	AIF1/C3AR1/ITGB2/CD300A/NCKAP1L/RAC2/TREM2/PIK3CG/SLAMF8/CSF3R/CCR1/CCL5/CD74/C5AR1/CCR2/CCL3/P2RY12/CSF1/CX3CR1/TNFRSF11A/VAV1/PDE4B/CCL2/CCR7/CCL11/SERPINE1/S100A9/CXCR2/S100A8/CCL26/THBS1/FPR2/CCL19/SAA1/CXCL12/IL6/CXCL10/S100A12/GREM1/SCG2/CXCL17/CCL24/EDN3/CXCL6/CCL21/S100A7	46
GO:0002446	GO:0002446	neutrophil mediated immunity	79/788	499/17913	1.33583e-23	1.83048e-21	1.32425e-21	CD53/C3AR1/CD14/MNDA/LAIR1/ITGB2/GMFG/CD33/SIGLEC9/FCER1G/FPR1/TYROBP/FCGR2A/CYBB/CD300A/ARHGAP9/PTPRC/BIN2/FGL2/OSCAR/DOCK2/GPR84/NCKAP1L/ITGAM/GLIPR1/RNASE2/NFAM1/ALOX5/PLAUR/ITGAX/OLR1/ATP8B4/FGR/TNFRSF1B/LILRB2/TLR2/PTAFR/ITGAL/CD68/C5AR1/SLC2A5/CLEC5A/RAB31/LYZ/SIGLEC14/CTSS/CFD/PLAU/SIGLEC5/HK3/SERPINA1/HP/SELL/C3/S100A9/FCAR/CXCR2/S100A8/SIRPB1/FCN1/TNFAIP6/MMP9/FPR2/VNN1/CRISPLD2/CLEC12A/…	79
GO:0002283	GO:0002283	neutrophil activation involved in immune response	78/788	488/17913	1.40329e-23	1.86798e-21	1.35138e-21	CD53/C3AR1/CD14/MNDA/LAIR1/ITGB2/GMFG/CD33/SIGLEC9/FCER1G/FPR1/TYROBP/FCGR2A/CYBB/CD300A/ARHGAP9/PTPRC/LILRA2/BIN2/FGL2/OSCAR/DOCK2/GPR84/NCKAP1L/ITGAM/GLIPR1/RNASE2/NFAM1/ALOX5/PLAUR/ITGAX/OLR1/ATP8B4/FGR/TNFRSF1B/LILRB2/TLR2/PTAFR/ITGAL/CD68/C5AR1/SLC2A5/CLEC5A/RAB31/LYZ/SIGLEC14/CTSS/CFD/PLAU/SIGLEC5/HK3/SERPINA1/HP/SELL/C3/S100A9/FCAR/CXCR2/S100A8/SIRPB1/FCN1/TNFAIP6/MMP9/FPR2/VNN1/CRISPLD2/C…	78
GO:0043312	GO:0043312	neutrophil degranulation	77/788	485/17913	4.24406e-23	5.49252e-21	3.97353e-21	CD53/C3AR1/CD14/MNDA/LAIR1/ITGB2/GMFG/CD33/SIGLEC9/FCER1G/FPR1/TYROBP/FCGR2A/CYBB/CD300A/ARHGAP9/PTPRC/BIN2/FGL2/OSCAR/DOCK2/GPR84/NCKAP1L/ITGAM/GLIPR1/RNASE2/NFAM1/ALOX5/PLAUR/ITGAX/OLR1/ATP8B4/FGR/TNFRSF1B/LILRB2/TLR2/PTAFR/ITGAL/CD68/C5AR1/SLC2A5/CLEC5A/RAB31/LYZ/SIGLEC14/CTSS/CFD/PLAU/SIGLEC5/HK3/SERPINA1/HP/SELL/C3/S100A9/FCAR/CXCR2/S100A8/SIRPB1/FCN1/TNFAIP6/MMP9/FPR2/VNN1/CRISPLD2/CLEC12A/…	77
GO:0042098	GO:0042098	T cell proliferation	45/788	177/17913	2.82496e-22	3.55716e-20	2.57341e-20	AIF1/HAVCR2/SASH3/PTPRC/DOCK2/NCKAP1L/VSIG4/RAC2/RASAL3/CORO1A/CD4/HLA-DPB1/LILRB1/IL12RB1/PIK3CG/EBI3/TNFRSF1B/SPN/LILRB2/HLA-DPA1/IL1B/TNFSF13B/CCL5/CCR2/DOCK8/CD3E/PDCD1LG2/CLECL1/IL2RA/TMIGD2/VCAM1/IL10/TNFSF8/ZAP70/GPNMB/CD70/CTLA4/IL15/CD40LG/TNFSF14/CCL19/IL6/CARD11/IHH/IDO1	45
GO:1902105	GO:1902105	regulation of leukocyte differentiation	55/788	267/17913	3.41437e-22	4.1862e-20	3.02848e-20	CD86/BTK/SASH3/EVI2B/TYROBP/NLRP3/FCGR2B/PTPRC/C1QC/NCKAP1L/LILRB4/TREM2/CD4/LILRB1/NFAM1/IL12RB1/SLAMF8/LILRB2/TESPA1/CCR1/IL7R/CD74/CCR2/TLR4/CCL3/INPP5D/CD2/TMEM176B/CSF1/IL4R/HCLS1/ZNF683/IL2RA/TMEM176A/HLA-DOA/TBX21/CD80/ZAP70/IRF4/CTLA4/IL15/INHBA/SLC46A2/CCL19/FBN1/VNN1/FCRL3/CARD11/GATA3/SPINK5/TNFRSF18/TMEM178A/TNF/IHH/ADIPOQ	55
GO:0042129	GO:0042129	regulation of T cell proliferation	41/788	149/17913	8.22239e-22	9.8226e-20	7.1061e-20	AIF1/HAVCR2/SASH3/PTPRC/NCKAP1L/VSIG4/RAC2/RASAL3/CORO1A/CD4/HLA-DPB1/LILRB1/IL12RB1/EBI3/TNFRSF1B/SPN/LILRB2/HLA-DPA1/IL1B/TNFSF13B/CCL5/CCR2/CD3E/PDCD1LG2/CLECL1/IL2RA/TMIGD2/VCAM1/IL10/TNFSF8/ZAP70/GPNMB/CD70/CTLA4/IL15/CD40LG/CCL19/IL6/CARD11/IHH/IDO1	41
GO:0002683	GO:0002683	negative regulation of immune system process	71/788	451/17913	3.82003e-21	4.44938e-19	3.21888e-19	LST1/CD14/HAVCR2/MNDA/BTK/FCER1G/TYROBP/CD300A/SAMSN1/FCGR2B/PTPRC/LILRA2/FGL2/C1QC/PTPN22/LY96/LILRB4/VSIG4/MILR1/CD300LF/LILRB1/CD84/SLAMF8/SPN/LILRB2/HMOX1/IL7R/CD68/CD74/CST7/CCR2/TLR4/CCL3/INPP5D/PDCD1LG2/TMEM176B/SLA2/IL4R/IL2RA/TMEM176A/TLR6/HLA-DOA/CD96/CCL2/TBX21/IL10/GPR171/PDCD1/GPNMB/IRF4/TIGIT/CTLA4/CXCR2/INHBA/THBS1/LILRA4/CXCL12/COL3A1/FBN1/LAX1/FCRL3/SPINK5/GREM1/TMEM178A/KIR2DL4/…	71
GO:0030217	GO:0030217	T cell differentiation	50/788	234/17913	5.20949e-21	5.91976e-19	4.28262e-19	CD86/SASH3/GPR183/NLRP3/PTPRC/PTPN22/DOCK2/NCKAP1L/LILRB4/CD4/IL12RB1/RHOH/SPN/LILRB2/TESPA1/IL7R/CD74/CCR2/CD3E/CD2/FUT7/LY9/SLAMF6/IL4R/CD3D/ZNF683/IL2RA/VAV1/CLEC4E/HLA-DOA/THEMIS/CCR7/TBX21/EOMES/CD80/ZAP70/IRF4/CTLA4/IL15/BATF/SLC46A2/CCL19/VNN1/IL6/CARD11/PLA2G2D/GATA3/SPINK5/TNFRSF18/IHH	50
GO:0002768	GO:0002768	immune response-regulating cell surface receptor signaling pathway	69/788	434/17913	8.11111e-21	8.99753e-19	6.50921e-19	LAT2/LCP2/C3AR1/MNDA/HCK/BTK/FCER1G/CLEC4A/FCGR1A/FCGR2A/CD300A/WAS/FCGR2B/PTPRC/LILRA2/PTPN22/NCKAP1L/LILRB4/FCGR1B/CD4/HLA-DPB1/LILRB1/NFAM1/FCGR3A/FGR/LILRB2/HLA-DPA1/HLA-DQA1/ICAM3/CD247/TESPA1/HLA-DRA/GRAP2/C5AR1/CD3E/INPP5D/HLA-DRB1/ITK/SLA2/CLEC10A/CD3D/VAV1/FCER1A/HLA-DQB1/PDE4B/CLEC4E/THEMIS/CCR7/NCR3/ZAP70/CTLA4/CD3G/HLA-DRB5/TRAT1/HLA-DQB2/LILRA4/FCN1/FPR2/LAX1/FCRL3/CARD11/MS4A2/MS4A1…	69
GO:0050663	GO:0050663	cytokine secretion	49/788	230/17913	1.4868e-20	1.61093e-18	1.16542e-18	AIF1/LCP2/CD14/HAVCR2/NLRP3/CSF1R/FCGR2B/LILRA2/SRGN/PTPN22/LILRB1/FGR/TNFRSF1B/TLR2/TLR8/IL1B/TLR10/CD244/FFAR4/TLR4/CCL3/CLEC5A/CD2/OSM/CASP1/IL4R/CLECL1/CRTAM/GBP5/CLEC4E/TLR6/TLR1/FN1/CCR7/LRRK2/IL10/LILRA5/AIM2/FCN1/SSC5D/CLEC9A/CCL19/POSTN/SAA1/CARD11/PAEP/S100A12/GATA3/TNF	49
GO:0050921	GO:0050921	positive regulation of chemotaxis	37/788	130/17913	2.33095e-20	2.46816e-18	1.78558e-18	AIF1/C3AR1/CCL4/NCKAP1L/RAC2/TREM2/IL16/CCR1/CCL5/CD74/C5AR1/CCR2/CCL3/P2RY12/CCR4/CSF1/CCR7/SERPINE1/CXCR2/CCL26/TNFSF14/THBS1/CXCL14/FPR2/CCL19/CXCL12/CXCL13/IL6/CXCL10/SUCNR1/SCG2/CXCL17/TUBB2B/FGF10/EDN3/CCL21/S100A7	37
GO:0043062	GO:0043062	extracellular structure organization	64/788	387/17913	2.72643e-20	2.82276e-18	2.04211e-18	ITGB2/ITGAM/ITGAX/TNFRSF1B/ICAM3/ITGAL/CTSS/ITGA4/APOC1/MMP19/SPP1/VCAM1/APOC2/FN1/FAP/DCN/COL8A1/CTSK/LOX/COL10A1/ITGA11/SERPINE1/SULF1/LUM/VCAN/MMP2/THBS1/IBSP/CCDC80/MMP9/ICAM1/AEBP1/COL5A2/ADAMTS2/COL1A1/ADAM12/COL3A1/FBN1/COL5A1/MMP11/CRISPLD2/HAS1/COL2A1/SFRP2/IL6/COL6A3/TPSAB1/COL11A1/SPINK5/PDGFRA/AGTR1/GREM1/COMP/PLA2G2A/MMP13/ITGB3/TNF/IHH/HPSE2/COL9A3/SERPINB5/ADAMTS20/COL9A1/APOC3	64
GO:0030198	GO:0030198	extracellular matrix organization	59/788	334/17913	3.17073e-20	3.2114e-18	2.32327e-18	ITGB2/ITGAM/ITGAX/TNFRSF1B/ICAM3/ITGAL/CTSS/ITGA4/MMP19/SPP1/VCAM1/FN1/FAP/DCN/COL8A1/CTSK/LOX/COL10A1/ITGA11/SERPINE1/SULF1/LUM/VCAN/MMP2/THBS1/IBSP/CCDC80/MMP9/ICAM1/AEBP1/COL5A2/ADAMTS2/COL1A1/ADAM12/COL3A1/FBN1/COL5A1/MMP11/CRISPLD2/HAS1/COL2A1/SFRP2/IL6/COL6A3/TPSAB1/COL11A1/SPINK5/PDGFRA/GREM1/COMP/MMP13/ITGB3/TNF/IHH/HPSE2/COL9A3/SERPINB5/ADAMTS20/COL9A1	59
GO:0032946	GO:0032946	positive regulation of mononuclear cell proliferation	36/788	126/17913	6.62724e-20	6.56943e-18	4.75262e-18	AIF1/HAVCR2/SASH3/GPR183/PTPRC/NCKAP1L/RASAL3/CORO1A/CD4/HLA-DPB1/IL12RB1/EBI3/LILRB2/HLA-DPA1/IL1B/TNFSF13B/CCL5/CD74/CCR2/TLR4/CD3E/CSF1/CLECL1/IL2RA/TMIGD2/VCAM1/ZAP70/CD70/IL15/CD40LG/CCL19/FCRL3/IL6/CARD11/TACR1/FGF10	36
GO:0050920	GO:0050920	regulation of chemotaxis	43/788	186/17913	1.28237e-19	1.2447e-17	9.00473e-18	AIF1/C3AR1/GPR183/CCL4/NCKAP1L/RAC2/TREM2/SLAMF8/IL16/CCR1/CCL5/CD74/C5AR1/CCR2/CCL3/P2RY12/CCR4/CSF1/CCL2/CCR7/SERPINE1/CXCR2/CCL26/TNFSF14/THBS1/CXCL14/FPR2/CCL19/CXCL12/CXCL13/IL6/CXCL10/SUCNR1/FGF1/PDGFRA/GREM1/SCG2/CXCL17/TUBB2B/FGF10/EDN3/CCL21/S100A7	43
GO:0050671	GO:0050671	positive regulation of lymphocyte proliferation	35/788	125/17913	4.48851e-19	4.26775e-17	3.08748e-17	AIF1/HAVCR2/SASH3/GPR183/PTPRC/NCKAP1L/RASAL3/CORO1A/CD4/HLA-DPB1/IL12RB1/EBI3/LILRB2/HLA-DPA1/IL1B/TNFSF13B/CCL5/CD74/CCR2/TLR4/CD3E/CLECL1/IL2RA/TMIGD2/VCAM1/ZAP70/CD70/IL15/CD40LG/CCL19/FCRL3/IL6/CARD11/TACR1/FGF10	35
GO:0050707	GO:0050707	regulation of cytokine secretion	44/788	201/17913	4.61966e-19	4.3046e-17	3.11414e-17	AIF1/CD14/HAVCR2/NLRP3/CSF1R/FCGR2B/LILRA2/SRGN/PTPN22/LILRB1/FGR/TNFRSF1B/TLR2/TLR8/IL1B/TLR10/CD244/FFAR4/TLR4/CCL3/CLEC5A/CD2/OSM/CASP1/IL4R/CRTAM/CLEC4E/TLR6/TLR1/FN1/CCR7/LRRK2/IL10/LILRA5/AIM2/FCN1/SSC5D/CLEC9A/CCL19/POSTN/SAA1/PAEP/GATA3/TNF	44
GO:0050727	GO:0050727	regulation of inflammatory response	70/788	479/17913	5.05326e-19	4.6163e-17	3.33963e-17	C3AR1/ITGB2/HCK/BTK/FCER1G/NLRP3/FCGR2B/PTPRC/C1QA/C1QC/C1QB/TLR7/VSIG4/ITGAM/TREM2/SIGLEC10/PIK3CG/SLAMF8/TNFRSF1B/TLR2/IL1B/C1S/TLR10/CCL5/CST7/C5AR1/CCR2/FFAR4/TLR4/CCL3/OSM/IL2RA/TNFRSF11A/GBP5/SERPINF1/TLR6/LTA/SPHK1/PTGER3/CCR7/LRRK2/SERPINE1/IL10/C3/HGF/S100A9/LILRA5/IL15/S100A8/PTGIS/NT5E/TNFAIP6/MMP9/FPR2/SAA1/IL6/SELE/S100A12/SUCNR1/GATA3/AGTR1/IL22RA2/ADCYAP1/PLA2G2A/TNF/CXCL17/CCL24/I…	70
GO:0070665	GO:0070665	positive regulation of leukocyte proliferation	36/788	134/17913	6.27749e-19	5.62439e-17	4.06893e-17	AIF1/HAVCR2/SASH3/GPR183/PTPRC/NCKAP1L/RASAL3/CORO1A/CD4/HLA-DPB1/IL12RB1/EBI3/LILRB2/HLA-DPA1/IL1B/TNFSF13B/CCL5/CD74/CCR2/TLR4/CD3E/CSF1/CLECL1/IL2RA/TMIGD2/VCAM1/ZAP70/CD70/IL15/CD40LG/CCL19/FCRL3/IL6/CARD11/TACR1/FGF10	36
GO:0071621	GO:0071621	granulocyte chemotaxis	29/788	84/17913	8.13133e-19	7.1479e-17	5.17111e-17	C3AR1/ITGB2/NCKAP1L/RAC2/PIK3CG/CSF3R/CCL5/CD74/C5AR1/CCL3/CSF1/VAV1/PDE4B/CCR7/CCL11/S100A9/CXCR2/S100A8/THBS1/CCL19/SAA1/S100A12/SCG2/CXCL17/CCL24/EDN3/CXCL6/CCL21/S100A7	29
GO:0032609	GO:0032609	interferon-gamma production	32/788	105/17913	9.08048e-19	7.83443e-17	5.66777e-17	CD14/HAVCR2/SASH3/PTPN22/TLR7/HLA-DPB1/LILRB1/IL12RB1/IRF8/EBI3/SPN/HLA-DPA1/TLR8/IL1B/CD244/CCR2/TLR4/CD3E/PDCD1LG2/CD2/ITK/SLAMF6/PDE4B/IL18RAP/CD96/LTA/CCR7/EOMES/IL10/INHBA/GATA3/TNF	32
GO:0097530	GO:0097530	granulocyte migration	31/788	100/17913	1.8287e-18	1.54907e-16	1.12067e-16	C3AR1/ITGB2/CD300A/NCKAP1L/RAC2/PIK3CG/SLAMF8/CSF3R/CCL5/CD74/C5AR1/CCL3/CSF1/VAV1/PDE4B/CCR7/CCL11/S100A9/CXCR2/S100A8/THBS1/CCL19/SAA1/S100A12/SCG2/CXCL17/CCL24/EDN3/CXCL6/CCL21/S100A7	31
GO:0006909	GO:0006909	phagocytosis	54/788	308/17913	1.88274e-18	1.56638e-16	1.13319e-16	AIF1/CD14/ITGB2/HCK/FCER1G/FCGR1A/TYROBP/FCGR2A/CD300A/NCF4/WAS/FCGR2B/PTPRC/BIN2/DOCK2/NCKAP1L/ITGAM/TREM2/MSR1/CORO1A/CD300LF/CLEC7A/IRF8/FCGR3A/FGR/IL2RG/TLR2/IL1B/ICAM3/ITGAL/CD247/CEACAM4/IL2RB/NCF2/TLR4/RAB31/VAV1/SLAMF1/IL15RA/P2RY6/SPHK1/CCL2/C3/CD3G/IL15/MARCO/THBS1/COLEC12/FCN1/FPR2/MEGF10/ITGB3/TNF/ADIPOQ	54
GO:0072676	GO:0072676	lymphocyte migration	29/788	87/17913	2.46332e-18	2.01344e-16	1.45661e-16	AIF1/GPR183/CCL4/PIK3CG/SPN/CXCR3/CCL5/CCR2/DOCK8/CCL3/CH25H/ITGA4/CCL2/CCR7/TBX21/ZAP70/ECM1/CCL26/TNFSF14/CXCL14/ICAM1/SAA1/CXCL12/CXCL13/CXCL10/GATA3/CXCL11/CCL21/S100A7	29
GO:0071219	GO:0071219	cellular response to molecule of bacterial origin	41/788	183/17913	3.10179e-18	2.47558e-16	1.79094e-16	CD14/HAVCR2/HCK/LY86/NLRP3/FCGR2B/LILRA2/PTPN22/LY96/TREM2/CD180/LILRB1/CCR5/IRF8/TNFRSF1B/LILRB2/TLR2/PTAFR/IL1B/CCL5/CD68/TLR4/CCL3/HAMP/CASP1/CX3CR1/PDE4B/TLR6/TLR1/CCL2/SERPINE1/IL10/MRC1/GFI1/TNIP3/ICAM1/IL6/CXCL10/TNF/LCN2/CXCL6	41
GO:0002690	GO:0002690	positive regulation of leukocyte chemotaxis	28/788	81/17913	3.13499e-18	2.47558e-16	1.79094e-16	AIF1/C3AR1/CCL4/NCKAP1L/RAC2/CCR1/CCL5/CD74/C5AR1/CCR2/CCL3/CSF1/CCR7/SERPINE1/CXCR2/TNFSF14/THBS1/CXCL14/FPR2/CCL19/CXCL12/CXCL13/IL6/CXCL10/CXCL17/EDN3/CCL21/S100A7	28
GO:0042102	GO:0042102	positive regulation of T cell proliferation	29/788	90/17913	7.09115e-18	5.50628e-16	3.98348e-16	AIF1/HAVCR2/SASH3/PTPRC/NCKAP1L/RASAL3/CORO1A/CD4/HLA-DPB1/IL12RB1/EBI3/LILRB2/HLA-DPA1/IL1B/TNFSF13B/CCL5/CCR2/CD3E/CLECL1/IL2RA/TMIGD2/VCAM1/ZAP70/CD70/IL15/CD40LG/CCL19/IL6/CARD11	29
GO:0002688	GO:0002688	regulation of leukocyte chemotaxis	31/788	105/17913	8.88987e-18	6.78982e-16	4.91206e-16	AIF1/C3AR1/CCL4/NCKAP1L/RAC2/SLAMF8/CCR1/CCL5/CD74/C5AR1/CCR2/CCL3/CSF1/CCL2/CCR7/SERPINE1/CXCR2/TNFSF14/THBS1/CXCL14/FPR2/CCL19/CXCL12/CXCL13/IL6/CXCL10/GREM1/CXCL17/EDN3/CCL21/S100A7	31
GO:0050729	GO:0050729	positive regulation of inflammatory response	37/788	153/17913	9.41385e-18	7.07405e-16	5.11768e-16	ITGB2/BTK/FCER1G/C1QA/TLR7/ITGAM/TREM2/PIK3CG/TLR2/IL1B/TLR10/CCR2/TLR4/CCL3/OSM/TNFRSF11A/GBP5/TLR6/LTA/PTGER3/CCR7/LRRK2/SERPINE1/C3/S100A9/LILRA5/IL15/S100A8/IL6/S100A12/SUCNR1/AGTR1/PLA2G2A/TNF/CCL24/IDO1/FABP4	37
GO:0002429	GO:0002429	immune response-activating cell surface receptor signaling pathway	61/788	399/17913	1.14875e-17	8.49529e-16	6.14587e-16	LAT2/LCP2/C3AR1/MNDA/HCK/BTK/FCER1G/CLEC4A/FCGR1A/FCGR2A/CD300A/WAS/FCGR2B/PTPRC/LILRA2/PTPN22/NCKAP1L/LILRB4/CD4/HLA-DPB1/NFAM1/FCGR3A/FGR/HLA-DPA1/HLA-DQA1/ICAM3/CD247/TESPA1/HLA-DRA/GRAP2/C5AR1/CD3E/INPP5D/HLA-DRB1/ITK/SLA2/CLEC10A/CD3D/VAV1/HLA-DQB1/PDE4B/CLEC4E/THEMIS/CCR7/NCR3/ZAP70/CTLA4/CD3G/HLA-DRB5/TRAT1/HLA-DQB2/FCN1/LAX1/FCRL3/CARD11/MS4A1/GATA3/NR4A3/HLA-DQA2/CD79A/MUC5B	61
GO:0050715	GO:0050715	positive regulation of cytokine secretion	34/788	132/17913	2.49077e-17	1.8132e-15	1.31175e-15	AIF1/CD14/HAVCR2/NLRP3/CSF1R/LILRA2/PTPN22/FGR/TLR2/TLR8/IL1B/CD244/TLR4/CCL3/CLEC5A/CD2/OSM/CASP1/IL4R/CRTAM/CLEC4E/TLR1/LRRK2/IL10/LILRA5/AIM2/FCN1/CLEC9A/CCL19/POSTN/SAA1/PAEP/GATA3/TNF	34
GO:0002697	GO:0002697	regulation of immune effector process	64/788	441/17913	2.54043e-17	1.8209e-15	1.31732e-15	C3AR1/CD86/HAVCR2/ITGB2/BTK/SASH3/FCER1G/NLRP3/CD300A/WAS/FCGR2B/PTPRC/C1QA/FGL2/C1QC/C1QB/VSIG4/RAC2/ITGAM/LILRB1/CD84/IL12RB1/SLAMF8/FGR/TNFRSF1B/PTAFR/IL1B/C1S/HMOX1/IL7R/CD74/CD244/C5AR1/CCR2/TLR4/SLAMF6/IL4R/ZNF683/IL2RA/SH2D1A/VAV1/CRTAM/IL18RAP/CD96/LTA/TBX21/NCR3/IL10/CD80/C3/IRF4/IL15/CD40LG/AIM2/CCL19/FCRL3/IL6/GATA3/SPINK5/NR4A3/MZB1/KIR2DL4/TNF/CXCL6	64
GO:0002703	GO:0002703	regulation of leukocyte mediated immunity	40/788	185/17913	3.04485e-17	2.14939e-15	1.55496e-15	HAVCR2/ITGB2/BTK/SASH3/FCER1G/NLRP3/CD300A/WAS/FCGR2B/PTPRC/RAC2/ITGAM/LILRB1/CD84/IL12RB1/FGR/TNFRSF1B/PTAFR/IL1B/HMOX1/IL7R/CCR2/TLR4/SLAMF6/IL4R/SH2D1A/VAV1/CRTAM/IL18RAP/CD96/LTA/TBX21/NCR3/IL10/C3/IL6/GATA3/KIR2DL4/TNF/CXCL6	40
GO:0071216	GO:0071216	cellular response to biotic stimulus	42/788	206/17913	4.68276e-17	3.25627e-15	2.35573e-15	CD14/HAVCR2/HCK/LY86/BTK/NLRP3/FCGR2B/LILRA2/PTPN22/LY96/TREM2/CD180/LILRB1/CCR5/IRF8/TNFRSF1B/LILRB2/TLR2/PTAFR/IL1B/CCL5/CD68/TLR4/CCL3/HAMP/CASP1/CX3CR1/PDE4B/TLR6/TLR1/CCL2/SERPINE1/IL10/MRC1/GFI1/TNIP3/ICAM1/IL6/CXCL10/TNF/LCN2/CXCL6	42
GO:0042116	GO:0042116	macrophage activation	29/788	96/17913	5.12313e-17	3.5101e-15	2.53936e-15	AIF1/HAVCR2/ITGB2/TYROBP/FCGR2B/PTPRC/C1QA/TLR7/VSIG4/ITGAM/TREM2/TLR2/TLR8/CD74/CST7/C5AR1/TLR4/CCL3/IL4R/TLR6/TLR1/SPHK1/LRRK2/IL10/THBS1/FPR2/IL6/SUCNR1/TNF	29
GO:0042108	GO:0042108	positive regulation of cytokine biosynthetic process	24/788	63/17913	6.02227e-17	4.06634e-15	2.94177e-15	CD86/TYROBP/CYBB/PTPRC/TLR7/CD4/EBI3/SPN/TLR8/PTAFR/IL1B/HMOX1/CCR2/TLR4/CD3E/TLR6/TLR1/CD80/IRF4/THBS1/IL6/CARD11/LTB/TNF	24
GO:0045619	GO:0045619	regulation of lymphocyte differentiation	37/788	164/17913	1.09599e-16	7.29462e-15	5.27725e-15	CD86/BTK/SASH3/NLRP3/PTPRC/NCKAP1L/LILRB4/NFAM1/IL12RB1/SLAMF8/LILRB2/TESPA1/IL7R/CD74/CCR2/INPP5D/CD2/IL4R/ZNF683/IL2RA/HLA-DOA/TBX21/CD80/ZAP70/IRF4/CTLA4/IL15/INHBA/SLC46A2/CCL19/VNN1/FCRL3/CARD11/GATA3/SPINK5/TNFRSF18/IHH	37
GO:0006968	GO:0006968	cellular defense response	22/788	53/17913	1.35963e-16	8.92182e-15	6.45444e-15	MNDA/CD300C/LSP1/TYROBP/LY96/NCF1/CCR5/SPN/LILRB2/C5AR1/NCF2/CCR2/CLEC5A/ITK/PRF1/CX3CR1/SH2D1A/CXCR2/TRAT1/CXCL9/GNLY/KIR2DL4	22
GO:0032649	GO:0032649	regulation of interferon-gamma production	28/788	93/17913	1.96134e-16	1.26915e-14	9.18161e-15	CD14/HAVCR2/SASH3/PTPN22/TLR7/HLA-DPB1/LILRB1/IL12RB1/IRF8/EBI3/HLA-DPA1/TLR8/IL1B/CD244/CCR2/TLR4/CD3E/PDCD1LG2/CD2/SLAMF6/PDE4B/CD96/LTA/CCR7/IL10/INHBA/GATA3/TNF	28
GO:0050851	GO:0050851	antigen receptor-mediated signaling pathway	43/788	224/17913	2.02717e-16	1.29378e-14	9.35978e-15	LAT2/LCP2/MNDA/BTK/CD300A/WAS/FCGR2B/PTPRC/PTPN22/NCKAP1L/LILRB4/CD4/HLA-DPB1/NFAM1/HLA-DPA1/HLA-DQA1/CD247/TESPA1/HLA-DRA/GRAP2/CD3E/INPP5D/HLA-DRB1/ITK/SLA2/CD3D/HLA-DQB1/PDE4B/THEMIS/CCR7/ZAP70/CTLA4/CD3G/HLA-DRB5/TRAT1/HLA-DQB2/LAX1/FCRL3/CARD11/MS4A1/GATA3/HLA-DQA2/CD79A	43
GO:0046631	GO:0046631	alpha-beta T cell activation	33/788	133/17913	2.47477e-16	1.5581e-14	1.1272e-14	CD86/SASH3/CLEC4A/GPR183/NLRP3/CD300A/PTPRC/DOCK2/NCKAP1L/RASAL3/LILRB1/IL12RB1/EBI3/SPN/CCR2/CD3E/FUT7/LY9/SLAMF6/IL4R/ZNF683/TBX21/EOMES/CD80/ZAP70/IRF4/IL15/BATF/CCL19/IL6/PLA2G2D/GATA3/IHH	33
GO:0042035	GO:0042035	regulation of cytokine biosynthetic process	30/788	110/17913	3.43125e-16	2.13149e-14	1.54202e-14	CD86/TYROBP/CYBB/PTPRC/TLR7/CD4/LILRB1/EBI3/SPN/TLR8/PTAFR/IL1B/HMOX1/CCR2/TLR4/CD3E/INPP5D/CX3CR1/TLR6/TLR1/IL10/CD80/IRF4/INHBA/THBS1/IL6/CARD11/LTB/GATA3/TNF	30
GO:0045058	GO:0045058	T cell selection	20/788	45/17913	6.52113e-16	3.99762e-14	2.89206e-14	PTPRC/DOCK2/CD4/IL12RB1/SPN/CD74/CD3E/LY9/SLAMF6/CD3D/THEMIS/CCR7/TBX21/ZAP70/IRF4/IL15/BATF/IL6/CARD11/GATA3	20
GO:0002460	GO:0002460	adaptive immune response based on somatic recombination of immune receptors built from immunoglobulin superfamily domains	49/788	295/17913	7.12132e-16	4.30886e-14	3.11722e-14	HAVCR2/BTK/SASH3/FCER1G/NLRP3/WAS/FCGR2B/PTPRC/C1QA/FGL2/C1QC/C1QB/CD4/LILRB1/IL12RB1/EBI3/TNFRSF1B/SPN/TLR8/IL1B/C1S/TNFSF13B/IL7R/CD74/CCR2/TLR4/INPP5D/LY9/GZMM/SLAMF6/SLA2/IL4R/PRF1/HLA-DQB1/IL18RAP/LTA/TBX21/IL10/CD80/C3/IRF4/CD40LG/BATF/ICAM1/CCL19/CXCL13/IL6/GATA3/TNF	49
GO:0071222	GO:0071222	cellular response to lipopolysaccharide	37/788	176/17913	1.25069e-15	7.47044e-14	5.40445e-14	CD14/HAVCR2/HCK/LY86/NLRP3/LILRA2/PTPN22/LY96/CD180/LILRB1/CCR5/IRF8/TNFRSF1B/LILRB2/TLR2/PTAFR/IL1B/CCL5/CD68/TLR4/CCL3/HAMP/CASP1/CX3CR1/PDE4B/CCL2/SERPINE1/IL10/MRC1/GFI1/TNIP3/ICAM1/IL6/CXCL10/TNF/LCN2/CXCL6	37
GO:0072678	GO:0072678	T cell migration	22/788	59/17913	2.05098e-15	1.20956e-13	8.7505e-14	AIF1/GPR183/PIK3CG/SPN/CXCR3/CCL5/CCR2/DOCK8/CCL3/ITGA4/CCL2/ZAP70/ECM1/CCL26/TNFSF14/ICAM1/CXCL12/CXCL13/CXCL10/CXCL11/CCL21/S100A7	22
GO:0002699	GO:0002699	positive regulation of immune effector process	39/788	198/17913	2.11626e-15	1.23246e-13	8.91614e-14	CD86/ITGB2/BTK/SASH3/FCER1G/NLRP3/CD300A/PTPRC/RAC2/ITGAM/LILRB1/CD84/IL12RB1/FGR/PTAFR/IL1B/HMOX1/CD74/CD244/CCR2/TLR4/SLAMF6/IL4R/SH2D1A/VAV1/CRTAM/IL18RAP/LTA/TBX21/NCR3/CD80/C3/CCL19/IL6/GATA3/NR4A3/MZB1/KIR2DL4/TNF	39
GO:0002449	GO:0002449	lymphocyte mediated immunity	48/788	293/17913	2.47148e-15	1.42156e-13	1.02842e-13	HAVCR2/BTK/SASH3/FCER1G/NLRP3/WAS/FCGR2B/PTPRC/C1QA/FGL2/C1QC/C1QB/CORO1A/LILRB1/IL12RB1/TNFRSF1B/TLR8/IL1B/C1S/IL7R/CD74/CCR2/INPP5D/GZMM/SLAMF6/SLA2/IL4R/PRF1/SH2D1A/VAV1/CRTAM/HLA-DQB1/IL18RAP/CD96/LTA/TBX21/NCR3/SLAMF7/IL10/C3/CD40LG/BATF/GZMB/ICAM1/IL6/GATA3/KIR2DL4/TNF	48
GO:1990868	GO:1990868	response to chemokine	22/788	60/17913	3.10593e-15	1.74344e-13	1.26128e-13	TREM2/CCRL2/CCR5/CXCR3/CCR1/CCL5/CCR2/DOCK8/CXCR6/CCR4/CX3CR1/CCR7/LOX/ACKR1/CXCR2/CCL26/CXCL12/CXCL10/XCR1/CXCL11/CCR8/CCL21	22
GO:1990869	GO:1990869	cellular response to chemokine	22/788	60/17913	3.10593e-15	1.74344e-13	1.26128e-13	TREM2/CCRL2/CCR5/CXCR3/CCR1/CCL5/CCR2/DOCK8/CXCR6/CCR4/CX3CR1/CCR7/LOX/ACKR1/CXCR2/CCL26/CXCL12/CXCL10/XCR1/CXCL11/CCR8/CCL21	22
GO:0002695	GO:0002695	negative regulation of leukocyte activation	35/788	163/17913	3.74803e-15	2.07882e-13	1.50391e-13	LST1/HAVCR2/MNDA/BTK/TYROBP/CD300A/SAMSN1/FCGR2B/PTPRC/PTPN22/VSIG4/MILR1/CD300LF/LILRB1/CD84/SPN/LILRB2/HMOX1/CD74/CST7/CCR2/INPP5D/PDCD1LG2/SLA2/IL4R/IL2RA/TBX21/IL10/GPNMB/TIGIT/CTLA4/INHBA/LAX1/IHH/IDO1	35
GO:0042089	GO:0042089	cytokine biosynthetic process	30/788	120/17913	4.57886e-15	2.50976e-13	1.81567e-13	CD86/TYROBP/CYBB/PTPRC/TLR7/CD4/LILRB1/EBI3/SPN/TLR8/PTAFR/IL1B/HMOX1/CCR2/TLR4/CD3E/INPP5D/CX3CR1/TLR6/TLR1/IL10/CD80/IRF4/INHBA/THBS1/IL6/CARD11/LTB/GATA3/TNF	30
GO:0071674	GO:0071674	mononuclear cell migration	23/788	68/17913	5.61616e-15	3.04252e-13	2.2011e-13	AIF1/C3AR1/SLAMF8/CCR1/CCL5/C5AR1/CCR2/CCL3/CSF1/TNFRSF11A/CCL2/SERPINE1/CCL26/THBS1/FPR2/CXCL12/IL6/CXCL10/S100A12/GREM1/TNF/CXCL17/S100A7	23
GO:0042107	GO:0042107	cytokine metabolic process	30/788	121/17913	5.83856e-15	3.12665e-13	2.26196e-13	CD86/TYROBP/CYBB/PTPRC/TLR7/CD4/LILRB1/EBI3/SPN/TLR8/PTAFR/IL1B/HMOX1/CCR2/TLR4/CD3E/INPP5D/CX3CR1/TLR6/TLR1/IL10/CD80/IRF4/INHBA/THBS1/IL6/CARD11/LTB/GATA3/TNF	30
GO:1903706	GO:1903706	regulation of hemopoiesis	62/788	468/17913	6.57761e-15	3.4824e-13	2.51932e-13	SPI1/CD86/BTK/SASH3/EVI2B/TYROBP/NLRP3/FCGR2B/PTPRC/C1QC/NCKAP1L/LILRB4/TREM2/CD4/LILRB1/NFAM1/IL12RB1/SLAMF8/LILRB2/CSF3R/TESPA1/CCR1/IL7R/CD74/CCR2/TLR4/CCL3/INPP5D/CD2/OSM/TMEM176B/CSF1/IL4R/HCLS1/ZNF683/IL2RA/TMEM176A/HLA-DOA/TBX21/LOX/GPR171/CD80/ZAP70/IRF4/CTLA4/IL15/INHBA/THBS1/SLC46A2/CCL19/FBN1/VNN1/FCRL3/CARD11/GATA3/SPINK5/NR4A3/TNFRSF18/TMEM178A/TNF/IHH/ADIPOQ	62
GO:0050866	GO:0050866	negative regulation of cell activation	37/788	187/17913	9.62067e-15	5.03626e-13	3.64345e-13	LST1/HAVCR2/MNDA/BTK/TYROBP/CD300A/SAMSN1/FCGR2B/PTPRC/PTPN22/VSIG4/MILR1/CD300LF/LILRB1/CD84/SPN/LILRB2/HMOX1/CD74/CST7/CCR2/INPP5D/PDCD1LG2/SLA2/IL4R/IL2RA/THBD/TBX21/IL10/GPNMB/TIGIT/CTLA4/INHBA/LAX1/PDGFRA/IHH/IDO1	37
GO:0070098	GO:0070098	chemokine-mediated signaling pathway	20/788	51/17913	1.24214e-14	6.43017e-13	4.65187e-13	TREM2/CCRL2/CCR5/CXCR3/CCR1/CCL5/CCR2/CXCR6/CCR4/CX3CR1/CCR7/ACKR1/CXCR2/CCL26/CXCL12/CXCL10/XCR1/CXCL11/CCR8/CCL21	20
GO:1903555	GO:1903555	regulation of tumor necrosis factor superfamily cytokine production	33/788	155/17913	2.99583e-14	1.5338e-12	1.10962e-12	CD14/CD86/HAVCR2/CD33/SASH3/FCER1G/CLEC4A/TYROBP/CYBB/PTPRC/LILRA2/PTPN22/LY96/TREM2/LILRB1/SPN/TLR2/PTAFR/CCR2/TLR4/CCL3/CD2/CX3CR1/SLAMF1/TLR1/LRRK2/IL10/GPNMB/LILRA5/THBS1/LILRA4/CCL19/ADIPOQ	33
GO:0002286	GO:0002286	T cell activation involved in immune response	25/788	88/17913	3.62452e-14	1.8355e-12	1.32788e-12	CD86/HAVCR2/APBB1IP/GPR183/NLRP3/FCGR2B/FGL2/LILRB1/IL12RB1/SPN/ITGAL/LY9/CD1C/SLAMF6/IL4R/CLEC4E/TBX21/EOMES/CD80/IRF4/BATF/ICAM1/CCL19/IL6/GATA3	25
GO:0030593	GO:0030593	neutrophil chemotaxis	21/788	60/17913	3.92626e-14	1.96693e-12	1.42296e-12	C3AR1/ITGB2/NCKAP1L/RAC2/PIK3CG/CSF3R/CD74/C5AR1/CCL3/VAV1/PDE4B/CCR7/S100A9/CXCR2/S100A8/CCL19/SAA1/S100A12/EDN3/CXCL6/CCL21	21
GO:0048247	GO:0048247	lymphocyte chemotaxis	18/788	42/17913	4.11519e-14	2.03964e-12	1.47557e-12	GPR183/CCL4/PIK3CG/CXCR3/CCL5/CCR2/CCL3/CH25H/CCL2/CCL26/TNFSF14/CXCL14/SAA1/CXCL13/CXCL10/CXCL11/CCL21/S100A7	18
GO:0045580	GO:0045580	regulation of T cell differentiation	31/788	139/17913	4.74934e-14	2.32918e-12	1.68503e-12	CD86/SASH3/NLRP3/PTPRC/NCKAP1L/LILRB4/IL12RB1/LILRB2/TESPA1/IL7R/CD74/CCR2/CD2/IL4R/ZNF683/IL2RA/HLA-DOA/TBX21/CD80/ZAP70/IRF4/CTLA4/IL15/SLC46A2/CCL19/VNN1/CARD11/GATA3/SPINK5/TNFRSF18/IHH	31
GO:0002285	GO:0002285	lymphocyte activation involved in immune response	33/788	158/17913	5.36247e-14	2.60247e-12	1.88275e-12	CD86/HAVCR2/APBB1IP/GPR183/NLRP3/FCGR2B/PTPRC/FGL2/CORO1A/LILRB1/IL12RB1/SPN/ITGAL/DOCK10/CD244/TLR4/LY9/CD1C/SLAMF6/IL4R/ZNF683/CLEC4E/TBX21/EOMES/IL10/CD80/IRF4/CD40LG/BATF/ICAM1/CCL19/IL6/GATA3	33
GO:0032729	GO:0032729	positive regulation of interferon-gamma production	21/788	62/17913	8.32967e-14	4.00082e-12	2.89437e-12	CD14/HAVCR2/SASH3/PTPN22/TLR7/HLA-DPB1/IL12RB1/IRF8/EBI3/HLA-DPA1/TLR8/IL1B/CD244/CCR2/TLR4/CD3E/CD2/SLAMF6/PDE4B/LTA/TNF	21
GO:0032680	GO:0032680	regulation of tumor necrosis factor production	32/788	151/17913	8.45316e-14	4.0187e-12	2.90731e-12	CD14/HAVCR2/CD33/SASH3/FCER1G/CLEC4A/TYROBP/CYBB/PTPRC/LILRA2/PTPN22/LY96/TREM2/LILRB1/SPN/TLR2/PTAFR/CCR2/TLR4/CCL3/CD2/CX3CR1/SLAMF1/TLR1/LRRK2/IL10/GPNMB/LILRA5/THBS1/LILRA4/CCL19/ADIPOQ	32
GO:0150076	GO:0150076	neuroinflammatory response	23/788	76/17913	8.5529e-14	4.02505e-12	2.9119e-12	AIF1/ITGB2/TYROBP/PTPRC/C1QA/TLR7/ITGAM/TREM2/TNFRSF1B/TLR2/TLR8/IL1B/CST7/C5AR1/CCL3/TLR6/SPHK1/LRRK2/MMP9/FPR2/IL6/TNF/ADCY8	23
GO:0071706	GO:0071706	tumor necrosis factor superfamily cytokine production	33/788	161/17913	9.45643e-14	4.40575e-12	3.18731e-12	CD14/CD86/HAVCR2/CD33/SASH3/FCER1G/CLEC4A/TYROBP/CYBB/PTPRC/LILRA2/PTPN22/LY96/TREM2/LILRB1/SPN/TLR2/PTAFR/CCR2/TLR4/CCL3/CD2/CX3CR1/SLAMF1/TLR1/LRRK2/IL10/GPNMB/LILRA5/THBS1/LILRA4/CCL19/ADIPOQ	33
GO:0002440	GO:0002440	production of molecular mediator of immune response	36/788	191/17913	1.05304e-13	4.85754e-12	3.51416e-12	BTK/SASH3/FCER1G/NLRP3/FCGR2B/PTPRC/FGL2/LILRB1/TNFRSF1B/TLR2/IL1B/HMOX1/TNFSF13B/IL7R/CD74/CD244/CCR2/TLR4/IL4R/HLA-DQB1/IL18RAP/CD96/TBX21/IL10/CD40LG/BATF/LAX1/FCRL3/IL6/CARD11/GATA3/SPINK5/NR4A3/MZB1/KIR2DL4/TNF	36
GO:0002548	GO:0002548	monocyte chemotaxis	18/788	44/17913	1.10233e-13	5.03506e-12	3.64259e-12	AIF1/SLAMF8/CCR1/CCL5/CCR2/CCL3/TNFRSF11A/CCL2/SERPINE1/CCL26/FPR2/CXCL12/IL6/CXCL10/S100A12/GREM1/CXCL17/S100A7	18
GO:0001774	GO:0001774	microglial cell activation	19/788	50/17913	1.1356e-13	5.08725e-12	3.68034e-12	AIF1/ITGB2/TYROBP/PTPRC/C1QA/TLR7/ITGAM/TREM2/TLR2/TLR8/CST7/C5AR1/CCL3/TLR6/SPHK1/LRRK2/FPR2/IL6/TNF	19
GO:0002269	GO:0002269	leukocyte activation involved in inflammatory response	19/788	50/17913	1.1356e-13	5.08725e-12	3.68034e-12	AIF1/ITGB2/TYROBP/PTPRC/C1QA/TLR7/ITGAM/TREM2/TLR2/TLR8/CST7/C5AR1/CCL3/TLR6/SPHK1/LRRK2/FPR2/IL6/TNF	19
GO:0032640	GO:0032640	tumor necrosis factor production	32/788	155/17913	1.8213e-13	8.08136e-12	5.84641e-12	CD14/HAVCR2/CD33/SASH3/FCER1G/CLEC4A/TYROBP/CYBB/PTPRC/LILRA2/PTPN22/LY96/TREM2/LILRB1/SPN/TLR2/PTAFR/CCR2/TLR4/CCL3/CD2/CX3CR1/SLAMF1/TLR1/LRRK2/IL10/GPNMB/LILRA5/THBS1/LILRA4/CCL19/ADIPOQ	32
GO:0045088	GO:0045088	regulation of innate immune response	57/788	440/17913	2.22185e-13	9.76564e-12	7.0649e-12	CD14/HAVCR2/MNDA/ITGB2/HCK/BTK/FCER1G/CLEC4A/CD300A/FCGR2B/LILRA2/PTPN22/LY96/TLR7/VSIG4/ITGAM/CD300LF/LILRB1/CLEC7A/SLAMF8/FGR/TLR2/TLR8/ICAM3/TLR10/CCL5/TLR4/SLAMF6/CTSS/CLEC10A/SH2D1A/VAV1/CRTAM/IL18RAP/GBP5/CLEC4E/TLR6/TLR1/CD96/CTSK/NCR3/PYHIN1/IRF4/S100A9/S100A8/GFI1/TNIP3/AIM2/MARCO/COLEC12/LILRA4/FCN1/FPR2/FCRL3/CARD11/KIR2DL4/MUC5B	57
GO:1990266	GO:1990266	neutrophil migration	22/788	72/17913	2.38157e-13	1.03699e-11	7.50201e-12	C3AR1/ITGB2/NCKAP1L/RAC2/PIK3CG/SLAMF8/CSF3R/CD74/C5AR1/CCL3/VAV1/PDE4B/CCR7/S100A9/CXCR2/S100A8/CCL19/SAA1/S100A12/EDN3/CXCL6/CCL21	22
GO:0061900	GO:0061900	glial cell activation	20/788	59/17913	3.208e-13	1.3839e-11	1.00117e-11	AIF1/ITGB2/TYROBP/PTPRC/C1QA/TLR7/ITGAM/TREM2/TLR2/TLR8/IL1B/CST7/C5AR1/CCL3/TLR6/SPHK1/LRRK2/FPR2/IL6/TNF	20
GO:0043030	GO:0043030	regulation of macrophage activation	21/788	66/17913	3.41016e-13	1.45761e-11	1.0545e-11	HAVCR2/ITGB2/FCGR2B/PTPRC/C1QA/VSIG4/ITGAM/TREM2/CD74/CST7/C5AR1/TLR4/CCL3/IL4R/TLR6/SPHK1/LRRK2/IL10/THBS1/IL6/TNF	21
GO:0045089	GO:0045089	positive regulation of innate immune response	51/788	373/17913	5.28581e-13	2.23878e-11	1.61963e-11	CD14/HAVCR2/MNDA/ITGB2/HCK/BTK/FCER1G/CLEC4A/CD300A/LILRA2/PTPN22/LY96/TLR7/ITGAM/CD300LF/CLEC7A/TLR2/TLR8/ICAM3/TLR10/CCL5/TLR4/SLAMF6/CTSS/CLEC10A/SH2D1A/VAV1/CRTAM/IL18RAP/GBP5/CLEC4E/TLR6/TLR1/CTSK/NCR3/PYHIN1/IRF4/S100A9/S100A8/GFI1/TNIP3/AIM2/MARCO/COLEC12/LILRA4/FCN1/FPR2/FCRL3/CARD11/KIR2DL4/MUC5B	51
GO:1902107	GO:1902107	positive regulation of leukocyte differentiation	30/788	143/17913	6.70238e-13	2.81319e-11	2.03518e-11	CD86/BTK/SASH3/EVI2B/TYROBP/NLRP3/PTPRC/NCKAP1L/LILRB4/TREM2/CD4/IL12RB1/LILRB2/TESPA1/CCR1/IL7R/CD74/INPP5D/CSF1/IL4R/HCLS1/IL2RA/CD80/ZAP70/IL15/CCL19/VNN1/GATA3/TNF/IHH	30
GO:0071346	GO:0071346	cellular response to interferon-gamma	31/788	153/17913	7.39366e-13	3.07563e-11	2.22505e-11	AIF1/HCK/FCGR1A/WAS/FCGR1B/HLA-DPB1/IL12RB1/IRF8/TLR2/HLA-DPA1/PTAFR/HLA-DQA1/HLA-DRA/CCL5/TLR4/CCL3/GBP2/HLA-DRB1/CASP1/HLA-DQB1/VCAM1/GBP5/CCL2/CIITA/MRC1/IRF4/HLA-DRB5/HLA-DQB2/GBP4/ICAM1/HLA-DQA2	31
GO:0002706	GO:0002706	regulation of lymphocyte mediated immunity	29/788	136/17913	1.05218e-12	4.33817e-11	3.13842e-11	HAVCR2/BTK/SASH3/FCER1G/NLRP3/WAS/FCGR2B/PTPRC/LILRB1/IL12RB1/TNFRSF1B/IL1B/IL7R/CCR2/SLAMF6/SH2D1A/VAV1/CRTAM/IL18RAP/CD96/LTA/TBX21/NCR3/IL10/C3/IL6/GATA3/KIR2DL4/TNF	29
GO:0042100	GO:0042100	B cell proliferation	21/788	71/17913	1.70123e-12	6.8922e-11	4.98612e-11	MNDA/BTK/GPR183/TYROBP/CD300A/FCGR2B/PTPRC/NCKAP1L/TNFSF13B/IL7R/CD74/TLR4/INPP5D/IL10/CTLA4/CD40LG/FCRL3/CARD11/MS4A1/MZB1/CD79A	21
GO:0070664	GO:0070664	negative regulation of leukocyte proliferation	21/788	71/17913	1.70123e-12	6.8922e-11	4.98612e-11	LST1/HAVCR2/MNDA/BTK/TYROBP/CD300A/FCGR2B/VSIG4/LILRB1/SPN/LILRB2/INPP5D/PDCD1LG2/IL2RA/IL10/GPNMB/CTLA4/CCL8/GREM1/IHH/IDO1	21
GO:0006959	GO:0006959	humoral immune response	42/788	276/17913	1.80637e-12	7.20386e-11	5.21159e-11	RNASE6/C3AR1/GPR183/FCGR2B/PTPRC/C1QA/C1QC/C1QB/VSIG4/TREM2/EBI3/IL1B/C1S/C5AR1/CCR2/LYZ/CFD/SH2D1A/HLA-DQB1/LTA/CCL2/CCR7/C3/PDCD1/S100A9/S100A8/GNLY/FCN1/CXCL13/IL6/S100A12/MS4A1/KRT6A/GATA3/SPINK5/PLA2G2A/TNF/PI3/LCN2/CXCL6/COLEC11/S100A7	42
GO:0071887	GO:0071887	leukocyte apoptotic process	25/788	103/17913	1.80908e-12	7.20386e-11	5.21159e-11	BTK/FCER1G/LILRB1/CCR5/CCL5/IL7R/CD74/DOCK8/GIMAP8/HCLS1/IL2RA/FASLG/CCR7/IL10/PDCD1/CD3G/CXCR2/SLC46A2/CCL19/CXCL12/IL6/NR4A3/LGALS14/IDO1/CCL21	25
GO:0002577	GO:0002577	regulation of antigen processing and presentation	12/788	19/17913	1.83483e-12	7.24447e-11	5.24097e-11	WAS/FCGR2B/FGL2/TREM2/LILRB2/CD68/CD74/HLA-DOA/CCR7/THBS1/CCL19/CCL21	12
GO:0071675	GO:0071675	regulation of mononuclear cell migration	17/788	45/17913	2.52901e-12	9.90138e-11	7.16309e-11	AIF1/C3AR1/SLAMF8/CCR1/CCL5/C5AR1/CCR2/CSF1/SERPINE1/THBS1/FPR2/CXCL12/CXCL10/GREM1/TNF/CXCL17/S100A7	17
GO:0002573	GO:0002573	myeloid leukocyte differentiation	35/788	201/17913	2.58296e-12	1.00284e-10	7.25496e-11	SPI1/FCER1G/EVI2B/GPR183/TYROBP/CSF1R/OSCAR/C1QC/LILRB4/TREM2/CD4/LILRB1/GAB3/TLR2/CCR1/CD74/TLR4/CCL3/INPP5D/CSF1/HCLS1/TNFRSF11A/CCR7/IRF4/IL15/INHBA/BATF/MMP9/CCL19/UBD/FBN1/GATA3/TMEM178A/TNF/ADIPOQ	35
GO:0098542	GO:0098542	defense response to other organism	58/788	481/17913	2.86443e-12	1.10293e-10	7.97905e-11	RNASE6/HAVCR2/NLRP3/PTPRC/FGL2/TLR7/RNASE2/CD4/LILRB1/CLEC7A/IL12RB1/SLAMF8/IRF8/FGR/SPN/MPEG1/TLR2/TLR8/IL1B/STAB1/C5AR1/TLR4/HAMP/LYZ/IL4R/PRF1/IL2RA/CLEC4E/TLR6/LTA/HP/SERPINE1/IL10/TNFSF8/IRF4/S100A9/APOBEC3H/IL15/S100A8/CXCL9/AIM2/BATF/GNLY/SSC5D/SELP/FPR2/CXCL13/IL6/CXCL10/S100A12/KRT6A/SPINK5/PLA2G2A/TNF/LCN2/CXCL6/DEFB129/S100A7	58
GO:0051250	GO:0051250	negative regulation of lymphocyte activation	28/788	132/17913	2.96511e-12	1.13233e-10	8.19179e-11	LST1/HAVCR2/MNDA/BTK/TYROBP/CD300A/SAMSN1/FCGR2B/PTPN22/VSIG4/LILRB1/SPN/LILRB2/CD74/INPP5D/PDCD1LG2/SLA2/IL4R/IL2RA/TBX21/IL10/GPNMB/TIGIT/CTLA4/INHBA/LAX1/IHH/IDO1	28
GO:2000403	GO:2000403	positive regulation of lymphocyte migration	15/788	34/17913	3.33095e-12	1.2617e-10	9.12768e-11	AIF1/CCL4/SPN/CCL5/CCR2/DOCK8/CCL3/ITGA4/TNFSF14/CXCL14/CXCL12/CXCL13/CXCL10/CCL21/S100A7	15
GO:1903557	GO:1903557	positive regulation of tumor necrosis factor superfamily cytokine production	22/788	81/17913	3.39634e-12	1.27609e-10	9.2318e-11	CD14/CD86/HAVCR2/SASH3/FCER1G/TYROBP/CYBB/PTPRC/LILRA2/LY96/SPN/TLR2/PTAFR/CCR2/TLR4/CCL3/CD2/TLR1/LRRK2/LILRA5/THBS1/CCL19	22
GO:0042113	GO:0042113	B cell activation	36/788	215/17913	4.14717e-12	1.54573e-10	1.11825e-10	LAT2/MNDA/BTK/GPR183/TYROBP/CD300A/SAMSN1/FCGR2B/PTPRC/NCKAP1L/NFAM1/SLAMF8/TNFSF13B/DOCK10/IL7R/CD74/TLR4/INPP5D/SLA2/ITGA4/VCAM1/TBX21/IL10/ZAP70/CTLA4/CD40LG/INHBA/BATF/LAX1/FCRL3/IL6/CARD11/MS4A1/MZB1/CD79A/CHRNA4	36
GO:0034341	GO:0034341	response to interferon-gamma	32/788	173/17913	4.22692e-12	1.56295e-10	1.13071e-10	AIF1/HCK/FCGR1A/WAS/FCGR1B/HLA-DPB1/IL12RB1/IRF8/TLR2/HLA-DPA1/PTAFR/HLA-DQA1/HLA-DRA/CCL5/TLR4/CCL3/GBP2/HLA-DRB1/CASP1/HLA-DQB1/VCAM1/GBP5/CCL2/CIITA/MRC1/IRF4/HLA-DRB5/HLA-DQB2/GBP4/ICAM1/UBD/HLA-DQA2	32
GO:2000106	GO:2000106	regulation of leukocyte apoptotic process	22/788	82/17913	4.45198e-12	1.63321e-10	1.18154e-10	BTK/FCER1G/LILRB1/CCR5/CCL5/IL7R/CD74/DOCK8/GIMAP8/HCLS1/CCR7/IL10/PDCD1/CD3G/CXCR2/SLC46A2/CCL19/CXCL12/NR4A3/LGALS14/IDO1/CCL21	22
GO:0006911	GO:0006911	phagocytosis, engulfment	16/788	41/17913	6.21994e-12	2.26396e-10	1.63785e-10	AIF1/ITGB2/FCER1G/FCGR1A/CD300A/FCGR2B/BIN2/NCKAP1L/ITGAM/TREM2/MSR1/RAB31/C3/MARCO/THBS1/MEGF10	16
GO:0070374	GO:0070374	positive regulation of ERK1 and ERK2 cascade	33/788	186/17913	6.44012e-12	2.32593e-10	1.68268e-10	HAVCR2/GPR183/CSF1R/PTPRC/PTPN22/TREM2/CD4/SCIMP/CCR1/CD74/C5AR1/FFAR4/TLR4/CCL3/TNFRSF11A/SLAMF1/P2RY6/CCR7/GPNMB/MARCO/ICAM1/FPR2/CCL19/HAND2/PDGFRA/ADCYAP1/PLA2G2A/TNF/FGF10/FGF19/CCL21/S100A7/HTR2C	33
GO:0002793	GO:0002793	positive regulation of peptide secretion	41/788	275/17913	6.54105e-12	2.34421e-10	1.69591e-10	AIF1/CD14/HAVCR2/CD33/NLRP3/CSF1R/LILRA2/PTPN22/TREM2/FGR/TLR2/TLR8/IL1B/CD244/TLR4/CCL3/CLEC5A/CD2/OSM/CASP1/IL4R/CRTAM/CLEC4E/TLR1/LRRK2/IL10/LILRA5/S100A8/AIM2/FCN1/CLEC9A/CCL19/POSTN/SAA1/IL6/PAEP/GATA3/ADCYAP1/TNF/GCK/ADCY8	41
GO:0010818	GO:0010818	T cell chemotaxis	13/788	25/17913	6.6789e-12	2.35735e-10	1.70541e-10	GPR183/PIK3CG/CXCR3/CCL5/CCR2/CCL3/CCL26/TNFSF14/CXCL13/CXCL10/CXCL11/CCL21/S100A7	13
GO:0050901	GO:0050901	leukocyte tethering or rolling	13/788	25/17913	6.6789e-12	2.35735e-10	1.70541e-10	SELPLG/SPN/PTAFR/CCR2/CX3CR1/ITGA4/VCAM1/SELL/SELP/CXCL12/SELE/TNF/CCL21	13
GO:0001818	GO:0001818	negative regulation of cytokine production	42/788	290/17913	9.49092e-12	3.32468e-10	2.40522e-10	HAVCR2/CD33/BTK/CLEC4A/TYROBP/NLRP3/FCGR2B/PTPRC/SRGN/PTPN22/NCKAP1L/VSIG4/TREM2/LILRB1/CD84/TLR8/HMOX1/FFAR4/TLR4/INPP5D/PDCD1LG2/CX3CR1/KLF2/SLAMF1/TLR6/CD96/FN1/TBX21/IL10/HGF/GPNMB/TIGIT/LILRA5/INHBA/THBS1/LILRA4/SSC5D/IL6/GATA3/TNF/IDO1/ADIPOQ	42
GO:0050714	GO:0050714	positive regulation of protein secretion	39/788	256/17913	1.09368e-11	3.80258e-10	2.75095e-10	AIF1/CD14/HAVCR2/CD33/NLRP3/CSF1R/LILRA2/PTPN22/TREM2/FGR/TLR2/TLR8/IL1B/CD244/TLR4/CCL3/CLEC5A/CD2/OSM/CASP1/IL4R/CRTAM/CLEC4E/TLR1/LRRK2/IL10/LILRA5/AIM2/FCN1/CLEC9A/CCL19/POSTN/SAA1/IL6/PAEP/GATA3/TNF/GCK/ADCY8	39
GO:0042742	GO:0042742	defense response to bacterium	38/788	245/17913	1.16039e-11	4.00462e-10	2.89712e-10	RNASE6/HAVCR2/NLRP3/CD4/SLAMF8/IRF8/FGR/SPN/MPEG1/TLR2/STAB1/C5AR1/TLR4/LYZ/CLEC4E/TLR6/LTA/HP/SERPINE1/IL10/TNFSF8/S100A9/S100A8/GNLY/SSC5D/SELP/FPR2/CXCL13/IL6/S100A12/KRT6A/SPINK5/PLA2G2A/TNF/LCN2/CXCL6/DEFB129/S100A7	38
GO:0032760	GO:0032760	positive regulation of tumor necrosis factor production	21/788	78/17913	1.26978e-11	4.34994e-10	3.14694e-10	CD14/HAVCR2/SASH3/FCER1G/TYROBP/CYBB/PTPRC/LILRA2/LY96/SPN/TLR2/PTAFR/CCR2/TLR4/CCL3/CD2/TLR1/LRRK2/LILRA5/THBS1/CCL19	21
GO:1903532	GO:1903532	positive regulation of secretion by cell	49/788	381/17913	1.47759e-11	5.0249e-10	3.63523e-10	AIF1/CD14/HAVCR2/ITGB2/CD33/FCER1G/NLRP3/CSF1R/LILRA2/PTPN22/ITGAM/TREM2/FGR/TLR2/TLR8/PTAFR/IL1B/CD244/TLR4/CCL3/CLEC5A/CD2/OSM/CASP1/IL4R/CRTAM/SPP1/CLEC4E/TLR1/LRRK2/IL10/LILRA5/INHBA/AIM2/FCN1/CLEC9A/CCL19/POSTN/SAA1/CXCL12/IL6/PAEP/GATA3/ADCYAP1/TNF/TACR1/GCK/EDN3/ADCY8	49
GO:0051047	GO:0051047	positive regulation of secretion	51/788	409/17913	1.79325e-11	6.05416e-10	4.37985e-10	AIF1/CD14/HAVCR2/ITGB2/CD33/FCER1G/NLRP3/CSF1R/LILRA2/PTPN22/ITGAM/TREM2/FGR/TLR2/TLR8/PTAFR/IL1B/CD244/TLR4/CCL3/CLEC5A/CD2/OSM/CASP1/IL4R/TNFRSF11A/CRTAM/SPP1/CLEC4E/TLR1/LRRK2/IL10/LILRA5/S100A8/INHBA/AIM2/FCN1/CLEC9A/CCL19/POSTN/SAA1/CXCL12/IL6/PAEP/GATA3/ADCYAP1/TNF/TACR1/GCK/EDN3/ADCY8	51
GO:0043368	GO:0043368	positive T cell selection	14/788	32/17913	2.04429e-11	6.85204e-10	4.95707e-10	PTPRC/DOCK2/IL12RB1/SPN/CD74/LY9/SLAMF6/CD3D/THEMIS/TBX21/ZAP70/IRF4/BATF/IL6	14
GO:0032945	GO:0032945	negative regulation of mononuclear cell proliferation	19/788	65/17913	2.46627e-11	8.14919e-10	5.89548e-10	LST1/HAVCR2/MNDA/BTK/TYROBP/CD300A/FCGR2B/VSIG4/LILRB1/SPN/LILRB2/INPP5D/PDCD1LG2/IL2RA/IL10/GPNMB/CTLA4/IHH/IDO1	19
GO:0050672	GO:0050672	negative regulation of lymphocyte proliferation	19/788	65/17913	2.46627e-11	8.14919e-10	5.89548e-10	LST1/HAVCR2/MNDA/BTK/TYROBP/CD300A/FCGR2B/VSIG4/LILRB1/SPN/LILRB2/INPP5D/PDCD1LG2/IL2RA/IL10/GPNMB/CTLA4/IHH/IDO1	19
GO:0002526	GO:0002526	acute inflammatory response	35/788	220/17913	3.66564e-11	1.18973e-09	8.60704e-10	C3AR1/BTK/FCER1G/NLRP3/FCGR2B/C1QA/C1QC/C1QB/VSIG4/PIK3CG/IL1B/C1S/CD163/C5AR1/HAMP/OSM/TNFRSF11A/VCAM1/SERPINA1/FN1/PTGER3/CCR7/HP/C3/CXCR2/S100A8/ICAM1/SAA1/VNN1/IL6/SAA2/GATA3/ADCYAP1/TNF/TACR1	35
GO:0046632	GO:0046632	alpha-beta T cell differentiation	23/788	99/17913	3.67316e-11	1.18973e-09	8.60704e-10	CD86/SASH3/GPR183/NLRP3/NCKAP1L/IL12RB1/SPN/FUT7/LY9/SLAMF6/IL4R/ZNF683/TBX21/EOMES/CD80/ZAP70/IRF4/BATF/CCL19/IL6/PLA2G2D/GATA3/IHH	23
GO:0002705	GO:0002705	positive regulation of leukocyte mediated immunity	25/788	117/17913	3.67721e-11	1.18973e-09	8.60704e-10	ITGB2/BTK/SASH3/FCER1G/NLRP3/PTPRC/ITGAM/IL12RB1/FGR/PTAFR/IL1B/SLAMF6/IL4R/SH2D1A/VAV1/CRTAM/IL18RAP/LTA/TBX21/NCR3/C3/IL6/GATA3/KIR2DL4/TNF	25
GO:0043410	GO:0043410	positive regulation of MAPK cascade	57/788	499/17913	3.94046e-11	1.26611e-09	9.15961e-10	HAVCR2/FPR1/GPR183/CSF1R/FCGR2B/PTPRC/PTPN22/NCF1/TREM2/CD4/SCIMP/PIK3CG/PIK3R5/ZEB2/IL1B/CCR1/CD74/C5AR1/FFAR4/TLR4/CCL3/OSM/TNFRSF11A/SLAMF1/P2RY6/TLR6/SPHK1/CCR7/LRRK2/HGF/GPNMB/ADRB2/LILRA5/CD40LG/MARCO/THBS1/ICAM1/FPR2/CCL19/SAA1/FCRL3/IL6/S100A12/FGF1/HAND2/PDGFRA/ADCYAP1/PLA2G2A/TNF/CXCL17/FGF10/EDN3/DKK1/FGF19/CCL21/S100A7/HTR2C	57
GO:0002700	GO:0002700	regulation of production of molecular mediator of immune response	27/788	138/17913	5.26711e-11	1.68079e-09	1.21596e-09	BTK/SASH3/FCER1G/NLRP3/FCGR2B/PTPRC/LILRB1/TNFRSF1B/IL1B/HMOX1/CD74/CD244/CCR2/TLR4/IL4R/CD96/TBX21/IL10/CD40LG/FCRL3/IL6/GATA3/SPINK5/NR4A3/MZB1/KIR2DL4/TNF	27
GO:0050864	GO:0050864	regulation of B cell activation	24/788	110/17913	5.69432e-11	1.80475e-09	1.30564e-09	MNDA/BTK/GPR183/TYROBP/CD300A/SAMSN1/FCGR2B/PTPRC/NCKAP1L/NFAM1/SLAMF8/TNFSF13B/CD74/TLR4/INPP5D/SLA2/TBX21/IL10/CTLA4/INHBA/FCRL3/IL6/CARD11/MZB1	24
GO:0002544	GO:0002544	chronic inflammatory response	11/788	19/17913	6.09968e-11	1.92016e-09	1.38913e-09	CCL5/VCAM1/LTA/CCL11/IL10/S100A8/THBS1/VNN1/CXCL13/TNF/IDO1	11
GO:0050852	GO:0050852	T cell receptor signaling pathway	31/788	180/17913	6.19299e-11	1.93645e-09	1.40092e-09	LCP2/CD300A/WAS/PTPRC/PTPN22/LILRB4/CD4/HLA-DPB1/HLA-DPA1/HLA-DQA1/CD247/TESPA1/HLA-DRA/GRAP2/CD3E/INPP5D/HLA-DRB1/ITK/CD3D/HLA-DQB1/PDE4B/THEMIS/CCR7/ZAP70/CD3G/HLA-DRB5/TRAT1/HLA-DQB2/CARD11/GATA3/HLA-DQA2	31
GO:0045621	GO:0045621	positive regulation of lymphocyte differentiation	22/788	93/17913	6.69915e-11	2.08076e-09	1.50531e-09	CD86/BTK/SASH3/NLRP3/PTPRC/NCKAP1L/LILRB4/IL12RB1/LILRB2/TESPA1/IL7R/CD74/INPP5D/IL4R/IL2RA/CD80/ZAP70/IL15/CCL19/VNN1/GATA3/IHH	22
GO:0002819	GO:0002819	regulation of adaptive immune response	28/788	150/17913	7.43706e-11	2.29465e-09	1.66005e-09	HAVCR2/BTK/SASH3/FCER1G/NLRP3/SAMSN1/WAS/FCGR2B/PTPRC/CD48/CD4/LILRB1/IL12RB1/TNFRSF1B/IL1B/TNFSF13B/IL7R/CCR2/IL4R/LTA/TBX21/IL10/CD80/C3/CCL19/IL6/GATA3/TNF	28
GO:1903708	GO:1903708	positive regulation of hemopoiesis	31/788	182/17913	8.28317e-11	2.5389e-09	1.83675e-09	CD86/BTK/SASH3/EVI2B/TYROBP/NLRP3/PTPRC/NCKAP1L/LILRB4/TREM2/CD4/IL12RB1/LILRB2/TESPA1/CCR1/IL7R/CD74/INPP5D/CSF1/IL4R/HCLS1/IL2RA/CD80/ZAP70/IL15/INHBA/CCL19/VNN1/GATA3/TNF/IHH	31
GO:0032602	GO:0032602	chemokine production	21/788	86/17913	9.56491e-11	2.91261e-09	2.10711e-09	AIF1/HAVCR2/CSF1R/TLR7/TREM2/TLR2/IL1B/HMOX1/CD74/TLR4/IL4R/IL10/S100A9/S100A8/SNAI2/POSTN/IL6/ADCYAP1/TNF/CXCL6/ADIPOQ	21
GO:0002791	GO:0002791	regulation of peptide secretion	55/788	483/17913	9.90025e-11	2.99515e-09	2.16682e-09	AIF1/CD14/HAVCR2/CD33/NLRP3/CSF1R/FCGR2B/LILRA2/SRGN/PTPN22/TREM2/LILRB1/FGR/TNFRSF1B/TLR2/TLR8/IL1B/TLR10/CCL5/CD74/CD244/FFAR4/TLR4/CCL3/CLEC5A/CD2/OSM/CASP1/IL4R/CRTAM/CLEC4E/TLR6/TLR1/FN1/CCR7/LRRK2/IL10/LILRA5/S100A8/CD40LG/AIM2/FCN1/SSC5D/CLEC9A/CCL19/POSTN/SAA1/IL6/PAEP/GATA3/ADCYAP1/TNF/GCK/ADCY8/HTR2C	55
GO:0031295	GO:0031295	T cell costimulation	17/788	55/17913	1.03409e-10	3.10829e-09	2.24867e-09	CD86/TNFSF13B/GRAP2/CD3E/PDCD1LG2/VAV1/TMIGD2/CCR7/CD80/PDCD1/ICOS/CTLA4/CD40LG/TNFSF14/CCL19/CARD11/CCL21	17
GO:0002468	GO:0002468	dendritic cell antigen processing and presentation	9/788	12/17913	1.15233e-10	3.44149e-09	2.48972e-09	CLEC4A/FCGR2B/FGL2/CD68/CD74/CCR7/THBS1/CCL19/CCL21	9
GO:0031294	GO:0031294	lymphocyte costimulation	17/788	56/17913	1.42464e-10	4.22765e-09	3.05847e-09	CD86/TNFSF13B/GRAP2/CD3E/PDCD1LG2/VAV1/TMIGD2/CCR7/CD80/PDCD1/ICOS/CTLA4/CD40LG/TNFSF14/CCL19/CARD11/CCL21	17
GO:0090025	GO:0090025	regulation of monocyte chemotaxis	12/788	25/17913	1.48283e-10	4.37249e-09	3.16325e-09	AIF1/SLAMF8/CCR1/CCL5/CCR2/SERPINE1/FPR2/CXCL12/CXCL10/GREM1/CXCL17/S100A7	12
GO:0001909	GO:0001909	leukocyte mediated cytotoxicity	22/788	97/17913	1.61634e-10	4.73619e-09	3.42637e-09	HAVCR2/TYROBP/FCGR2B/PTPRC/ITGAM/CORO1A/LILRB1/IL12RB1/IL7R/GZMM/SLAMF6/PRF1/SH2D1A/VAV1/CRTAM/IL18RAP/NCR3/SLAMF7/GZMB/ICAM1/KIR2DL4/CXCL6	22
GO:0032637	GO:0032637	interleukin-8 production	20/788	80/17913	1.69323e-10	4.93047e-09	3.56692e-09	CD14/CD33/PTPRC/LILRA2/PTPN22/TLR7/TLR2/TLR8/IL1B/CD244/TLR4/CD2/TLR6/TLR1/SERPINE1/IL10/FCN1/SSC5D/TNF/ADIPOQ	20
GO:0002822	GO:0002822	regulation of adaptive immune response based on somatic recombination of immune receptors built from immunoglobulin superfamily domains	26/788	135/17913	1.72668e-10	4.99665e-09	3.6148e-09	HAVCR2/BTK/SASH3/FCER1G/NLRP3/WAS/FCGR2B/PTPRC/CD4/LILRB1/IL12RB1/TNFRSF1B/IL1B/TNFSF13B/IL7R/CCR2/IL4R/LTA/TBX21/IL10/CD80/C3/CCL19/IL6/GATA3/TNF	26
GO:0032677	GO:0032677	regulation of interleukin-8 production	19/788	72/17913	1.76214e-10	5.06779e-09	3.66626e-09	CD14/CD33/PTPRC/PTPN22/TLR7/TLR2/TLR8/IL1B/CD244/TLR4/CD2/TLR6/TLR1/SERPINE1/IL10/FCN1/SSC5D/TNF/ADIPOQ	19
GO:0001906	GO:0001906	cell killing	28/788	156/17913	1.93736e-10	5.53342e-09	4.00312e-09	HAVCR2/TYROBP/FCGR2B/PTPRC/ITGAM/CORO1A/LILRB1/IL12RB1/IL7R/HAMP/LYZ/GZMM/SLAMF6/PRF1/SH2D1A/VAV1/CRTAM/IL18RAP/NCR3/SLAMF7/C3/GNLY/GZMB/ICAM1/S100A12/KRT6A/KIR2DL4/CXCL6	28
GO:0030888	GO:0030888	regulation of B cell proliferation	17/788	57/17913	1.9478e-10	5.53342e-09	4.00312e-09	MNDA/BTK/GPR183/TYROBP/CD300A/FCGR2B/PTPRC/NCKAP1L/TNFSF13B/CD74/TLR4/INPP5D/IL10/CTLA4/FCRL3/CARD11/MZB1	17
GO:0099024	GO:0099024	plasma membrane invagination	16/788	50/17913	2.04841e-10	5.78395e-09	4.18437e-09	AIF1/ITGB2/FCER1G/FCGR1A/CD300A/FCGR2B/BIN2/NCKAP1L/ITGAM/TREM2/MSR1/RAB31/C3/MARCO/THBS1/MEGF10	16
GO:0002224	GO:0002224	toll-like receptor signaling pathway	27/788	147/17913	2.3784e-10	6.637e-09	4.8015e-09	CD14/HAVCR2/ITGB2/BTK/CD300A/LILRA2/PTPN22/LY96/TLR7/ITGAM/CD300LF/TLR2/TLR8/TLR10/TLR4/CTSS/TLR6/TLR1/CTSK/IRF4/S100A9/S100A8/GFI1/TNIP3/COLEC12/LILRA4/FCRL3	27
GO:0046634	GO:0046634	regulation of alpha-beta T cell activation	21/788	90/17913	2.39325e-10	6.637e-09	4.8015e-09	CD86/SASH3/NLRP3/CD300A/PTPRC/NCKAP1L/RASAL3/LILRB1/IL12RB1/EBI3/CCR2/CD3E/IL4R/ZNF683/TBX21/CD80/ZAP70/IRF4/CCL19/GATA3/IHH	21
GO:0050764	GO:0050764	regulation of phagocytosis	21/788	90/17913	2.39325e-10	6.637e-09	4.8015e-09	HCK/CD300A/FCGR2B/PTPRC/DOCK2/NCKAP1L/CD300LF/FGR/IL2RG/TLR2/IL1B/IL2RB/RAB31/IL15RA/SPHK1/CCL2/C3/IL15/FPR2/TNF/ADIPOQ	21
GO:0070372	GO:0070372	regulation of ERK1 and ERK2 cascade	38/788	271/17913	2.44635e-10	6.74411e-09	4.87899e-09	HAVCR2/GPR183/CSF1R/PTPRC/PTPN22/TREM2/CD4/SCIMP/IL1B/CCR1/CD74/C5AR1/FFAR4/TLR4/CCL3/TNFRSF11A/SLAMF1/P2RY6/FN1/CCR7/GPNMB/MARCO/ICAM1/FPR2/CCL19/HAND2/PDGFRA/ADCYAP1/PLA2G2A/TIMP3/TNF/FGF10/PKHD1/FGF19/CCL21/S100A7/ADIPOQ/HTR2C	38
GO:0002437	GO:0002437	inflammatory response to antigenic stimulus	15/788	44/17913	2.73263e-10	7.489e-09	5.41788e-09	BTK/FCER1G/FCGR2B/CD68/IL2RA/CYSLTR1/LTA/CCR7/IL10/C3/CXCR2/ICAM1/GATA3/ADCYAP1/TNF	15
GO:0043367	GO:0043367	CD4-positive, alpha-beta T cell differentiation	19/788	74/17913	2.9496e-10	8.03637e-09	5.81386e-09	CD86/SASH3/GPR183/NLRP3/NCKAP1L/IL12RB1/SPN/FUT7/LY9/SLAMF6/IL4R/TBX21/CD80/IRF4/BATF/CCL19/IL6/PLA2G2D/GATA3	19
GO:0032635	GO:0032635	interleukin-6 production	27/788	149/17913	3.26779e-10	8.85153e-09	6.40359e-09	AIF1/HAVCR2/FCER1G/TYROBP/LILRA2/PTPN22/NCKAP1L/TREM2/LILRB2/TLR2/TLR8/PTAFR/IL1B/TLR4/INPP5D/KLF2/SLAMF1/IL18RAP/TLR6/TLR1/IL10/HGF/LILRA5/IL6/PAEP/ADCYAP1/TNF	27
GO:0032675	GO:0032675	regulation of interleukin-6 production	26/788	139/17913	3.37848e-10	9.09847e-09	6.58224e-09	AIF1/HAVCR2/FCER1G/TYROBP/LILRA2/PTPN22/NCKAP1L/TREM2/LILRB2/TLR2/TLR8/PTAFR/IL1B/TLR4/INPP5D/KLF2/SLAMF1/TLR6/TLR1/IL10/HGF/LILRA5/IL6/PAEP/ADCYAP1/TNF	26
GO:0045123	GO:0045123	cellular extravasation	17/788	59/17913	3.56324e-10	9.54089e-09	6.9023e-09	SELPLG/ITGB2/PIK3CG/SPN/PTAFR/CCR2/CX3CR1/ITGA4/VCAM1/CCL2/SELL/SELP/ICAM1/CXCL12/SELE/TNF/CCL21	17
GO:0061756	GO:0061756	leukocyte adhesion to vascular endothelial cell	15/788	45/17913	3.93357e-10	1.04723e-08	7.57612e-09	SELPLG/ITGB2/SPN/PTAFR/CCR2/CX3CR1/ITGA4/VCAM1/SELL/SELP/ICAM1/CXCL12/SELE/TNF/CCL21	15
GO:0070371	GO:0070371	ERK1 and ERK2 cascade	39/788	289/17913	4.47395e-10	1.18433e-08	8.56794e-09	HAVCR2/GPR183/CSF1R/PTPRC/PTPN22/TREM2/CD4/SCIMP/IL1B/CCR1/CD74/C5AR1/FFAR4/TLR4/CCL3/TNFRSF11A/SLAMF1/P2RY6/FN1/CCR7/CCL11/GPNMB/MARCO/ICAM1/FPR2/CCL19/HAND2/PDGFRA/ADCYAP1/PLA2G2A/TIMP3/TNF/FGF10/PKHD1/FGF19/CCL21/S100A7/ADIPOQ/HTR2C	39
GO:0036336	GO:0036336	dendritic cell migration	12/788	27/17913	4.5692e-10	1.20271e-08	8.7009e-09	GPR183/CCR5/PIK3CG/SLAMF8/CCR1/CCL5/CCR2/DOCK8/CCR7/CXCR2/CCL19/CCL21	12
GO:2000401	GO:2000401	regulation of lymphocyte migration	17/788	60/17913	4.77044e-10	1.24862e-08	9.03308e-09	AIF1/CCL4/SPN/CCL5/CCR2/DOCK8/CCL3/ITGA4/CCL2/ECM1/TNFSF14/CXCL14/CXCL12/CXCL13/CXCL10/CCL21/S100A7	17
GO:2000107	GO:2000107	negative regulation of leukocyte apoptotic process	15/788	46/17913	5.60146e-10	1.45794e-08	1.05474e-08	FCER1G/LILRB1/CCR5/CCL5/IL7R/CD74/DOCK8/HCLS1/CCR7/CXCR2/SLC46A2/CCL19/CXCL12/IDO1/CCL21	15
GO:0033627	GO:0033627	cell adhesion mediated by integrin	17/788	61/17913	6.34552e-10	1.64243e-08	1.18821e-08	FERMT3/NCKAP1L/PIK3CG/CCL5/CD3E/P2RY12/ITGA4/PLAU/ITGA11/SERPINE1/SNAI2/ICAM1/FBN1/CXCL13/SFRP2/ITGB3/CCL21	17
GO:0002221	GO:0002221	pattern recognition receptor signaling pathway	31/788	197/17913	6.40324e-10	1.64822e-08	1.19239e-08	CD14/HAVCR2/ITGB2/BTK/CD300A/LILRA2/PTPN22/LY96/TLR7/ITGAM/CD300LF/CLEC7A/TLR2/TLR8/TLR10/TLR4/CTSS/CLEC4E/TLR6/TLR1/CTSK/IRF4/S100A9/S100A8/GFI1/TNIP3/MARCO/COLEC12/LILRA4/FCN1/FCRL3	31
GO:0002218	GO:0002218	activation of innate immune response	41/788	319/17913	7.15485e-10	1.83156e-08	1.32503e-08	CD14/HAVCR2/MNDA/ITGB2/HCK/BTK/FCER1G/CLEC4A/CD300A/LILRA2/PTPN22/LY96/TLR7/ITGAM/CD300LF/CLEC7A/TLR2/TLR8/ICAM3/TLR10/TLR4/CTSS/CLEC10A/CLEC4E/TLR6/TLR1/CTSK/PYHIN1/IRF4/S100A9/S100A8/GFI1/TNIP3/AIM2/MARCO/COLEC12/LILRA4/FCN1/FCRL3/CARD11/MUC5B	41
GO:2000406	GO:2000406	positive regulation of T cell migration	12/788	28/17913	7.67712e-10	1.95452e-08	1.41399e-08	AIF1/SPN/CCL5/CCR2/DOCK8/ITGA4/TNFSF14/CXCL12/CXCL13/CXCL10/CCL21/S100A7	12
GO:0090026	GO:0090026	positive regulation of monocyte chemotaxis	10/788	18/17913	8.14577e-10	2.06256e-08	1.49215e-08	AIF1/CCR1/CCL5/CCR2/SERPINE1/FPR2/CXCL12/CXCL10/CXCL17/S100A7	10
GO:0032623	GO:0032623	interleukin-2 production	17/788	62/17913	8.38842e-10	2.11252e-08	1.52829e-08	CD86/HAVCR2/SASH3/FCER1G/PTPRC/VSIG4/CD4/IL1B/CD247/CCR2/CD3E/PDE4B/TBX21/CD80/IRF4/CARD11/GATA3	17
GO:0050708	GO:0050708	regulation of protein secretion	51/788	456/17913	9.13225e-10	2.28748e-08	1.65486e-08	AIF1/CD14/HAVCR2/CD33/NLRP3/CSF1R/FCGR2B/LILRA2/SRGN/PTPN22/TREM2/LILRB1/FGR/TNFRSF1B/TLR2/TLR8/IL1B/TLR10/CCL5/CD244/FFAR4/TLR4/CCL3/CLEC5A/CD2/OSM/CASP1/IL4R/CRTAM/CLEC4E/TLR6/TLR1/FN1/CCR7/LRRK2/IL10/LILRA5/CD40LG/AIM2/FCN1/SSC5D/CLEC9A/CCL19/POSTN/SAA1/IL6/PAEP/GATA3/TNF/GCK/ADCY8	51
GO:0071677	GO:0071677	positive regulation of mononuclear cell migration	11/788	23/17913	9.27962e-10	2.31196e-08	1.67258e-08	AIF1/CCR1/CCL5/CCR2/SERPINE1/FPR2/CXCL12/CXCL10/TNF/CXCL17/S100A7	11
GO:0032642	GO:0032642	regulation of chemokine production	19/788	79/17913	9.88991e-10	2.45091e-08	1.7731e-08	AIF1/HAVCR2/CSF1R/TLR7/TREM2/TLR2/IL1B/HMOX1/CD74/TLR4/IL4R/IL10/SNAI2/POSTN/IL6/ADCYAP1/TNF/CXCL6/ADIPOQ	19
GO:0032653	GO:0032653	regulation of interleukin-10 production	15/788	48/17913	1.1021e-09	2.71676e-08	1.96543e-08	SASH3/FCER1G/TYROBP/FCGR2B/TREM2/LILRB1/TLR2/TLR4/PDCD1LG2/HGF/IRF4/TIGIT/LILRA5/CD40LG/IDO1	15
GO:0001910	GO:0001910	regulation of leukocyte mediated cytotoxicity	17/788	64/17913	1.44018e-09	3.51521e-08	2.54306e-08	HAVCR2/TYROBP/FCGR2B/PTPRC/ITGAM/LILRB1/IL12RB1/IL7R/SLAMF6/SH2D1A/VAV1/CRTAM/IL18RAP/NCR3/ICAM1/KIR2DL4/CXCL6	17
GO:0032612	GO:0032612	interleukin-1 production	22/788	108/17913	1.44109e-09	3.51521e-08	2.54306e-08	HAVCR2/CD33/TYROBP/NLRP3/LILRA2/TREM2/TLR8/IL1B/TLR4/CCL3/CASP1/CX3CR1/GBP5/TLR6/SPHK1/CCR7/IL10/LILRA5/AIM2/CCL19/SAA1/SUCNR1	22
GO:0002407	GO:0002407	dendritic cell chemotaxis	11/788	24/17913	1.6452e-09	3.99219e-08	2.88812e-08	GPR183/CCR5/PIK3CG/SLAMF8/CCR1/CCL5/CCR2/CCR7/CXCR2/CCL19/CCL21	11
GO:0045576	GO:0045576	mast cell activation	16/788	57/17913	1.8044e-09	4.3558e-08	3.15118e-08	LAT2/LCP2/BTK/FCER1G/CD300A/RAC2/MILR1/CD300LF/CD84/PIK3CG/RHOH/FGR/HMOX1/IL4R/S100A12/NR4A3	16
GO:0031341	GO:0031341	regulation of cell killing	19/788	82/17913	1.94733e-09	4.6766e-08	3.38326e-08	HAVCR2/TYROBP/FCGR2B/PTPRC/ITGAM/LILRB1/IL12RB1/IL7R/SLAMF6/PRF1/SH2D1A/VAV1/CRTAM/IL18RAP/NCR3/ICAM1/KRT6A/KIR2DL4/CXCL6	19
GO:0032102	GO:0032102	negative regulation of response to external stimulus	42/788	343/17913	1.96455e-09	4.69376e-08	3.39567e-08	AIF1/HAVCR2/NLRP3/FCGR2B/PTPRC/LILRA2/FGL2/SIGLEC10/PLAUR/SLAMF8/TNFRSF1B/CST7/FFAR4/IL2RA/THBD/PLAU/SPP1/SERPINF1/FAP/CCL2/SERPINE1/IL10/HGF/PTGIS/NT5E/THBS1/TNFAIP6/SNAI2/FPR2/SAA1/CXCL13/GATA3/SPINK5/PDGFRA/GREM1/IL22RA2/ADCYAP1/CXCL17/SPX/GRID2/TSPAN8/ADIPOQ	42
GO:0002708	GO:0002708	positive regulation of lymphocyte mediated immunity	20/788	91/17913	1.98079e-09	4.6983e-08	3.39896e-08	BTK/SASH3/FCER1G/NLRP3/PTPRC/IL12RB1/IL1B/SLAMF6/SH2D1A/VAV1/CRTAM/IL18RAP/LTA/TBX21/NCR3/C3/IL6/GATA3/KIR2DL4/TNF	20
GO:0002604	GO:0002604	regulation of dendritic cell antigen processing and presentation	8/788	11/17913	1.98662e-09	4.6983e-08	3.39896e-08	FCGR2B/FGL2/CD68/CD74/CCR7/THBS1/CCL19/CCL21	8
GO:0001706	GO:0001706	endoderm formation	15/788	50/17913	2.08975e-09	4.91724e-08	3.55735e-08	ITGB2/ITGA4/FN1/COL8A1/EOMES/MMP2/INHBA/MMP9/COL5A2/COL5A1/COL11A1/HMGA2/DKK1/HNF1B/LHX1	15
GO:0051897	GO:0051897	positive regulation of protein kinase B signaling	28/788	173/17913	2.25288e-09	5.27447e-08	3.81578e-08	CD86/RAC2/PIK3CG/PIK3R5/CCL3/P2RY12/OSM/HCLS1/CX3CR1/VAV1/FGF7/CCR7/CD80/HGF/ICOS/FGF17/TRAT1/THBS1/MEIS3/CCL19/FGF1/GATA3/PDGFRA/TNF/FGF10/FGF19/CCL21/FGF3	28
GO:0002367	GO:0002367	cytokine production involved in immune response	21/788	101/17913	2.29662e-09	5.34997e-08	3.8704e-08	BTK/SASH3/FCER1G/NLRP3/LILRB1/TNFRSF1B/TLR2/IL1B/HMOX1/CD74/CCR2/TLR4/IL18RAP/CD96/TBX21/IL10/IL6/GATA3/NR4A3/KIR2DL4/TNF	21
GO:0010324	GO:0010324	membrane invagination	16/788	58/17913	2.39108e-09	5.53319e-08	4.00296e-08	AIF1/ITGB2/FCER1G/FCGR1A/CD300A/FCGR2B/BIN2/NCKAP1L/ITGAM/TREM2/MSR1/RAB31/C3/MARCO/THBS1/MEGF10	16
GO:0002292	GO:0002292	T cell differentiation involved in immune response	17/788	66/17913	2.41835e-09	5.53319e-08	4.00296e-08	CD86/GPR183/NLRP3/IL12RB1/SPN/LY9/SLAMF6/IL4R/CLEC4E/TBX21/EOMES/CD80/IRF4/BATF/CCL19/IL6/GATA3	17
GO:0002718	GO:0002718	regulation of cytokine production involved in immune response	19/788	83/17913	2.42278e-09	5.53319e-08	4.00296e-08	BTK/SASH3/FCER1G/NLRP3/LILRB1/TNFRSF1B/IL1B/HMOX1/CD74/CCR2/TLR4/CD96/TBX21/IL10/IL6/GATA3/NR4A3/KIR2DL4/TNF	19
GO:0045582	GO:0045582	positive regulation of T cell differentiation	19/788	83/17913	2.42278e-09	5.53319e-08	4.00296e-08	CD86/SASH3/NLRP3/PTPRC/NCKAP1L/LILRB4/IL12RB1/LILRB2/TESPA1/IL7R/CD74/IL4R/IL2RA/CD80/ZAP70/CCL19/VNN1/GATA3/IHH	19
GO:0019882	GO:0019882	antigen processing and presentation	32/788	220/17913	2.5694e-09	5.83944e-08	4.22451e-08	CLEC4A/FCGR1A/CYBB/NCF4/WAS/FCGR2B/FGL2/NCF1/TREM2/FCGR1B/HLA-DPB1/LILRB2/HLA-DPA1/HLA-DQA1/HLA-DRA/CD68/CD74/NCF2/HLA-DRB1/CTSS/HLA-DMA/HLA-DQB1/HLA-DOA/CCR7/CD8A/HLA-DRB5/HLA-DQB2/THBS1/ICAM1/CCL19/HLA-DQA2/CCL21	32
GO:1901623	GO:1901623	regulation of lymphocyte chemotaxis	11/788	25/17913	2.82135e-09	6.36388e-08	4.60391e-08	CCL4/CCL5/CCR2/CCL3/CCL2/TNFSF14/CXCL14/CXCL13/CXCL10/CCL21/S100A7	11
GO:0032613	GO:0032613	interleukin-10 production	15/788	51/17913	2.84114e-09	6.36388e-08	4.60391e-08	SASH3/FCER1G/TYROBP/FCGR2B/TREM2/LILRB1/TLR2/TLR4/PDCD1LG2/HGF/IRF4/TIGIT/LILRA5/CD40LG/IDO1	15
GO:0150077	GO:0150077	regulation of neuroinflammatory response	15/788	51/17913	2.84114e-09	6.36388e-08	4.60391e-08	ITGB2/PTPRC/C1QA/ITGAM/TREM2/TNFRSF1B/IL1B/CST7/C5AR1/CCL3/SPHK1/LRRK2/MMP9/IL6/TNF	15
GO:0071622	GO:0071622	regulation of granulocyte chemotaxis	14/788	44/17913	3.04583e-09	6.78973e-08	4.91199e-08	C3AR1/NCKAP1L/RAC2/CCL5/CD74/C5AR1/CSF1/CCR7/CXCR2/THBS1/CCL19/CXCL17/CCL21/S100A7	14
GO:1903978	GO:1903978	regulation of microglial cell activation	12/788	31/17913	3.15202e-09	6.99298e-08	5.05903e-08	ITGB2/PTPRC/C1QA/ITGAM/TREM2/CST7/C5AR1/CCL3/SPHK1/LRRK2/IL6/TNF	12
GO:0050777	GO:0050777	negative regulation of immune response	25/788	143/17913	3.19897e-09	7.06351e-08	5.11006e-08	HAVCR2/CD300A/SAMSN1/FCGR2B/PTPRC/VSIG4/LILRB1/CD84/SLAMF8/HMOX1/IL7R/CCR2/INPP5D/IL4R/IL2RA/CD96/TBX21/IL10/PDCD1/CTLA4/COL3A1/SPINK5/KIR2DL4/ADCYAP1/TNF	25
GO:0002758	GO:0002758	innate immune response-activating signal transduction	38/788	298/17913	3.77123e-09	8.28781e-08	5.99577e-08	CD14/HAVCR2/ITGB2/HCK/BTK/FCER1G/CLEC4A/CD300A/LILRA2/PTPN22/LY96/TLR7/ITGAM/CD300LF/CLEC7A/TLR2/TLR8/ICAM3/TLR10/TLR4/CTSS/CLEC10A/CLEC4E/TLR6/TLR1/CTSK/IRF4/S100A9/S100A8/GFI1/TNIP3/MARCO/COLEC12/LILRA4/FCN1/FCRL3/CARD11/MUC5B	38
GO:0002886	GO:0002886	regulation of myeloid leukocyte mediated immunity	15/788	52/17913	3.83202e-09	8.38187e-08	6.06382e-08	ITGB2/BTK/FCER1G/CD300A/FCGR2B/RAC2/ITGAM/CD84/FGR/PTAFR/HMOX1/CCR2/IL4R/C3/CXCL6	15
GO:0030199	GO:0030199	collagen fibril organization	14/788	45/17913	4.24373e-09	9.19606e-08	6.65284e-08	LOX/LUM/AEBP1/COL5A2/ADAMTS2/COL1A1/COL3A1/COL5A1/MMP11/COL2A1/SFRP2/COL11A1/GREM1/COMP	14
GO:0035987	GO:0035987	endodermal cell differentiation	14/788	45/17913	4.24373e-09	9.19606e-08	6.65284e-08	ITGB2/ITGA4/FN1/COL8A1/EOMES/MMP2/INHBA/MMP9/COL5A2/COL5A1/COL11A1/HMGA2/DKK1/HNF1B	14
GO:0030100	GO:0030100	regulation of endocytosis	35/788	262/17913	4.61418e-09	9.95253e-08	7.2001e-08	CD14/HCK/CD300A/FCGR2B/PTPRC/DOCK2/NCKAP1L/CD300LF/LILRB1/FGR/IL2RG/TLR2/IL1B/IL2RB/RAB31/APOC1/IL15RA/APOC2/SPHK1/CCL2/SFRP4/LRRK2/SERPINE1/C3/IL15/FPR2/CCL19/SELE/GREM1/ITGB3/TNF/DKK1/CCL21/APOC3/ADIPOQ	35
GO:0032655	GO:0032655	regulation of interleukin-12 production	15/788	53/17913	5.12928e-09	1.10126e-07	7.96699e-08	LILRB1/IRF8/TLR2/TLR8/TLR4/SLAMF1/CCR7/IL10/TIGIT/LILRA5/CD40LG/THBS1/CCL19/LTB/IDO1	15
GO:0002287	GO:0002287	alpha-beta T cell activation involved in immune response	16/788	61/17913	5.35862e-09	1.13999e-07	8.2472e-08	CD86/GPR183/NLRP3/IL12RB1/SPN/LY9/SLAMF6/IL4R/TBX21/EOMES/CD80/IRF4/BATF/CCL19/IL6/GATA3	16
GO:0002293	GO:0002293	alpha-beta T cell differentiation involved in immune response	16/788	61/17913	5.35862e-09	1.13999e-07	8.2472e-08	CD86/GPR183/NLRP3/IL12RB1/SPN/LY9/SLAMF6/IL4R/TBX21/EOMES/CD80/IRF4/BATF/CCL19/IL6/GATA3	16
GO:0030099	GO:0030099	myeloid cell differentiation	46/788	411/17913	6.06895e-09	1.28524e-07	9.29798e-08	SPI1/FCER1G/EVI2B/GPR183/TYROBP/CSF1R/OSCAR/C1QC/NCKAP1L/LILRB4/TREM2/CD4/LILRB1/GAB3/IKZF1/IRF8/TLR2/CSF3R/CCR1/CD74/RASGRP4/TLR4/CCL3/CLEC5A/INPP5D/CSF1/HCLS1/KLF2/TNFRSF11A/CCR7/LOX/GPR171/IRF4/IL15/INHBA/BATF/THBS1/MMP9/CCL19/UBD/FBN1/GATA3/NR4A3/TMEM178A/TNF/ADIPOQ	46
GO:0032663	GO:0032663	regulation of interleukin-2 production	15/788	54/17913	6.81592e-09	1.43689e-07	1.03951e-07	CD86/HAVCR2/SASH3/PTPRC/VSIG4/CD4/IL1B/CCR2/CD3E/PDE4B/TBX21/CD80/IRF4/CARD11/GATA3	15
GO:0043032	GO:0043032	positive regulation of macrophage activation	12/788	33/17913	7.30601e-09	1.53327e-07	1.10924e-07	HAVCR2/ITGB2/C1QA/ITGAM/TREM2/TLR4/CCL3/IL4R/TLR6/LRRK2/IL10/THBS1	12
GO:0001503	GO:0001503	ossification	44/788	388/17913	8.7678e-09	1.8318e-07	1.32521e-07	SRGN/FGR/CCR1/CCL3/CLEC5A/ASGR2/CSF1/TNFRSF11A/CTSK/LOX/ITGA11/HGF/GPNMB/ADRB2/VCAN/ECM1/EGR2/MMP2/IBSP/SNAI2/MMP9/COL5A2/CDH11/COL1A1/OMD/COL2A1/SFRP2/IL6/TNN/CTHRC1/COL11A1/HAND2/GREM1/COMP/MMP13/CYP24A1/RORB/ASPN/TNF/IHH/GDF10/TACR1/DKK1/NELL1	44
GO:0032615	GO:0032615	interleukin-12 production	15/788	55/17913	8.99433e-09	1.86243e-07	1.34736e-07	LILRB1/IRF8/TLR2/TLR8/TLR4/SLAMF1/CCR7/IL10/TIGIT/LILRA5/CD40LG/THBS1/CCL19/LTB/IDO1	15
GO:0032722	GO:0032722	positive regulation of chemokine production	15/788	55/17913	8.99433e-09	1.86243e-07	1.34736e-07	AIF1/HAVCR2/CSF1R/TLR7/TLR2/IL1B/HMOX1/CD74/TLR4/IL4R/POSTN/IL6/ADCYAP1/TNF/ADIPOQ	15
GO:0035710	GO:0035710	CD4-positive, alpha-beta T cell activation	19/788	90/17913	1.01807e-08	2.09875e-07	1.51833e-07	CD86/SASH3/GPR183/NLRP3/NCKAP1L/IL12RB1/SPN/FUT7/LY9/SLAMF6/IL4R/TBX21/CD80/IRF4/BATF/CCL19/IL6/PLA2G2D/GATA3	19
GO:0034612	GO:0034612	response to tumor necrosis factor	36/788	284/17913	1.13849e-08	2.33666e-07	1.69044e-07	CD14/TNFRSF1B/TNFSF13B/CCL5/CCL3/HAMP/GBP2/CASP1/KLF2/TNFRSF11A/VCAM1/TNFRSF9/LTA/SPHK1/CCL2/TNFSF8/CD70/ST18/CD40LG/TNFSF14/AIM2/THBS1/ICAM1/POSTN/COL1A1/UBD/SELE/LTB/GATA3/TNFRSF18/TNF/LCN2/TNFRSF17/FABP4/MYOD1/ADIPOQ	36
GO:2000404	GO:2000404	regulation of T cell migration	13/788	41/17913	1.17635e-08	2.40379e-07	1.73901e-07	AIF1/SPN/CCL5/CCR2/DOCK8/ITGA4/ECM1/TNFSF14/CXCL12/CXCL13/CXCL10/CCL21/S100A7	13
GO:0050869	GO:0050869	negative regulation of B cell activation	11/788	28/17913	1.20392e-08	2.44938e-07	1.77199e-07	MNDA/BTK/TYROBP/CD300A/SAMSN1/FCGR2B/INPP5D/SLA2/IL10/CTLA4/INHBA	11
GO:0060333	GO:0060333	interferon-gamma-mediated signaling pathway	19/788	91/17913	1.23445e-08	2.50057e-07	1.80903e-07	HCK/FCGR1A/FCGR1B/HLA-DPB1/IRF8/HLA-DPA1/PTAFR/HLA-DQA1/HLA-DRA/GBP2/HLA-DRB1/HLA-DQB1/VCAM1/CIITA/IRF4/HLA-DRB5/HLA-DQB2/ICAM1/HLA-DQA2	19
GO:1903038	GO:1903038	negative regulation of leukocyte cell-cell adhesion	22/788	121/17913	1.33023e-08	2.68293e-07	1.94095e-07	HAVCR2/CD300A/FCGR2B/PTPN22/VSIG4/LILRB1/SPN/LILRB2/CD74/PDCD1LG2/IL4R/IL2RA/TBX21/IL10/GPNMB/TIGIT/CTLA4/CXCL12/LAX1/IHH/IDO1/CCL21	22
GO:0045086	GO:0045086	positive regulation of interleukin-2 biosynthetic process	8/788	13/17913	1.43206e-08	2.87586e-07	2.08052e-07	CD86/PTPRC/CD4/IL1B/CD3E/CD80/IRF4/CARD11	8
GO:0042092	GO:0042092	type 2 immune response	12/788	35/17913	1.58405e-08	3.16742e-07	2.29146e-07	CD86/NLRP3/CD74/CCR2/IL4R/TBX21/IL10/ECM1/BATF/IL6/GATA3/IDO1	12
GO:0032611	GO:0032611	interleukin-1 beta production	19/788	93/17913	1.79959e-08	3.58304e-07	2.59213e-07	CD33/TYROBP/NLRP3/LILRA2/TREM2/TLR8/IL1B/TLR4/CCL3/CASP1/CX3CR1/GBP5/TLR6/SPHK1/CCR7/LILRA5/AIM2/CCL19/SUCNR1	19
GO:0001776	GO:0001776	leukocyte homeostasis	18/788	84/17913	1.93849e-08	3.83597e-07	2.77511e-07	FCER1G/GPR183/NCKAP1L/CORO1A/TNFSF13B/DOCK10/CD74/CCR2/IL2RA/SIT1/PDE4B/CXCR2/TNFSF14/SLC46A2/IL6/GPR174/TNFRSF17/CXCL6	18
GO:1905517	GO:1905517	macrophage migration	14/788	50/17913	1.9431e-08	3.83597e-07	2.77511e-07	C3AR1/TREM2/SLAMF8/CCL5/C5AR1/CCR2/CCL3/P2RY12/CSF1/CX3CR1/CCL2/THBS1/SAA1/CXCL17	14
GO:0042093	GO:0042093	T-helper cell differentiation	15/788	58/17913	1.98792e-08	3.9079e-07	2.82715e-07	CD86/GPR183/NLRP3/IL12RB1/SPN/LY9/SLAMF6/IL4R/TBX21/CD80/IRF4/BATF/CCL19/IL6/GATA3	15
GO:0050868	GO:0050868	negative regulation of T cell activation	20/788	104/17913	2.25632e-08	4.41688e-07	3.19537e-07	HAVCR2/CD300A/FCGR2B/PTPN22/VSIG4/LILRB1/SPN/LILRB2/CD74/PDCD1LG2/IL4R/IL2RA/TBX21/IL10/GPNMB/TIGIT/CTLA4/LAX1/IHH/IDO1	20
GO:0002755	GO:0002755	MyD88-dependent toll-like receptor signaling pathway	12/788	36/17913	2.28146e-08	4.44742e-07	3.21746e-07	CD14/BTK/CD300A/LY96/TLR7/CD300LF/TLR2/TLR8/TLR10/TLR4/TLR6/TLR1	12
GO:0048872	GO:0048872	homeostasis of number of cells	32/788	241/17913	2.44854e-08	4.75323e-07	3.4387e-07	SPI1/SASH3/FCER1G/GPR183/NCKAP1L/CORO1A/IKZF1/HMOX1/TNFSF13B/DOCK10/IL7R/CD74/CCR2/INPP5D/CCR4/CSF1/HCLS1/IL2RA/KLF2/SIT1/PDE4B/CCR7/CXCR2/TNFSF14/INHBA/SLC46A2/IL6/CARD11/GATA3/GPR174/TNFRSF17/CXCL6	32
GO:0051222	GO:0051222	positive regulation of protein transport	44/788	403/17913	2.73669e-08	5.29056e-07	3.82742e-07	AIF1/CD14/HAVCR2/ITGB2/CD33/NLRP3/CSF1R/LILRA2/PTPN22/RAC2/ITGAM/TREM2/FGR/TLR2/TLR8/IL1B/CD244/TLR4/CCL3/CLEC5A/CD2/OSM/CASP1/IL4R/HCLS1/CRTAM/CLEC4E/TLR1/LRRK2/IL10/LILRA5/AIM2/FCN1/CLEC9A/CCL19/POSTN/SLC35D3/SAA1/IL6/PAEP/GATA3/TNF/GCK/ADCY8	44
GO:0032743	GO:0032743	positive regulation of interleukin-2 production	11/788	30/17913	2.8248e-08	5.43832e-07	3.93432e-07	CD86/SASH3/PTPRC/CD4/IL1B/CCR2/CD3E/PDE4B/CD80/IRF4/CARD11	11
GO:0043491	GO:0043491	protein kinase B signaling	34/788	268/17913	2.8463e-08	5.45717e-07	3.94796e-07	CD86/RAC2/PIK3CG/PIK3R5/IL1B/CCL5/CCL3/P2RY12/OSM/HCLS1/CX3CR1/VAV1/FGF7/CCL2/CCR7/LOX/CD80/HGF/ICOS/FGF17/TRAT1/THBS1/MEIS3/CCL19/FGF1/GATA3/PDGFRA/TNF/FGF10/PKHD1/FGF19/CCL21/FGF3/PAX2	34
GO:0002698	GO:0002698	negative regulation of immune effector process	21/788	116/17913	3.06935e-08	5.8607e-07	4.23989e-07	HAVCR2/CD300A/FCGR2B/PTPRC/FGL2/VSIG4/LILRB1/CD84/SLAMF8/HMOX1/IL7R/CCR2/IL4R/IL2RA/CD96/TBX21/IL10/FCRL3/SPINK5/KIR2DL4/TNF	21
GO:0030889	GO:0030889	negative regulation of B cell proliferation	8/788	14/17913	3.21239e-08	6.08395e-07	4.4014e-07	MNDA/BTK/TYROBP/CD300A/FCGR2B/INPP5D/IL10/CTLA4	8
GO:0035589	GO:0035589	G protein-coupled purinergic nucleotide receptor signaling pathway	8/788	14/17913	3.21239e-08	6.08395e-07	4.4014e-07	GPR34/P2RY13/PTAFR/P2RY12/P2RY10/P2RY6/GPR171/P2RY14	8
GO:0002294	GO:0002294	CD4-positive, alpha-beta T cell differentiation involved in immune response	15/788	60/17913	3.27374e-08	6.15015e-07	4.44929e-07	CD86/GPR183/NLRP3/IL12RB1/SPN/LY9/SLAMF6/IL4R/TBX21/CD80/IRF4/BATF/CCL19/IL6/GATA3	15
GO:0050766	GO:0050766	positive regulation of phagocytosis	15/788	60/17913	3.27374e-08	6.15015e-07	4.44929e-07	FCGR2B/PTPRC/DOCK2/NCKAP1L/CD300LF/IL2RG/IL1B/IL2RB/RAB31/IL15RA/CCL2/C3/IL15/FPR2/TNF	15
GO:0098883	GO:0098883	synapse pruning	7/788	10/17913	3.31835e-08	6.20891e-07	4.4918e-07	C1QA/C1QC/C1QB/ITGAM/CX3CR1/C3/DKK1	7
GO:0045061	GO:0045061	thymic T cell selection	9/788	19/17913	3.66066e-08	6.79482e-07	4.91567e-07	PTPRC/DOCK2/CD74/CD3E/CD3D/CCR7/ZAP70/CARD11/GATA3	9
GO:0140131	GO:0140131	positive regulation of lymphocyte chemotaxis	9/788	19/17913	3.66066e-08	6.79482e-07	4.91567e-07	CCL4/CCL5/CCR2/CCL3/TNFSF14/CXCL14/CXCL13/CCL21/S100A7	9
GO:0046635	GO:0046635	positive regulation of alpha-beta T cell activation	15/788	61/17913	4.16653e-08	7.69379e-07	5.56603e-07	CD86/SASH3/NLRP3/PTPRC/NCKAP1L/RASAL3/IL12RB1/EBI3/CCR2/CD3E/IL4R/CD80/ZAP70/CCL19/IHH	15
GO:0002456	GO:0002456	T cell mediated immunity	18/788	88/17913	4.178e-08	7.69379e-07	5.56603e-07	SASH3/NLRP3/WAS/FCGR2B/PTPRC/LILRB1/IL12RB1/TNFRSF1B/IL1B/IL7R/CCR2/GZMM/PRF1/IL18RAP/TBX21/ICAM1/IL6/GATA3	18
GO:0002675	GO:0002675	positive regulation of acute inflammatory response	11/788	31/17913	4.20507e-08	7.71316e-07	5.58004e-07	BTK/FCER1G/PIK3CG/IL1B/OSM/TNFRSF11A/PTGER3/CCR7/C3/IL6/TNF	11
GO:0002824	GO:0002824	positive regulation of adaptive immune response based on somatic recombination of immune receptors built from immunoglobulin superfamily domains	18/788	89/17913	5.02497e-08	9.18092e-07	6.64188e-07	BTK/SASH3/FCER1G/NLRP3/PTPRC/CD4/IL12RB1/IL1B/TNFSF13B/CCR2/LTA/TBX21/CD80/C3/CCL19/IL6/GATA3/TNF	18
GO:0006898	GO:0006898	receptor-mediated endocytosis	36/788	301/17913	5.18955e-08	9.44458e-07	6.83262e-07	CD14/ITGB2/FCER1G/FCGR1A/FCGR2B/ITGAM/FCGR1B/MSR1/LILRB1/CD163/STAB1/RAB31/ITGA4/FOLR2/APOC1/APOC2/HP/SFRP4/SERPINE1/C3/MRC1/ADRB2/CXCR2/MARCO/COLEC12/CLEC9A/FPR2/CCL19/SAA1/SELE/GREM1/ITGB3/DKK1/COLEC11/CCL21/APOC3	36
GO:0045807	GO:0045807	positive regulation of endocytosis	23/788	141/17913	5.21828e-08	9.45991e-07	6.84372e-07	CD14/FCGR2B/PTPRC/DOCK2/NCKAP1L/CD300LF/IL2RG/IL1B/IL2RB/RAB31/IL15RA/CCL2/SFRP4/LRRK2/SERPINE1/C3/IL15/FPR2/CCL19/SELE/GREM1/TNF/CCL21	23
GO:0072507	GO:0072507	divalent inorganic cation homeostasis	44/788	412/17913	5.24113e-08	9.46451e-07	6.84704e-07	C3AR1/GNA15/PTPRC/CORO1A/CD4/CCR5/PIK3CG/S1PR4/CCR1/CCL5/CCR2/CCL3/P2RY6/CYSLTR1/FASLG/CD52/CCR7/CCL11/FAM20A/S100A9/S100A8/CXCL9/PLN/CCL19/SAA1/CXCL12/CXCL13/CXCL10/MS4A1/CCL8/PDGFRA/CXCL11/AGTR1/TMEM178A/ADCYAP1/CCKBR/KCNA1/TACR1/EDN3/PKHD1/CCL21/GPR12/ADCY8/HTR2C	44
GO:0032757	GO:0032757	positive regulation of interleukin-8 production	13/788	46/17913	5.54013e-08	9.96582e-07	7.20971e-07	CD14/TLR7/TLR2/TLR8/IL1B/CD244/TLR4/CD2/TLR1/SERPINE1/FCN1/TNF/ADIPOQ	13
GO:0019722	GO:0019722	calcium-mediated signaling	27/788	188/17913	5.89292e-08	1.05597e-06	7.63932e-07	LAT2/BTK/PTPRC/CCL4/PLEK/TREM2/CD4/CCR5/CCL3/CD3E/P2RY12/SLA2/VCAM1/P2RY6/SPHK1/LRRK2/ZAP70/TRAT1/PLN/SELP/PTGFR/FPR2/SELE/AGTR1/TNF/C10orf71/NR5A1	27
GO:0032633	GO:0032633	interleukin-4 production	11/788	32/17913	6.15409e-08	1.09854e-06	7.94733e-07	CD86/HAVCR2/SASH3/FCER1G/NLRP3/CD3E/ITK/CLECL1/IRF4/CD40LG/GATA3	11
GO:0002438	GO:0002438	acute inflammatory response to antigenic stimulus	9/788	20/17913	6.39608e-08	1.13305e-06	8.19702e-07	BTK/FCER1G/FCGR2B/CCR7/C3/CXCR2/ICAM1/GATA3/ADCYAP1	9
GO:1905523	GO:1905523	positive regulation of macrophage migration	9/788	20/17913	6.39608e-08	1.13305e-06	8.19702e-07	C3AR1/TREM2/CCL5/C5AR1/CCL3/P2RY12/CSF1/THBS1/CXCL17	9
GO:0032755	GO:0032755	positive regulation of interleukin-6 production	17/788	81/17913	6.64382e-08	1.17248e-06	8.48226e-07	AIF1/FCER1G/TYROBP/LILRA2/LILRB2/TLR2/TLR8/PTAFR/IL1B/TLR4/TLR6/TLR1/LILRA5/IL6/PAEP/ADCYAP1/TNF	17
GO:0071624	GO:0071624	positive regulation of granulocyte chemotaxis	10/788	26/17913	7.17079e-08	1.26071e-06	9.12051e-07	C3AR1/NCKAP1L/RAC2/CD74/C5AR1/CCR7/CXCR2/CCL19/CCL21/S100A7	10
GO:0019932	GO:0019932	second-messenger-mediated signaling	40/788	360/17913	7.32635e-08	1.28252e-06	9.27831e-07	LAT2/BTK/FPR1/PTPRC/CCL4/PLEK/GPR65/TREM2/CD4/CCR5/S1PR4/CCL3/CD3E/P2RY12/SLA2/PTGIR/VCAM1/P2RY6/PTGER2/SPHK1/LRRK2/ZAP70/TRAT1/CXCL9/THBS1/PLN/SELP/PTGFR/FPR2/SELE/CXCL10/CXCL11/AGTR1/ADCYAP1/TNF/EDN3/C10orf71/ADCY8/NR5A1/HTR2C	40
GO:0031663	GO:0031663	lipopolysaccharide-mediated signaling pathway	14/788	55/17913	7.34992e-08	1.28252e-06	9.27831e-07	HCK/LY86/LILRA2/PTPN22/LY96/CD180/TLR2/PTAFR/IL1B/CCL5/TLR4/CCL3/CCL2/TNF	14
GO:0071356	GO:0071356	cellular response to tumor necrosis factor	33/788	266/17913	7.81023e-08	1.35776e-06	9.82261e-07	TNFRSF1B/TNFSF13B/CCL5/CCL3/HAMP/GBP2/CASP1/KLF2/TNFRSF11A/VCAM1/TNFRSF9/LTA/SPHK1/CCL2/TNFSF8/CD70/ST18/CD40LG/TNFSF14/AIM2/THBS1/ICAM1/POSTN/COL1A1/LTB/GATA3/TNFRSF18/TNF/LCN2/TNFRSF17/FABP4/MYOD1/ADIPOQ	33
GO:0032490	GO:0032490	detection of molecule of bacterial origin	7/788	11/17913	8.77781e-08	1.51466e-06	1.09577e-06	LY96/TREM2/TLR2/TLR4/TLR6/TLR1/SSC5D	7
GO:0043383	GO:0043383	negative T cell selection	7/788	11/17913	8.77781e-08	1.51466e-06	1.09577e-06	PTPRC/DOCK2/CD74/CD3E/THEMIS/CCR7/ZAP70	7
GO:0072503	GO:0072503	cellular divalent inorganic cation homeostasis	42/788	392/17913	9.64782e-08	1.65864e-06	1.19994e-06	C3AR1/GNA15/PTPRC/CORO1A/CD4/CCR5/PIK3CG/S1PR4/CCR1/CCL5/CCR2/CCL3/P2RY6/CYSLTR1/FASLG/CD52/CCR7/CCL11/S100A9/S100A8/CXCL9/PLN/CCL19/SAA1/CXCL12/CXCL13/CXCL10/MS4A1/CCL8/PDGFRA/CXCL11/AGTR1/TMEM178A/ADCYAP1/CCKBR/TACR1/EDN3/PKHD1/CCL21/GPR12/ADCY8/HTR2C	42
GO:0002821	GO:0002821	positive regulation of adaptive immune response	18/788	94/17913	1.2141e-07	2.07959e-06	1.50446e-06	BTK/SASH3/FCER1G/NLRP3/PTPRC/CD4/IL12RB1/IL1B/TNFSF13B/CCR2/LTA/TBX21/CD80/C3/CCL19/IL6/GATA3/TNF	18
GO:0002295	GO:0002295	T-helper cell lineage commitment	8/788	16/17913	1.27249e-07	2.17162e-06	1.57105e-06	IL12RB1/SPN/LY9/SLAMF6/TBX21/IRF4/BATF/IL6	8
GO:1904951	GO:1904951	positive regulation of establishment of protein localization	45/788	440/17913	1.31846e-07	2.24187e-06	1.62187e-06	AIF1/CD14/HAVCR2/ITGB2/CD33/NLRP3/CSF1R/LILRA2/PTPN22/RAC2/ITGAM/TREM2/FGR/TLR2/TLR8/IL1B/CD244/TLR4/CCL3/CLEC5A/CD2/OSM/CASP1/IL4R/HCLS1/CRTAM/CLEC4E/TLR1/LRRK2/IL10/LILRA5/AIM2/FCN1/GZMB/CLEC9A/CCL19/POSTN/SLC35D3/SAA1/IL6/PAEP/GATA3/TNF/GCK/ADCY8	45
GO:0045765	GO:0045765	regulation of angiogenesis	41/788	383/17913	1.40492e-07	2.38018e-06	1.72193e-06	C3AR1/ITGB2/CYBB/ITGAX/IL1B/HMOX1/STAB1/C5AR1/CCR2/CX3CR1/KLF2/THBS2/TMIGD2/SERPINF1/FASLG/SPHK1/DCN/CCL11/SERPINE1/IL10/SULF1/C3/HGF/GPNMB/ECM1/CXCR2/PTGIS/THBS1/ADAM12/CXCL13/SFRP2/IL6/CXCL10/FGF1/SPINK5/AGTR1/GREM1/HMGA2/LRG1/CCL24/MEOX2	41
GO:0042533	GO:0042533	tumor necrosis factor biosynthetic process	10/788	28/17913	1.63508e-07	2.75012e-06	1.98956e-06	TYROBP/CYBB/LILRB1/SPN/CCR2/TLR4/CX3CR1/TLR1/IL10/THBS1	10
GO:0042534	GO:0042534	regulation of tumor necrosis factor biosynthetic process	10/788	28/17913	1.63508e-07	2.75012e-06	1.98956e-06	TYROBP/CYBB/LILRB1/SPN/CCR2/TLR4/CX3CR1/TLR1/IL10/THBS1	10
GO:0032652	GO:0032652	regulation of interleukin-1 production	18/788	96/17913	1.69729e-07	2.84449e-06	2.05783e-06	HAVCR2/CD33/TYROBP/NLRP3/LILRA2/TREM2/TLR8/TLR4/CCL3/CASP1/CX3CR1/SPHK1/CCR7/IL10/LILRA5/AIM2/CCL19/SAA1	18
GO:0009595	GO:0009595	detection of biotic stimulus	9/788	22/17913	1.74939e-07	2.9213e-06	2.1134e-06	NLRP3/LY96/TREM2/TLR2/TLR4/CRTAM/TLR6/TLR1/SSC5D	9
GO:0055074	GO:0055074	calcium ion homeostasis	41/788	388/17913	1.99739e-07	3.32352e-06	2.40438e-06	C3AR1/GNA15/PTPRC/CORO1A/CD4/CCR5/PIK3CG/S1PR4/CCR1/CCL5/CCR2/CCL3/P2RY6/CYSLTR1/FASLG/CD52/CCR7/CCL11/FAM20A/CXCL9/PLN/CCL19/SAA1/CXCL12/CXCL13/CXCL10/MS4A1/CCL8/PDGFRA/CXCL11/AGTR1/TMEM178A/ADCYAP1/CCKBR/TACR1/EDN3/PKHD1/CCL21/GPR12/ADCY8/HTR2C	41
GO:0072540	GO:0072540	T-helper 17 cell lineage commitment	7/788	12/17913	2.02646e-07	3.35989e-06	2.43069e-06	IL12RB1/LY9/SLAMF6/TBX21/IRF4/BATF/IL6	7
GO:0008037	GO:0008037	cell recognition	21/788	129/17913	2.04469e-07	3.37809e-06	2.44386e-06	HAVCR2/DOCK2/CLEC7A/CATSPER1/DOCK8/PRF1/CRTAM/CD5/CCR7/NCR3/VCAN/NTM/ATP8B3/COLEC12/FCN1/CCL19/PAEP/TNN/MEGF10/NCAM2/CCL21	21
GO:0043300	GO:0043300	regulation of leukocyte degranulation	12/788	43/17913	2.10424e-07	3.43988e-06	2.48856e-06	ITGB2/FCER1G/CD300A/FCGR2B/RAC2/ITGAM/CD84/FGR/PTAFR/HMOX1/CCR2/IL4R	12
GO:0043303	GO:0043303	mast cell degranulation	12/788	43/17913	2.10424e-07	3.43988e-06	2.48856e-06	LAT2/BTK/FCER1G/CD300A/RAC2/MILR1/CD84/PIK3CG/FGR/HMOX1/IL4R/NR4A3	12
GO:0097028	GO:0097028	dendritic cell differentiation	12/788	43/17913	2.10424e-07	3.43988e-06	2.48856e-06	SPI1/FCGR2B/TREM2/LILRB1/LILRB2/TMEM176B/TMEM176A/CCR7/IRF4/BATF/CCL19/UBD	12
GO:0006874	GO:0006874	cellular calcium ion homeostasis	40/788	375/17913	2.1955e-07	3.57652e-06	2.58741e-06	C3AR1/GNA15/PTPRC/CORO1A/CD4/CCR5/PIK3CG/S1PR4/CCR1/CCL5/CCR2/CCL3/P2RY6/CYSLTR1/FASLG/CD52/CCR7/CCL11/CXCL9/PLN/CCL19/SAA1/CXCL12/CXCL13/CXCL10/MS4A1/CCL8/PDGFRA/CXCL11/AGTR1/TMEM178A/ADCYAP1/CCKBR/TACR1/EDN3/PKHD1/CCL21/GPR12/ADCY8/HTR2C	40
GO:0043373	GO:0043373	CD4-positive, alpha-beta T cell lineage commitment	8/788	17/17913	2.31086e-07	3.75133e-06	2.71388e-06	IL12RB1/SPN/LY9/SLAMF6/TBX21/IRF4/BATF/IL6	8
GO:0002377	GO:0002377	immunoglobulin production	18/788	98/17913	2.35038e-07	3.80223e-06	2.7507e-06	BTK/FCGR2B/PTPRC/FGL2/TNFSF13B/IL7R/IL4R/HLA-DQB1/TBX21/IL10/CD40LG/BATF/LAX1/FCRL3/IL6/CARD11/MZB1/TNF	18
GO:1905521	GO:1905521	regulation of macrophage migration	11/788	36/17913	2.43845e-07	3.93105e-06	2.84389e-06	C3AR1/TREM2/SLAMF8/CCL5/C5AR1/CCL3/P2RY12/CSF1/CX3CR1/THBS1/CXCL17	11
GO:0060627	GO:0060627	regulation of vesicle-mediated transport	47/788	480/17913	2.5271e-07	4.05991e-06	2.93712e-06	CD14/ITGB2/HCK/FCER1G/CD300A/FCGR2B/PTPRC/DOCK2/NCKAP1L/RAC2/ITGAM/CORO1A/CD300LF/LILRB1/CD84/FGR/IL2RG/TLR2/PTAFR/IL1B/HMOX1/IL2RB/CCR2/RAB31/IL4R/APOC1/IL15RA/APOC2/SPHK1/CCL2/SFRP4/LRRK2/SERPINE1/C3/IL15/FPR2/CCL19/SELE/CHRNA6/GREM1/ITGB3/TNF/DKK1/CHRNA4/CCL21/APOC3/ADIPOQ	47
GO:1902106	GO:1902106	negative regulation of leukocyte differentiation	18/788	99/17913	2.7564e-07	4.39188e-06	3.17728e-06	FCGR2B/C1QC/LILRB4/LILRB1/CD74/TLR4/CCL3/INPP5D/TMEM176B/IL4R/TMEM176A/TBX21/CTLA4/INHBA/FBN1/TMEM178A/IHH/ADIPOQ	18
GO:0032753	GO:0032753	positive regulation of interleukin-4 production	9/788	23/17913	2.76201e-07	4.39188e-06	3.17728e-06	CD86/HAVCR2/SASH3/FCER1G/NLRP3/CD3E/IRF4/CD40LG/GATA3	9
GO:0035588	GO:0035588	G protein-coupled purinergic receptor signaling pathway	9/788	23/17913	2.76201e-07	4.39188e-06	3.17728e-06	GPR34/P2RY13/ADORA3/PTAFR/P2RY12/P2RY10/P2RY6/GPR171/P2RY14	9
GO:0030225	GO:0030225	macrophage differentiation	12/788	44/17913	2.77833e-07	4.40281e-06	3.18518e-06	SPI1/CSF1R/C1QC/CD4/GAB3/TLR2/CSF1/HCLS1/IL15/INHBA/MMP9/ADIPOQ	12
GO:0045766	GO:0045766	positive regulation of angiogenesis	27/788	203/17913	2.91311e-07	4.60073e-06	3.32837e-06	C3AR1/ITGB2/CYBB/ITGAX/IL1B/HMOX1/C5AR1/CX3CR1/TMIGD2/SPHK1/CCL11/SERPINE1/IL10/C3/HGF/ECM1/CXCR2/PTGIS/THBS1/ADAM12/SFRP2/FGF1/AGTR1/GREM1/HMGA2/LRG1/CCL24	27
GO:0002709	GO:0002709	regulation of T cell mediated immunity	14/788	61/17913	2.97348e-07	4.68022e-06	3.38588e-06	SASH3/NLRP3/WAS/FCGR2B/PTPRC/LILRB1/IL12RB1/TNFRSF1B/IL1B/IL7R/CCR2/TBX21/IL6/GATA3	14
GO:0007204	GO:0007204	positive regulation of cytosolic calcium ion concentration	31/788	255/17913	3.04246e-07	4.77267e-06	3.45276e-06	C3AR1/GNA15/PTPRC/CORO1A/CD4/CCR5/PIK3CG/S1PR4/CCR1/CCL3/P2RY6/CYSLTR1/FASLG/CD52/CCR7/CXCL9/PLN/CCL19/SAA1/CXCL13/CXCL10/MS4A1/PDGFRA/CXCL11/AGTR1/ADCYAP1/CCKBR/TACR1/CCL21/ADCY8/HTR2C	31
GO:0050853	GO:0050853	B cell receptor signaling pathway	13/788	53/17913	3.44358e-07	5.38378e-06	3.89486e-06	LAT2/MNDA/BTK/CD300A/FCGR2B/PTPRC/PTPN22/NCKAP1L/NFAM1/CTLA4/FCRL3/MS4A1/CD79A	13
GO:0002828	GO:0002828	regulation of type 2 immune response	10/788	30/17913	3.45517e-07	5.38382e-06	3.89489e-06	CD86/NLRP3/CD74/CCR2/IL4R/TBX21/ECM1/IL6/GATA3/IDO1	10
GO:0002279	GO:0002279	mast cell activation involved in immune response	12/788	45/17913	3.63809e-07	5.61254e-06	4.06036e-06	LAT2/BTK/FCER1G/CD300A/RAC2/MILR1/CD84/PIK3CG/FGR/HMOX1/IL4R/NR4A3	12
GO:0002448	GO:0002448	mast cell mediated immunity	12/788	45/17913	3.63809e-07	5.61254e-06	4.06036e-06	LAT2/BTK/FCER1G/CD300A/RAC2/MILR1/CD84/PIK3CG/FGR/HMOX1/IL4R/NR4A3	12
GO:0033628	GO:0033628	regulation of cell adhesion mediated by integrin	12/788	45/17913	3.63809e-07	5.61254e-06	4.06036e-06	FERMT3/NCKAP1L/PIK3CG/CCL5/CD3E/P2RY12/PLAU/SERPINE1/SNAI2/CXCL13/SFRP2/CCL21	12
GO:0007162	GO:0007162	negative regulation of cell adhesion	32/788	271/17913	3.8187e-07	5.87172e-06	4.24786e-06	HAVCR2/CD300A/FCGR2B/PTPRC/ARHGDIB/PTPN22/VSIG4/LILRB1/SPN/LILRB2/CD74/TGFBI/PDCD1LG2/IL4R/IL2RA/TBX21/SERPINE1/IL10/GPNMB/TIGIT/CTLA4/THBS1/SNAI2/POSTN/COL1A1/CXCL12/LAX1/ADAMDEC1/IHH/IDO1/CCL21/ADIPOQ	32
GO:0022408	GO:0022408	negative regulation of cell-cell adhesion	24/788	169/17913	3.93223e-07	6.02641e-06	4.35977e-06	HAVCR2/CD300A/FCGR2B/PTPN22/VSIG4/LILRB1/SPN/LILRB2/CD74/PDCD1LG2/IL4R/IL2RA/TBX21/IL10/GPNMB/TIGIT/CTLA4/SNAI2/CXCL12/LAX1/IHH/IDO1/CCL21/ADIPOQ	24
GO:0050730	GO:0050730	regulation of peptidyl-tyrosine phosphorylation	30/788	245/17913	4.03065e-07	6.15699e-06	4.45423e-06	ITGB2/FCGR1A/CD300A/CSF1R/SAMSN1/PTPRC/NCF1/TREM2/CD4/CCL5/CD74/CD3E/OSM/HCLS1/FGF7/CD80/HGF/LILRA5/IL15/ICAM1/SFRP2/IL6/GREM1/TNFRSF18/IL22RA2/ITGB3/TNF/CNTN1/FGF10/ADIPOQ	30
GO:0002861	GO:0002861	regulation of inflammatory response to antigenic stimulus	9/788	24/17913	4.24708e-07	6.4244e-06	4.6477e-06	BTK/FCER1G/FCGR2B/LTA/CCR7/IL10/C3/ADCYAP1/TNF	9
GO:0090023	GO:0090023	positive regulation of neutrophil chemotaxis	9/788	24/17913	4.24708e-07	6.4244e-06	4.6477e-06	C3AR1/NCKAP1L/RAC2/CD74/C5AR1/CCR7/CXCR2/CCL19/CCL21	9
GO:0150078	GO:0150078	positive regulation of neuroinflammatory response	9/788	24/17913	4.24708e-07	6.4244e-06	4.6477e-06	ITGB2/C1QA/ITGAM/TREM2/IL1B/CCL3/LRRK2/IL6/TNF	9
GO:0030101	GO:0030101	natural killer cell activation	14/788	63/17913	4.55043e-07	6.83886e-06	4.94753e-06	HAVCR2/ITGB2/TYROBP/PTPRC/PTPN22/CORO1A/IL21R/CD244/CD2/ZNF683/NCR3/SLAMF7/IL15/HNF1A	14
GO:0046637	GO:0046637	regulation of alpha-beta T cell differentiation	14/788	63/17913	4.55043e-07	6.83886e-06	4.94753e-06	CD86/SASH3/NLRP3/NCKAP1L/IL12RB1/IL4R/ZNF683/TBX21/CD80/ZAP70/IRF4/CCL19/GATA3/IHH	14
GO:0007492	GO:0007492	endoderm development	15/788	73/17913	5.24935e-07	7.8639e-06	5.68909e-06	ITGB2/ITGA4/FN1/COL8A1/EOMES/MMP2/INHBA/MMP9/COL5A2/COL5A1/COL11A1/HMGA2/DKK1/HNF1B/LHX1	15
GO:0050731	GO:0050731	positive regulation of peptidyl-tyrosine phosphorylation	25/788	184/17913	5.31491e-07	7.9366e-06	5.74168e-06	FCGR1A/CSF1R/PTPRC/NCF1/TREM2/CD4/CCL5/CD74/CD3E/OSM/HCLS1/FGF7/CD80/HGF/LILRA5/IL15/ICAM1/IL6/GREM1/TNFRSF18/ITGB3/TNF/CNTN1/FGF10/ADIPOQ	25
GO:0018108	GO:0018108	peptidyl-tyrosine phosphorylation	37/788	346/17913	5.87003e-07	8.73753e-06	6.32111e-06	ITGB2/HCK/BTK/FCGR1A/CD300A/CSF1R/SAMSN1/PTPRC/NCF1/TREM2/CD4/FGR/CCL5/CD74/CD3E/OSM/MATK/HCLS1/FGF7/CD80/HGF/ZAP70/LILRA5/IL15/ICAM1/SFRP2/IL6/EFEMP1/PDGFRA/GREM1/TNFRSF18/IL22RA2/ITGB3/TNF/CNTN1/FGF10/ADIPOQ	37
GO:0006953	GO:0006953	acute-phase response	12/788	47/17913	6.09505e-07	9.04359e-06	6.54253e-06	IL1B/CD163/HAMP/TNFRSF11A/SERPINA1/FN1/PTGER3/HP/SAA1/IL6/SAA2/TNF	12
GO:0031348	GO:0031348	negative regulation of defense response	29/788	237/17913	6.36755e-07	9.37339e-06	6.78112e-06	HAVCR2/NLRP3/FCGR2B/PTPRC/FGL2/VSIG4/LILRB1/SIGLEC10/SLAMF8/TNFRSF1B/CST7/FFAR4/IL2RA/SERPINF1/CD96/IL10/HGF/PTGIS/NT5E/TNFAIP6/FPR2/SAA1/GATA3/SPINK5/IL22RA2/KIR2DL4/ADCYAP1/CXCL17/ADIPOQ	29
GO:0030316	GO:0030316	osteoclast differentiation	17/788	94/17913	6.37148e-07	9.37339e-06	6.78112e-06	FCER1G/GPR183/TYROBP/CSF1R/OSCAR/LILRB4/TREM2/LILRB1/CCR1/TLR4/CCL3/INPP5D/CSF1/TNFRSF11A/FBN1/TMEM178A/TNF	17
GO:2000482	GO:2000482	regulation of interleukin-8 secretion	9/788	25/17913	6.37769e-07	9.37339e-06	6.78112e-06	CD14/PTPN22/TLR2/CD244/CD2/TLR6/TLR1/FCN1/SSC5D	9
GO:0002363	GO:0002363	alpha-beta T cell lineage commitment	8/788	19/17913	6.64141e-07	9.69979e-06	7.01726e-06	IL12RB1/SPN/LY9/SLAMF6/TBX21/IRF4/BATF/IL6	8
GO:0045076	GO:0045076	regulation of interleukin-2 biosynthetic process	8/788	19/17913	6.64141e-07	9.69979e-06	7.01726e-06	CD86/PTPRC/CD4/IL1B/CD3E/CD80/IRF4/CARD11	8
GO:0032733	GO:0032733	positive regulation of interleukin-10 production	10/788	32/17913	6.84789e-07	9.9701e-06	7.21281e-06	SASH3/FCER1G/TREM2/TLR2/TLR4/HGF/IRF4/TIGIT/LILRA5/CD40LG	10
GO:0006875	GO:0006875	cellular metal ion homeostasis	45/788	467/17913	7.12553e-07	1.0342e-05	7.48187e-06	C3AR1/GNA15/PTPRC/CORO1A/CD4/CCR5/PIK3CG/HMOX1/S1PR4/CCR1/CCL5/CCR2/CCL3/HAMP/P2RY6/CYSLTR1/FASLG/CD52/CCR7/CCL11/S100A9/S100A8/CXCL9/PLN/CCL19/SAA1/CXCL12/CXCL13/CXCL10/MS4A1/CCL8/PDGFRA/CXCL11/AGTR1/TMEM178A/ADCYAP1/CCKBR/LCN2/TACR1/EDN3/PKHD1/CCL21/GPR12/ADCY8/HTR2C	45
GO:0018212	GO:0018212	peptidyl-tyrosine modification	37/788	349/17913	7.25289e-07	1.04942e-05	7.59194e-06	ITGB2/HCK/BTK/FCGR1A/CD300A/CSF1R/SAMSN1/PTPRC/NCF1/TREM2/CD4/FGR/CCL5/CD74/CD3E/OSM/MATK/HCLS1/FGF7/CD80/HGF/ZAP70/LILRA5/IL15/ICAM1/SFRP2/IL6/EFEMP1/PDGFRA/GREM1/TNFRSF18/IL22RA2/ITGB3/TNF/CNTN1/FGF10/ADIPOQ	37
GO:0002704	GO:0002704	negative regulation of leukocyte mediated immunity	12/788	48/17913	7.80406e-07	1.12567e-05	8.14359e-06	HAVCR2/CD300A/FCGR2B/PTPRC/LILRB1/CD84/HMOX1/IL7R/CCR2/CD96/TBX21/KIR2DL4	12
GO:0001704	GO:0001704	formation of primary germ layer	19/788	117/17913	8.02124e-07	1.14903e-05	8.31257e-06	ITGB2/ITGA4/FN1/COL8A1/EOMES/MMP2/INHBA/MMP9/COL5A2/COL5A1/SFRP2/COL11A1/NR4A3/HMGA2/ITGB3/DKK1/HNF1B/LHX1/PAX2	19
GO:0002761	GO:0002761	regulation of myeloid leukocyte differentiation	19/788	117/17913	8.02124e-07	1.14903e-05	8.31257e-06	EVI2B/TYROBP/C1QC/LILRB4/TREM2/CD4/LILRB1/CCR1/CD74/TLR4/CCL3/INPP5D/CSF1/HCLS1/INHBA/FBN1/TMEM178A/TNF/ADIPOQ	19
GO:0007249	GO:0007249	I-kappaB kinase/NF-kappaB signaling	30/788	253/17913	8.03998e-07	1.14903e-05	8.31257e-06	CD14/BTK/LY96/TLR7/CD4/RHOH/TLR2/TLR8/IL1B/HMOX1/CD74/TLR4/CASP1/CX3CR1/APOL3/TLR6/FASLG/CCR7/TIFAB/ECM1/TNIP3/CCL19/SECTM1/UBD/CARD11/S100A12/S100B/TNF/CCL21/ADIPOQ	30
GO:0001771	GO:0001771	immunological synapse formation	7/788	14/17913	8.12595e-07	1.15776e-05	8.37576e-06	HAVCR2/DOCK2/DOCK8/PRF1/CCR7/CCL19/CCL21	7
GO:0010517	GO:0010517	regulation of phospholipase activity	14/788	66/17913	8.33509e-07	1.18394e-05	8.56514e-06	GNA15/PTAFR/S1PR4/CCL5/RASGRP4/C5AR1/P2RY12/ITK/P2RY6/APOC2/SELE/PDGFRA/AGTR1/ANXA8	14
GO:0010518	GO:0010518	positive regulation of phospholipase activity	13/788	57/17913	8.51445e-07	1.20574e-05	8.72285e-06	GNA15/PTAFR/S1PR4/CCL5/RASGRP4/C5AR1/P2RY12/ITK/P2RY6/APOC2/SELE/PDGFRA/AGTR1	13
GO:1901342	GO:1901342	regulation of vasculature development	42/788	425/17913	8.65813e-07	1.22237e-05	8.84317e-06	C3AR1/ITGB2/CYBB/ITGAX/IL1B/HMOX1/STAB1/C5AR1/CCR2/CX3CR1/KLF2/THBS2/TMIGD2/SERPINF1/FASLG/SPHK1/DCN/CCL11/SERPINE1/IL10/SULF1/C3/HGF/GPNMB/ECM1/CXCR2/PTGIS/THBS1/ADAM12/CXCL13/SFRP2/IL6/CXCL10/FGF1/SPINK5/AGTR1/GREM1/HMGA2/LRG1/CCL24/MEOX2/SERPINB7	42
GO:0051896	GO:0051896	regulation of protein kinase B signaling	29/788	241/17913	9.0284e-07	1.27079e-05	9.19349e-06	CD86/RAC2/PIK3CG/PIK3R5/CCL3/P2RY12/OSM/HCLS1/CX3CR1/VAV1/FGF7/CCR7/CD80/HGF/ICOS/FGF17/TRAT1/THBS1/MEIS3/CCL19/FGF1/GATA3/PDGFRA/TNF/FGF10/PKHD1/FGF19/CCL21/FGF3	29
GO:0050918	GO:0050918	positive chemotaxis	14/788	67/17913	1.01151e-06	1.41521e-05	1.02382e-05	CORO1A/IL16/CCL5/CCL3/CCR4/FGF7/HGF/GPNMB/FPR2/SAA1/CXCL10/SAA2/SCG2/FGF10	14
GO:0070227	GO:0070227	lymphocyte apoptotic process	14/788	67/17913	1.01151e-06	1.41521e-05	1.02382e-05	BTK/CCL5/IL7R/CD74/DOCK8/GIMAP8/IL2RA/FASLG/IL10/PDCD1/CD3G/SLC46A2/LGALS14/IDO1	14
GO:0043369	GO:0043369	CD4-positive or CD8-positive, alpha-beta T cell lineage commitment	8/788	20/17913	1.06426e-06	1.48455e-05	1.07399e-05	IL12RB1/SPN/LY9/SLAMF6/TBX21/IRF4/BATF/IL6	8
GO:0032732	GO:0032732	positive regulation of interleukin-1 production	12/788	50/17913	1.25407e-06	1.7441e-05	1.26176e-05	HAVCR2/TYROBP/NLRP3/LILRA2/TLR8/TLR4/CCL3/CASP1/LILRA5/AIM2/CCL19/SAA1	12
GO:0002291	GO:0002291	T cell activation via T cell receptor contact with antigen bound to MHC molecule on antigen presenting cell	6/788	10/17913	1.28306e-06	1.77104e-05	1.28125e-05	HAVCR2/APBB1IP/FGL2/LILRB1/ITGAL/ICAM1	6
GO:0045060	GO:0045060	negative thymic T cell selection	6/788	10/17913	1.28306e-06	1.77104e-05	1.28125e-05	PTPRC/DOCK2/CD74/CD3E/CCR7/ZAP70	6
GO:1902622	GO:1902622	regulation of neutrophil migration	10/788	34/17913	1.28485e-06	1.77104e-05	1.28125e-05	C3AR1/NCKAP1L/RAC2/SLAMF8/CD74/C5AR1/CCR7/CXCR2/CCL19/CCL21	10
GO:1904018	GO:1904018	positive regulation of vasculature development	28/788	232/17913	1.30769e-06	1.79721e-05	1.30018e-05	C3AR1/ITGB2/CYBB/ITGAX/IL1B/HMOX1/C5AR1/CX3CR1/TMIGD2/SPHK1/CCL11/SERPINE1/IL10/C3/HGF/ECM1/CXCR2/PTGIS/THBS1/ADAM12/SFRP2/FGF1/AGTR1/GREM1/HMGA2/LRG1/CCL24/SERPINB7	28
GO:0032673	GO:0032673	regulation of interleukin-4 production	9/788	27/17913	1.35147e-06	1.84647e-05	1.33582e-05	CD86/HAVCR2/SASH3/FCER1G/NLRP3/CD3E/IRF4/CD40LG/GATA3	9
GO:1902624	GO:1902624	positive regulation of neutrophil migration	9/788	27/17913	1.35147e-06	1.84647e-05	1.33582e-05	C3AR1/NCKAP1L/RAC2/CD74/C5AR1/CCR7/CXCR2/CCL19/CCL21	9
GO:0042088	GO:0042088	T-helper 1 type immune response	11/788	42/17913	1.36416e-06	1.85837e-05	1.34442e-05	HAVCR2/IL12RB1/EBI3/SPN/IL1B/CCR2/TLR4/IL4R/IL18RAP/CD80/CCL19	11
GO:0010819	GO:0010819	regulation of T cell chemotaxis	7/788	15/17913	1.46571e-06	1.9851e-05	1.43611e-05	CCL5/CCR2/TNFSF14/CXCL13/CXCL10/CCL21/S100A7	7
GO:0042535	GO:0042535	positive regulation of tumor necrosis factor biosynthetic process	7/788	15/17913	1.46571e-06	1.9851e-05	1.43611e-05	TYROBP/CYBB/SPN/CCR2/TLR4/TLR1/THBS1	7
GO:0050702	GO:0050702	interleukin-1 beta secretion	12/788	51/17913	1.57488e-06	2.12062e-05	1.53415e-05	NLRP3/LILRA2/TLR8/TLR4/CCL3/CASP1/GBP5/TLR6/CCR7/LILRA5/AIM2/CCL19	12
GO:0070228	GO:0070228	regulation of lymphocyte apoptotic process	12/788	51/17913	1.57488e-06	2.12062e-05	1.53415e-05	BTK/CCL5/IL7R/CD74/DOCK8/GIMAP8/IL10/PDCD1/CD3G/SLC46A2/LGALS14/IDO1	12
GO:0050701	GO:0050701	interleukin-1 secretion	13/788	60/17913	1.59046e-06	2.13237e-05	1.54265e-05	NLRP3/LILRA2/TLR8/TLR4/CCL3/CASP1/GBP5/TLR6/CCR7/LILRA5/AIM2/CCL19/SAA1	13
GO:0051480	GO:0051480	regulation of cytosolic calcium ion concentration	32/788	289/17913	1.59276e-06	2.13237e-05	1.54265e-05	C3AR1/GNA15/PTPRC/CORO1A/CD4/CCR5/PIK3CG/S1PR4/CCR1/CCL3/P2RY6/CYSLTR1/FASLG/CD52/CCR7/CXCL9/PLN/CCL19/SAA1/CXCL13/CXCL10/MS4A1/PDGFRA/CXCL11/AGTR1/TMEM178A/ADCYAP1/CCKBR/TACR1/CCL21/ADCY8/HTR2C	32
GO:0048246	GO:0048246	macrophage chemotaxis	10/788	35/17913	1.72827e-06	2.30057e-05	1.66434e-05	C3AR1/SLAMF8/CCL5/C5AR1/CCL3/CSF1/CCL2/THBS1/SAA1/CXCL17	10
GO:0050716	GO:0050716	positive regulation of interleukin-1 secretion	10/788	35/17913	1.72827e-06	2.30057e-05	1.66434e-05	NLRP3/LILRA2/TLR8/TLR4/CCL3/CASP1/LILRA5/AIM2/CCL19/SAA1	10
GO:0001773	GO:0001773	myeloid dendritic cell activation	9/788	28/17913	1.91418e-06	2.53767e-05	1.83586e-05	SPI1/HAVCR2/DOCK2/CD2/SLAMF1/IL10/IRF4/BATF/UBD	9
GO:0090596	GO:0090596	sensory organ morphogenesis	29/788	250/17913	1.91728e-06	2.53767e-05	1.83586e-05	FASLG/COL8A1/TIFAB/PRRX1/COL5A2/FBN1/COL5A1/COL2A1/SIX3/FOXN4/EFEMP1/CTHRC1/COL11A1/GATA3/NR4A3/NKX3-2/DIO3/RORB/USH1C/IHH/SDK2/GNGT1/FGF10/CRYGB/TENM3/PITX2/IRX5/LHX1/PAX2	29
GO:0030183	GO:0030183	B cell differentiation	18/788	113/17913	2.07477e-06	2.73835e-05	1.98104e-05	BTK/GPR183/FCGR2B/PTPRC/NCKAP1L/NFAM1/SLAMF8/DOCK10/INPP5D/ITGA4/VCAM1/IL10/CD40LG/INHBA/FCRL3/CARD11/MS4A1/CD79A	18
GO:0034121	GO:0034121	regulation of toll-like receptor signaling pathway	14/788	71/17913	2.11324e-06	2.78123e-05	2.01207e-05	CD14/CD300A/LILRA2/PTPN22/LY96/CD300LF/TLR2/TLR4/TLR6/TLR1/IRF4/GFI1/LILRA4/FCRL3	14
GO:0010959	GO:0010959	regulation of metal ion transport	37/788	365/17913	2.13172e-06	2.79766e-05	2.02395e-05	CD33/LILRA2/CCL4/TREM2/CORO1A/CD4/LILRB1/CD84/PIK3CG/KCNMB1/LILRB2/TRPV2/IL16/CCR1/CCL5/CCL3/P2RY12/PDE4B/P2RY6/CCL2/ADRB2/LILRA5/CXCL9/PLN/RGS4/ICAM1/CXCL12/FCRL3/CXCL10/LRRC55/CXCL11/ADCYAP1/CNTN1/KCNA1/NETO1/GCK/EDN3	37
GO:0042130	GO:0042130	negative regulation of T cell proliferation	12/788	53/17913	2.4408e-06	3.19429e-05	2.31089e-05	HAVCR2/VSIG4/LILRB1/SPN/LILRB2/PDCD1LG2/IL2RA/IL10/GPNMB/CTLA4/IHH/IDO1	12
GO:0032651	GO:0032651	regulation of interleukin-1 beta production	15/788	82/17913	2.48833e-06	3.22621e-05	2.33398e-05	CD33/TYROBP/NLRP3/LILRA2/TREM2/TLR8/TLR4/CCL3/CASP1/CX3CR1/SPHK1/CCR7/LILRA5/AIM2/CCL19	15
GO:0033622	GO:0033622	integrin activation	8/788	22/17913	2.4976e-06	3.22621e-05	2.33398e-05	FERMT3/PLEK/P2RY12/FN1/SELP/CXCL12/CXCL13/MZB1	8
GO:0035590	GO:0035590	purinergic nucleotide receptor signaling pathway	8/788	22/17913	2.4976e-06	3.22621e-05	2.33398e-05	GPR34/P2RY13/PTAFR/P2RY12/P2RY10/P2RY6/GPR171/P2RY14	8
GO:0042094	GO:0042094	interleukin-2 biosynthetic process	8/788	22/17913	2.4976e-06	3.22621e-05	2.33398e-05	CD86/PTPRC/CD4/IL1B/CD3E/CD80/IRF4/CARD11	8
GO:0002830	GO:0002830	positive regulation of type 2 immune response	7/788	16/17913	2.50673e-06	3.22621e-05	2.33398e-05	CD86/NLRP3/CD74/IL4R/IL6/GATA3/IDO1	7
GO:0032695	GO:0032695	negative regulation of interleukin-12 production	7/788	16/17913	2.50673e-06	3.22621e-05	2.33398e-05	LILRB1/TLR8/SLAMF1/IL10/TIGIT/LILRA5/THBS1	7
GO:0050718	GO:0050718	positive regulation of interleukin-1 beta secretion	9/788	29/17913	2.66767e-06	3.41447e-05	2.47018e-05	NLRP3/LILRA2/TLR8/TLR4/CCL3/CASP1/LILRA5/AIM2/CCL19	9
GO:0072606	GO:0072606	interleukin-8 secretion	9/788	29/17913	2.66767e-06	3.41447e-05	2.47018e-05	CD14/PTPN22/TLR2/CD244/CD2/TLR6/TLR1/FCN1/SSC5D	9
GO:0002702	GO:0002702	positive regulation of production of molecular mediator of immune response	16/788	93/17913	2.69686e-06	3.44238e-05	2.49037e-05	SASH3/FCER1G/NLRP3/PTPRC/LILRB1/IL1B/CD74/CD244/TLR4/IL4R/TBX21/IL6/GATA3/NR4A3/MZB1/KIR2DL4	16
GO:0035747	GO:0035747	natural killer cell chemotaxis	6/788	11/17913	2.71741e-06	3.45912e-05	2.50248e-05	CCL4/PIK3CG/CCL5/CCL3/CCL2/CXCL14	6
GO:0002228	GO:0002228	natural killer cell mediated immunity	13/788	63/17913	2.85243e-06	3.62111e-05	2.61967e-05	HAVCR2/CORO1A/LILRB1/SLAMF6/SH2D1A/VAV1/CRTAM/IL18RAP/CD96/NCR3/SLAMF7/GZMB/KIR2DL4	13
GO:0006816	GO:0006816	calcium ion transport	40/788	415/17913	2.93394e-06	3.71447e-05	2.68721e-05	CD33/PTPRC/LILRA2/CCL4/CORO1A/CD4/LILRB1/CCR5/CD84/PIK3CG/LILRB2/TRPV2/IL16/CATSPER1/CCR1/CCL5/CCL3/P2RY12/PDE4B/P2RY6/CYSLTR1/FASLG/CCL2/CCR7/LILRA5/CXCL9/PLN/RGS4/ICAM1/CCL19/CXCL12/FCRL3/CXCL10/MS4A1/CCL8/CXCL11/GCK/CHRNA4/CCL21/HTR2C	40
GO:1904645	GO:1904645	response to amyloid-beta	12/788	54/17913	3.01376e-06	3.80517e-05	2.75283e-05	FCGR2B/TREM2/TLR4/ITGA4/VCAM1/TLR6/ADRB2/MMP2/MMP9/ICAM1/FPR2/MMP13	12
GO:0060191	GO:0060191	regulation of lipase activity	16/788	94/17913	3.11936e-06	3.92787e-05	2.84159e-05	GNA15/PTAFR/S1PR4/CCL5/RASGRP4/C5AR1/P2RY12/ITK/APOC1/P2RY6/APOC2/SELE/PDGFRA/AGTR1/ANXA8/APOC3	16
GO:0090022	GO:0090022	regulation of neutrophil chemotaxis	9/788	30/17913	3.66288e-06	4.59983e-05	3.32772e-05	C3AR1/NCKAP1L/RAC2/CD74/C5AR1/CCR7/CXCR2/CCL19/CCL21	9
GO:0043277	GO:0043277	apoptotic cell clearance	10/788	38/17913	3.94759e-06	4.94404e-05	3.57674e-05	TYROBP/TREM2/CD300LF/CCL2/C3/MARCO/THBS1/FCN1/MEGF10/ITGB3	10
GO:1903975	GO:1903975	regulation of glial cell migration	7/788	17/17913	4.09969e-06	5.12076e-05	3.70458e-05	GPR183/TREM2/CCR2/CCL3/P2RY12/CSF1/CX3CR1	7
GO:0043370	GO:0043370	regulation of CD4-positive, alpha-beta T cell differentiation	11/788	47/17913	4.53912e-06	5.65448e-05	4.0907e-05	CD86/SASH3/NLRP3/NCKAP1L/IL12RB1/IL4R/TBX21/CD80/IRF4/CCL19/GATA3	11
GO:0050830	GO:0050830	defense response to Gram-positive bacterium	15/788	86/17913	4.61726e-06	5.73648e-05	4.15002e-05	RNASE6/HAVCR2/NLRP3/FGR/MPEG1/TLR2/C5AR1/LYZ/LTA/TNFSF8/SSC5D/IL6/KRT6A/PLA2G2A/TNF	15
GO:0035587	GO:0035587	purinergic receptor signaling pathway	9/788	31/17913	4.96087e-06	6.14699e-05	4.44701e-05	GPR34/P2RY13/ADORA3/PTAFR/P2RY12/P2RY10/P2RY6/GPR171/P2RY14	9
GO:0033003	GO:0033003	regulation of mast cell activation	10/788	39/17913	5.10099e-06	6.30385e-05	4.56048e-05	FCER1G/CD300A/RAC2/MILR1/CD300LF/CD84/FGR/HMOX1/IL4R/NR4A3	10
GO:0002863	GO:0002863	positive regulation of inflammatory response to antigenic stimulus	6/788	12/17913	5.23217e-06	6.41491e-05	4.64083e-05	BTK/FCER1G/LTA/CCR7/C3/TNF	6
GO:0045410	GO:0045410	positive regulation of interleukin-6 biosynthetic process	6/788	12/17913	5.23217e-06	6.41491e-05	4.64083e-05	TYROBP/PTAFR/IL1B/TLR6/TLR1/TNF	6
GO:0070486	GO:0070486	leukocyte aggregation	6/788	12/17913	5.23217e-06	6.41491e-05	4.64083e-05	RAC2/IL1B/ZAP70/S100A9/S100A8/NR4A3	6
GO:0050728	GO:0050728	negative regulation of inflammatory response	22/788	170/17913	5.68257e-06	6.94884e-05	5.0271e-05	NLRP3/FCGR2B/PTPRC/SIGLEC10/SLAMF8/TNFRSF1B/CST7/FFAR4/IL2RA/SERPINF1/IL10/HGF/PTGIS/NT5E/TNFAIP6/FPR2/SAA1/GATA3/IL22RA2/ADCYAP1/CXCL17/ADIPOQ	22
GO:0009615	GO:0009615	response to virus	33/788	323/17913	6.36424e-06	7.76205e-05	5.61541e-05	RNASE6/NLRP3/PTPRC/FGL2/CCL4/TLR7/RNASE2/LILRB1/IL12RB1/FGR/TLR8/IL1B/CCL5/PRF1/IL2RA/CCL22/ACTA2/CCL11/TBX21/APOBEC3H/IL15/CXCL9/AIM2/CCL19/CXCL12/IL6/CXCL10/CCL8/GATA3/HMGA2/TNF/LCN2/BTBD17	33
GO:0098581	GO:0098581	detection of external biotic stimulus	7/788	18/17913	6.45409e-06	7.85107e-05	5.67981e-05	LY96/TREM2/TLR2/TLR4/TLR6/TLR1/SSC5D	7
GO:0001912	GO:0001912	positive regulation of leukocyte mediated cytotoxicity	10/788	40/17913	6.53513e-06	7.92896e-05	5.73616e-05	TYROBP/PTPRC/ITGAM/IL12RB1/SLAMF6/SH2D1A/VAV1/CRTAM/IL18RAP/NCR3	10
GO:0002673	GO:0002673	regulation of acute inflammatory response	21/788	160/17913	7.3815e-06	8.93258e-05	6.46222e-05	C3AR1/BTK/FCER1G/NLRP3/FCGR2B/C1QA/C1QC/C1QB/VSIG4/PIK3CG/IL1B/C1S/C5AR1/OSM/TNFRSF11A/PTGER3/CCR7/C3/IL6/ADCYAP1/TNF	21
GO:0051048	GO:0051048	negative regulation of secretion	26/788	226/17913	7.4961e-06	9.04775e-05	6.54554e-05	NLRP3/CD300A/FCGR2B/SRGN/PTPN22/LILRB1/CD84/TNFRSF1B/TLR8/IL1B/HMOX1/CD74/CCR2/FFAR4/P2RY12/OSM/TLR6/FN1/TIFAB/IL10/LILRA5/INHBA/SSC5D/TNF/SPX/ADIPOQ	26
GO:0019724	GO:0019724	B cell mediated immunity	22/788	173/17913	7.56538e-06	9.10778e-05	6.58897e-05	BTK/FCER1G/FCGR2B/PTPRC/C1QA/FGL2/C1QC/C1QB/TLR8/C1S/CD74/INPP5D/SLA2/IL4R/HLA-DQB1/LTA/TBX21/IL10/C3/CD40LG/BATF/TNF	22
GO:0042267	GO:0042267	natural killer cell mediated cytotoxicity	12/788	59/17913	8.03625e-06	9.64972e-05	6.98103e-05	HAVCR2/CORO1A/LILRB1/SLAMF6/SH2D1A/VAV1/CRTAM/IL18RAP/NCR3/SLAMF7/GZMB/KIR2DL4	12
GO:0002504	GO:0002504	antigen processing and presentation of peptide or polysaccharide antigen via MHC class II	16/788	101/17913	8.15693e-06	9.76945e-05	7.06765e-05	FCGR2B/TREM2/HLA-DPB1/HLA-DPA1/HLA-DQA1/HLA-DRA/CD74/HLA-DRB1/CTSS/HLA-DMA/HLA-DQB1/HLA-DOA/HLA-DRB5/HLA-DQB2/THBS1/HLA-DQA2	16
GO:0033077	GO:0033077	T cell differentiation in thymus	13/788	69/17913	8.25428e-06	9.86069e-05	7.13366e-05	PTPRC/DOCK2/TESPA1/IL7R/CD74/CD3E/CD3D/CCR7/ZAP70/VNN1/CARD11/GATA3/IHH	13
GO:0051092	GO:0051092	positive regulation of NF-kappaB transcription factor activity	20/788	149/17913	8.61583e-06	0.00010256	7.41967e-05	ITGB2/BTK/NLRP3/TLR2/IL1B/TLR4/CX3CR1/TNFRSF11A/IL18RAP/TLR6/SPHK1/S100A9/S100A8/CD40LG/AIM2/ICAM1/CARD11/S100A12/GREM1/TNF	20
GO:0031343	GO:0031343	positive regulation of cell killing	11/788	50/17913	8.62924e-06	0.00010256	7.41967e-05	TYROBP/PTPRC/ITGAM/IL12RB1/SLAMF6/PRF1/SH2D1A/VAV1/CRTAM/IL18RAP/NCR3	11
GO:0002864	GO:0002864	regulation of acute inflammatory response to antigenic stimulus	6/788	13/17913	9.35486e-06	0.000110901	8.0231e-05	BTK/FCER1G/FCGR2B/CCR7/C3/ADCYAP1	6
GO:0060193	GO:0060193	positive regulation of lipase activity	13/788	70/17913	9.73379e-06	0.000115101	8.3269e-05	GNA15/PTAFR/S1PR4/CCL5/RASGRP4/C5AR1/P2RY12/ITK/P2RY6/APOC2/SELE/PDGFRA/AGTR1	13
GO:0002922	GO:0002922	positive regulation of humoral immune response	7/788	19/17913	9.83155e-06	0.000115963	8.38924e-05	FCGR2B/PTPRC/IL1B/LTA/CCR7/C3/TNF	7
GO:0051235	GO:0051235	maintenance of location	30/788	286/17913	9.9302e-06	0.00011683	8.45202e-05	PTPRC/SRGN/MSR1/CORO1A/CD4/CCR5/IL1B/EPB41L3/CCL3/P2RY6/FASLG/CCR7/IL10/C3/S100A9/S100A8/CXCL9/PLN/CCL19/FBN1/IL6/CXCL10/CXCL11/ITGB3/TNF/LCN2/CCL21/S100A7/NR5A1/HTR2C	30
GO:0051924	GO:0051924	regulation of calcium ion transport	27/788	244/17913	1.03771e-05	0.00012079	8.73846e-05	CD33/LILRA2/CCL4/CORO1A/CD4/LILRB1/CD84/PIK3CG/LILRB2/TRPV2/IL16/CCR1/CCL5/CCL3/P2RY12/PDE4B/P2RY6/CCL2/LILRA5/CXCL9/PLN/RGS4/ICAM1/CXCL12/FCRL3/CXCL10/CXCL11	27
GO:0002360	GO:0002360	T cell lineage commitment	8/788	26/17913	1.04317e-05	0.00012079	8.73846e-05	IL12RB1/SPN/LY9/SLAMF6/TBX21/IRF4/BATF/IL6	8
GO:0002507	GO:0002507	tolerance induction	8/788	26/17913	1.04317e-05	0.00012079	8.73846e-05	HAVCR2/LILRB2/CD3E/CCR4/IL2RA/PDCD1/ICOS/IDO1	8
GO:0060142	GO:0060142	regulation of syncytium formation by plasma membrane fusion	8/788	26/17913	1.04317e-05	0.00012079	8.73846e-05	CD53/TYROBP/TREM2/IL4R/TNFSF14/CXCL9/CXCL10/MYOD1	8
GO:0072539	GO:0072539	T-helper 17 cell differentiation	8/788	26/17913	1.04317e-05	0.00012079	8.73846e-05	NLRP3/IL12RB1/LY9/SLAMF6/TBX21/IRF4/BATF/IL6	8
GO:0002715	GO:0002715	regulation of natural killer cell mediated immunity	10/788	42/17913	1.04741e-05	0.00012079	8.73846e-05	HAVCR2/LILRB1/SLAMF6/SH2D1A/VAV1/CRTAM/IL18RAP/CD96/NCR3/KIR2DL4	10
GO:0010863	GO:0010863	positive regulation of phospholipase C activity	10/788	42/17913	1.04741e-05	0.00012079	8.73846e-05	GNA15/PTAFR/S1PR4/RASGRP4/C5AR1/P2RY12/ITK/P2RY6/SELE/PDGFRA	10
GO:0032731	GO:0032731	positive regulation of interleukin-1 beta production	10/788	42/17913	1.04741e-05	0.00012079	8.73846e-05	TYROBP/NLRP3/LILRA2/TLR8/TLR4/CCL3/CASP1/LILRA5/AIM2/CCL19	10
GO:0045730	GO:0045730	respiratory burst	9/788	34/17913	1.14618e-05	0.000131853	9.53886e-05	HCK/CYBB/NCF4/NCF1/RAC2/PIK3CG/SLAMF8/NCF2/CD52	9
GO:0034113	GO:0034113	heterotypic cell-cell adhesion	12/788	61/17913	1.15351e-05	0.00013237	9.57623e-05	ITGB2/PTPRC/ITGAX/LILRB2/IL1B/CD2/ITGA4/VCAM1/IL10/ITGB3/TNF/ADIPOQ	12
GO:0030168	GO:0030168	platelet activation	20/788	152/17913	1.16566e-05	0.000133435	9.65327e-05	LCP2/FCER1G/FERMT3/GNA15/PLEK/PIK3CG/PIK3R5/TLR4/P2RY12/THBD/VAV1/CD40LG/SELP/COL1A1/SAA1/COL3A1/IL6/PDGFRA/COMP/ITGB3	20
GO:0007369	GO:0007369	gastrulation	22/788	178/17913	1.19894e-05	0.000136853	9.90057e-05	ITGB2/ITGA4/FN1/COL8A1/EOMES/IL10/MMP2/INHBA/MMP9/COL5A2/COL5A1/SFRP2/COL11A1/NR4A3/HMGA2/ITGB3/DKK1/OTX2/ADIPOQ/HNF1B/LHX1/PAX2	22
GO:0097305	GO:0097305	response to alcohol	26/788	232/17913	1.2014e-05	0.000136853	9.90057e-05	SPI1/CD14/CYBB/CCR5/KCNMB1/CCL3/HAMP/KLF2/VCAM1/P2RY6/PTGER2/CCR7/PTGDR/S100A8/INHBA/RGS4/ICAM1/PTGFR/CCL19/GATA3/ADCYAP1/TACR1/HTR3A/CCL21/ADIPOQ/ADCY8	26
GO:0002720	GO:0002720	positive regulation of cytokine production involved in immune response	11/788	52/17913	1.28773e-05	0.000145974	0.000105604	SASH3/FCER1G/NLRP3/LILRB1/IL1B/CD74/TLR4/IL6/GATA3/NR4A3/KIR2DL4	11
GO:0050704	GO:0050704	regulation of interleukin-1 secretion	11/788	52/17913	1.28773e-05	0.000145974	0.000105604	NLRP3/LILRA2/TLR8/TLR4/CCL3/CASP1/CCR7/LILRA5/AIM2/CCL19/SAA1	11
GO:0050850	GO:0050850	positive regulation of calcium-mediated signaling	10/788	43/17913	1.31146e-05	0.000148303	0.000107289	CCL4/TREM2/CD4/CCL3/CD3E/P2RY6/ZAP70/TRAT1/TNF/C10orf71	10
GO:0050710	GO:0050710	negative regulation of cytokine secretion	13/788	72/17913	1.3408e-05	0.000151254	0.000109424	NLRP3/FCGR2B/SRGN/PTPN22/LILRB1/TLR8/FFAR4/TLR6/FN1/IL10/LILRA5/SSC5D/TNF	13
GO:0007229	GO:0007229	integrin-mediated signaling pathway	15/788	94/17913	1.4206e-05	0.000159869	0.000115657	ITGB2/HCK/FCER1G/FERMT3/TYROBP/PLEK/ITGAM/ITGAX/FGR/ITGAL/ITGA4/VAV1/ITGA11/COL3A1/ITGB3	15
GO:0033630	GO:0033630	positive regulation of cell adhesion mediated by integrin	7/788	20/17913	1.45524e-05	0.000163373	0.000118191	NCKAP1L/CCL5/CD3E/P2RY12/CXCL13/SFRP2/CCL21	7
GO:0002701	GO:0002701	negative regulation of production of molecular mediator of immune response	9/788	35/17913	1.48311e-05	0.000166102	0.000120165	FCGR2B/LILRB1/HMOX1/CD96/TBX21/IL10/FCRL3/SPINK5/TNF	9
GO:0010820	GO:0010820	positive regulation of T cell chemotaxis	6/788	14/17913	1.57616e-05	0.000175677	0.000127093	CCL5/CCR2/TNFSF14/CXCL13/CCL21/S100A7	6
GO:0072677	GO:0072677	eosinophil migration	6/788	14/17913	1.57616e-05	0.000175677	0.000127093	CD300A/CCL5/CCL3/CCL11/SCG2/CCL24	6
GO:0050706	GO:0050706	regulation of interleukin-1 beta secretion	10/788	44/17913	1.63085e-05	0.000180908	0.000130877	NLRP3/LILRA2/TLR8/TLR4/CCL3/CASP1/CCR7/LILRA5/AIM2/CCL19	10
GO:1900274	GO:1900274	regulation of phospholipase C activity	10/788	44/17913	1.63085e-05	0.000180908	0.000130877	GNA15/PTAFR/S1PR4/RASGRP4/C5AR1/P2RY12/ITK/P2RY6/SELE/PDGFRA	10
GO:0043270	GO:0043270	positive regulation of ion transport	28/788	266/17913	1.82544e-05	0.000202013	0.000146145	LILRA2/CCL4/TREM2/CD4/KCNMB1/TRPV2/PTAFR/IL1B/CCR1/CCL5/CCR2/CCL3/P2RY12/CTSS/TNFRSF11A/P2RY6/CCL2/ADRB2/LILRA5/CXCL9/CXCL12/CXCL10/LRRC55/CXCL11/CNTN1/KCNA1/EDN3/HTR3A	28
GO:0045577	GO:0045577	regulation of B cell differentiation	8/788	28/17913	1.91913e-05	0.000211878	0.000153282	BTK/NCKAP1L/NFAM1/SLAMF8/INPP5D/INHBA/FCRL3/CARD11	8
GO:0045670	GO:0045670	regulation of osteoclast differentiation	12/788	64/17913	1.92671e-05	0.000212211	0.000153523	TYROBP/LILRB4/TREM2/LILRB1/CCR1/TLR4/CCL3/INPP5D/CSF1/FBN1/TMEM178A/TNF	12
GO:0030282	GO:0030282	bone mineralization	16/788	108/17913	1.9489e-05	0.000214149	0.000154925	SRGN/FGR/CCR1/CCL3/ASGR2/LOX/GPNMB/ADRB2/ECM1/IBSP/OMD/GREM1/COMP/MMP13/ASPN/NELL1	16
GO:0048592	GO:0048592	eye morphogenesis	19/788	145/17913	2.03338e-05	0.000222906	0.00016126	FASLG/COL8A1/COL5A2/FBN1/COL5A1/SIX3/FOXN4/EFEMP1/DIO3/RORB/IHH/SDK2/GNGT1/CRYGB/TENM3/PITX2/IRX5/LHX1/PAX2	19
GO:0016064	GO:0016064	immunoglobulin mediated immune response	21/788	171/17913	2.0742e-05	0.000226848	0.000164112	BTK/FCER1G/FCGR2B/PTPRC/C1QA/FGL2/C1QC/C1QB/TLR8/C1S/CD74/INPP5D/IL4R/HLA-DQB1/LTA/TBX21/IL10/C3/CD40LG/BATF/TNF	21
GO:1901224	GO:1901224	positive regulation of NIK/NF-kappaB signaling	13/788	75/17913	2.11982e-05	0.000231293	0.000167328	CD14/HAVCR2/TLR7/TREM2/TLR2/IL1B/TLR4/TLR6/SPHK1/TNFSF14/CCL19/GREM1/TNF	13
GO:0030278	GO:0030278	regulation of ossification	23/788	199/17913	2.30302e-05	0.000250695	0.000181364	SRGN/CCR1/CCL3/CSF1/HGF/ADRB2/ECM1/EGR2/SNAI2/OMD/SFRP2/IL6/TNN/CTHRC1/HAND2/GREM1/COMP/RORB/TNF/GDF10/TACR1/DKK1/NELL1	23
GO:0038093	GO:0038093	Fc receptor signaling pathway	26/788	241/17913	2.35128e-05	0.000255352	0.000184733	LAT2/LCP2/HCK/BTK/FCER1G/FCGR1A/FCGR2A/WAS/FCGR2B/PTPRC/NCKAP1L/FCGR1B/FCGR3A/FGR/CD247/GRAP2/ITK/VAV1/FCER1A/CLEC4E/CD3G/LILRA4/CARD11/MS4A2/NR4A3/PIGR	26
GO:0070838	GO:0070838	divalent metal ion transport	40/788	454/17913	2.47078e-05	0.000267439	0.000193477	CD33/PTPRC/LILRA2/CCL4/CORO1A/CD4/LILRB1/CCR5/CD84/PIK3CG/LILRB2/TRPV2/IL16/CATSPER1/CCR1/CCL5/CCL3/P2RY12/PDE4B/P2RY6/CYSLTR1/FASLG/CCL2/CCR7/LILRA5/CXCL9/PLN/RGS4/ICAM1/CCL19/CXCL12/FCRL3/CXCL10/MS4A1/CCL8/CXCL11/GCK/CHRNA4/CCL21/HTR2C	40
GO:0070231	GO:0070231	T cell apoptotic process	10/788	46/17913	2.47405e-05	0.000267439	0.000193477	CCL5/IL7R/DOCK8/GIMAP8/IL2RA/FASLG/PDCD1/SLC46A2/LGALS14/IDO1	10
GO:0010759	GO:0010759	positive regulation of macrophage chemotaxis	6/788	15/17913	2.52921e-05	0.000272139	0.000196877	C3AR1/CCL5/C5AR1/CSF1/THBS1/CXCL17	6
GO:2000484	GO:2000484	positive regulation of interleukin-8 secretion	6/788	15/17913	2.52921e-05	0.000272139	0.000196877	CD14/TLR2/CD244/CD2/TLR1/FCN1	6
GO:0002888	GO:0002888	positive regulation of myeloid leukocyte mediated immunity	8/788	29/17913	2.5486e-05	0.000272338	0.000197022	ITGB2/BTK/FCER1G/ITGAM/FGR/PTAFR/IL4R/C3	8
GO:0072538	GO:0072538	T-helper 17 type immune response	8/788	29/17913	2.5486e-05	0.000272338	0.000197022	NLRP3/IL12RB1/LY9/SLAMF6/TBX21/IRF4/BATF/IL6	8
GO:1904994	GO:1904994	regulation of leukocyte adhesion to vascular endothelial cell	8/788	29/17913	2.5486e-05	0.000272338	0.000197022	ITGB2/PTAFR/CCR2/ITGA4/ICAM1/CXCL12/TNF/CCL21	8
GO:0007596	GO:0007596	blood coagulation	32/788	331/17913	2.67355e-05	0.000285036	0.000206208	LCP2/FCER1G/FERMT3/GNA15/WAS/PLEK/PLAUR/PIK3CG/PIK3R5/DOCK8/TLR4/P2RY12/THBD/VAV1/PLAU/SERPINA1/FAP/SERPINE1/F13A1/CD40LG/THBS1/SELP/COL1A1/SAA1/COL3A1/IL6/GATA3/PDGFRA/COMP/ANXA8/ITGB3/TSPAN8	32
GO:0002478	GO:0002478	antigen processing and presentation of exogenous peptide antigen	21/788	174/17913	2.70137e-05	0.000287345	0.000207878	CLEC4A/FCGR1A/CYBB/NCF4/FCGR2B/NCF1/FCGR1B/HLA-DPB1/HLA-DPA1/HLA-DQA1/HLA-DRA/CD74/NCF2/HLA-DRB1/CTSS/HLA-DMA/HLA-DQB1/HLA-DOA/HLA-DRB5/HLA-DQB2/HLA-DQA2	21
GO:0061448	GO:0061448	connective tissue development	26/788	243/17913	2.71447e-05	0.00028808	0.00020841	TGFBI/CSF1/ACTA2/CTSK/LOX/SULF1/LUM/ECM1/SNAI2/PRRX1/COL1A1/COL5A1/COL2A1/SFRP2/EFEMP1/COL11A1/HAND2/GREM1/NKX3-2/COMP/MMP13/HMGA2/IHH/SERPINB7/UMODL1/PITX1	26
GO:1904019	GO:1904019	epithelial cell apoptotic process	16/788	111/17913	2.76228e-05	0.000292487	0.000211598	PIK3CG/HMOX1/ITGA4/FASLG/CCL2/SFRP4/SERPINE1/IL10/CD40LG/THBS1/ICAM1/IL6/SIX3/GATA3/SCG2/TNF	16
GO:0048002	GO:0048002	antigen processing and presentation of peptide antigen	22/788	188/17913	2.84239e-05	0.000300288	0.000217242	CLEC4A/FCGR1A/CYBB/NCF4/FCGR2B/NCF1/TREM2/FCGR1B/HLA-DPB1/HLA-DPA1/HLA-DQA1/HLA-DRA/CD74/NCF2/HLA-DRB1/CTSS/HLA-DMA/HLA-DQB1/HLA-DOA/HLA-DRB5/HLA-DQB2/HLA-DQA2	22
GO:1903531	GO:1903531	negative regulation of secretion by cell	23/788	202/17913	2.92826e-05	0.00030866	0.000223298	NLRP3/CD300A/FCGR2B/SRGN/PTPN22/LILRB1/CD84/TNFRSF1B/TLR8/IL1B/HMOX1/CCR2/FFAR4/P2RY12/OSM/TLR6/FN1/IL10/LILRA5/INHBA/SSC5D/TNF/ADIPOQ	23
GO:0031342	GO:0031342	negative regulation of cell killing	7/788	22/17913	2.96375e-05	0.000311696	0.000225495	HAVCR2/FCGR2B/PTPRC/LILRB1/IL7R/KRT6A/KIR2DL4	7
GO:0072511	GO:0072511	divalent inorganic cation transport	40/788	458/17913	3.01565e-05	0.000316188	0.000228744	CD33/PTPRC/LILRA2/CCL4/CORO1A/CD4/LILRB1/CCR5/CD84/PIK3CG/LILRB2/TRPV2/IL16/CATSPER1/CCR1/CCL5/CCL3/P2RY12/PDE4B/P2RY6/CYSLTR1/FASLG/CCL2/CCR7/LILRA5/CXCL9/PLN/RGS4/ICAM1/CCL19/CXCL12/FCRL3/CXCL10/MS4A1/CCL8/CXCL11/GCK/CHRNA4/CCL21/HTR2C	40
GO:0046638	GO:0046638	positive regulation of alpha-beta T cell differentiation	10/788	47/17913	3.02004e-05	0.000316188	0.000228744	CD86/SASH3/NLRP3/NCKAP1L/IL12RB1/IL4R/CD80/ZAP70/CCL19/IHH	10
GO:0002495	GO:0002495	antigen processing and presentation of peptide antigen via MHC class II	15/788	100/17913	3.0309e-05	0.000316614	0.000229052	FCGR2B/TREM2/HLA-DPB1/HLA-DPA1/HLA-DQA1/HLA-DRA/CD74/HLA-DRB1/CTSS/HLA-DMA/HLA-DQB1/HLA-DOA/HLA-DRB5/HLA-DQB2/HLA-DQA2	15
GO:0008360	GO:0008360	regulation of cell shape	17/788	124/17913	3.04273e-05	0.000317138	0.000229432	LST1/ITGB2/HCK/CSF1R/ARHGAP15/CORO1A/FGR/EPB41L3/CCL3/FN1/CCL2/CCL11/ATP10A/ICAM1/S100B/CCL24/VIL1	17
GO:0032418	GO:0032418	lysosome localization	12/788	67/17913	3.11735e-05	0.000324191	0.000234534	LAT2/BTK/FCER1G/CD300A/RAC2/MILR1/CD84/PIK3CG/FGR/HMOX1/IL4R/NR4A3	12
GO:0019884	GO:0019884	antigen processing and presentation of exogenous antigen	21/788	176/17913	3.20903e-05	0.000332981	0.000240893	CLEC4A/FCGR1A/CYBB/NCF4/FCGR2B/NCF1/FCGR1B/HLA-DPB1/HLA-DPA1/HLA-DQA1/HLA-DRA/CD74/NCF2/HLA-DRB1/CTSS/HLA-DMA/HLA-DQB1/HLA-DOA/HLA-DRB5/HLA-DQB2/HLA-DQA2	21
GO:0060688	GO:0060688	regulation of morphogenesis of a branching structure	11/788	57/17913	3.21876e-05	0.000333249	0.000241087	FGF7/LRRK2/SULF1/HGF/SNAI2/GREM1/TNF/FGF10/HNF1B/LHX1/PAX2	11
GO:0007202	GO:0007202	activation of phospholipase C activity	8/788	30/17913	3.34217e-05	0.000342978	0.000248125	GNA15/S1PR4/RASGRP4/C5AR1/P2RY12/ITK/P2RY6/SELE	8
GO:0032689	GO:0032689	negative regulation of interferon-gamma production	8/788	30/17913	3.34217e-05	0.000342978	0.000248125	HAVCR2/LILRB1/TLR4/PDCD1LG2/CD96/IL10/INHBA/GATA3	8
GO:0043372	GO:0043372	positive regulation of CD4-positive, alpha-beta T cell differentiation	8/788	30/17913	3.34217e-05	0.000342978	0.000248125	CD86/SASH3/NLRP3/NCKAP1L/IL12RB1/IL4R/CD80/CCL19	8
GO:0046633	GO:0046633	alpha-beta T cell proliferation	8/788	30/17913	3.34217e-05	0.000342978	0.000248125	PTPRC/DOCK2/RASAL3/EBI3/CCR2/CD3E/ZAP70/IL15	8
GO:0001768	GO:0001768	establishment of T cell polarity	5/788	10/17913	3.40788e-05	0.000346666	0.000250793	DOCK2/DOCK8/CCR7/CCL19/CCL21	5
GO:0002887	GO:0002887	negative regulation of myeloid leukocyte mediated immunity	5/788	10/17913	3.40788e-05	0.000346666	0.000250793	CD300A/FCGR2B/CD84/HMOX1/CCR2	5
GO:0032621	GO:0032621	interleukin-18 production	5/788	10/17913	3.40788e-05	0.000346666	0.000250793	NLRP3/CD84/TLR2/GBP5/IL10	5
GO:0048245	GO:0048245	eosinophil chemotaxis	5/788	10/17913	3.40788e-05	0.000346666	0.000250793	CCL5/CCL3/CCL11/SCG2/CCL24	5
GO:0044344	GO:0044344	cellular response to fibroblast growth factor stimulus	18/788	138/17913	3.54814e-05	0.000360148	0.000260547	CCL5/FGF7/CCL2/SULF1/FGF17/THBS1/POSTN/COL1A1/CXCL13/FGF1/GATA3/FLRT1/TRIM71/FGF10/OTX2/FGF19/FGF3/LHX1	18
GO:0007599	GO:0007599	hemostasis	32/788	336/17913	3.59017e-05	0.000363622	0.00026306	LCP2/FCER1G/FERMT3/GNA15/WAS/PLEK/PLAUR/PIK3CG/PIK3R5/DOCK8/TLR4/P2RY12/THBD/VAV1/PLAU/SERPINA1/FAP/SERPINE1/F13A1/CD40LG/THBS1/SELP/COL1A1/SAA1/COL3A1/IL6/GATA3/PDGFRA/COMP/ANXA8/ITGB3/TSPAN8	32
GO:0002762	GO:0002762	negative regulation of myeloid leukocyte differentiation	10/788	48/17913	3.66593e-05	0.000370489	0.000268028	C1QC/LILRB4/LILRB1/TLR4/CCL3/INPP5D/INHBA/FBN1/TMEM178A/ADIPOQ	10
GO:0042269	GO:0042269	regulation of natural killer cell mediated cytotoxicity	9/788	39/17913	3.80072e-05	0.000382846	0.000276968	HAVCR2/LILRB1/SLAMF6/SH2D1A/VAV1/CRTAM/IL18RAP/NCR3/KIR2DL4	9
GO:0050817	GO:0050817	coagulation	32/788	337/17913	3.80463e-05	0.000382846	0.000276968	LCP2/FCER1G/FERMT3/GNA15/WAS/PLEK/PLAUR/PIK3CG/PIK3R5/DOCK8/TLR4/P2RY12/THBD/VAV1/PLAU/SERPINA1/FAP/SERPINE1/F13A1/CD40LG/THBS1/SELP/COL1A1/SAA1/COL3A1/IL6/GATA3/PDGFRA/COMP/ANXA8/ITGB3/TSPAN8	32
GO:1903707	GO:1903707	negative regulation of hemopoiesis	19/788	152/17913	3.96045e-05	0.000397667	0.00028769	FCGR2B/C1QC/LILRB4/LILRB1/CD74/TLR4/CCL3/INPP5D/TMEM176B/IL4R/TMEM176A/TBX21/GPR171/CTLA4/INHBA/FBN1/TMEM178A/IHH/ADIPOQ	19
GO:0010758	GO:0010758	regulation of macrophage chemotaxis	7/788	23/17913	4.09929e-05	0.000409841	0.000296497	C3AR1/SLAMF8/CCL5/C5AR1/CSF1/THBS1/CXCL17	7
GO:0060143	GO:0060143	positive regulation of syncytium formation by plasma membrane fusion	7/788	23/17913	4.09929e-05	0.000409841	0.000296497	CD53/TYROBP/TREM2/IL4R/TNFSF14/CXCL9/MYOD1	7
GO:0032720	GO:0032720	negative regulation of tumor necrosis factor production	12/788	69/17913	4.22753e-05	0.000421757	0.000305118	HAVCR2/CD33/CLEC4A/PTPN22/TREM2/LILRB1/TLR4/SLAMF1/IL10/GPNMB/LILRA4/ADIPOQ	12
GO:0002724	GO:0002724	regulation of T cell cytokine production	8/788	31/17913	4.33212e-05	0.000431268	0.000311998	SASH3/NLRP3/TNFRSF1B/IL1B/CCR2/TBX21/IL6/GATA3	8
GO:0045637	GO:0045637	regulation of myeloid cell differentiation	26/788	250/17913	4.42016e-05	0.000439094	0.00031766	SPI1/EVI2B/TYROBP/C1QC/NCKAP1L/LILRB4/TREM2/CD4/LILRB1/CSF3R/CCR1/CD74/TLR4/CCL3/INPP5D/CSF1/HCLS1/LOX/GPR171/INHBA/THBS1/FBN1/NR4A3/TMEM178A/TNF/ADIPOQ	26
GO:2000514	GO:2000514	regulation of CD4-positive, alpha-beta T cell activation	11/788	59/17913	4.50643e-05	0.000446712	0.000323171	CD86/SASH3/NLRP3/NCKAP1L/IL12RB1/IL4R/TBX21/CD80/IRF4/CCL19/GATA3	11
GO:0002576	GO:0002576	platelet degranulation	17/788	128/17913	4.59995e-05	0.000455014	0.000329177	FCER1G/FERMT3/SRGN/PLEK/CFD/CTSW/SERPINA1/FN1/SERPINE1/HGF/F13A1/ECM1/ISLR/THBS1/SELP/ITGB3/TIMP3	17
GO:0002369	GO:0002369	T cell cytokine production	9/788	40/17913	4.71443e-05	0.000464366	0.000335943	SASH3/NLRP3/TNFRSF1B/IL1B/CCR2/IL18RAP/TBX21/IL6/GATA3	9
GO:0019835	GO:0019835	cytolysis	9/788	40/17913	4.71443e-05	0.000464366	0.000335943	LILRB1/LYZ/GZMA/GZMM/PRF1/GZMH/GZMB/KRT6A/PAX2	9
GO:0031214	GO:0031214	biomineral tissue development	19/788	154/17913	4.75063e-05	0.000466945	0.000337809	SRGN/FGR/CCR1/CCL3/ASGR2/SPP1/FAM20A/LOX/GPNMB/ADRB2/ECM1/IBSP/COL1A1/OMD/GREM1/COMP/MMP13/ASPN/NELL1	19
GO:0007200	GO:0007200	phospholipase C-activating G protein-coupled receptor signaling pathway	12/788	70/17913	4.9008e-05	0.000479682	0.000347023	C3AR1/FPR1/GNA15/P2RY12/CX3CR1/P2RY6/CXCR2/AGTR1/CCKBR/TACR1/CCKAR/HTR2C	12
GO:0050871	GO:0050871	positive regulation of B cell activation	12/788	70/17913	4.9008e-05	0.000479682	0.000347023	BTK/GPR183/PTPRC/NCKAP1L/TNFSF13B/CD74/TLR4/INPP5D/TBX21/FCRL3/IL6/CARD11	12
GO:0043901	GO:0043901	negative regulation of multi-organism process	21/788	182/17913	5.28372e-05	0.000516076	0.000373353	HAVCR2/LILRA2/FGL2/ARHGDIB/CCL4/HPGDS/IRF8/CCL5/CCL3/IL2RA/LTA/IL10/APOBEC3H/FCN1/PAEP/CCL8/KRT6A/SPINK5/HMGA2/TNF/BTBD17	21
GO:0002260	GO:0002260	lymphocyte homeostasis	11/788	60/17913	5.3015e-05	0.00051673	0.000373825	NCKAP1L/CORO1A/TNFSF13B/DOCK10/CD74/IL2RA/SIT1/TNFSF14/SLC46A2/GPR174/TNFRSF17	11
GO:0046677	GO:0046677	response to antibiotic	31/788	328/17913	5.46788e-05	0.000531834	0.000384752	SPI1/CD14/CYBB/KCNMB1/HMOX1/HAMP/CCR4/KLF2/VCAM1/IL18RAP/SPHK1/GJB2/CIITA/HP/LRRK2/IL10/HGF/S100A8/RGS4/ICAM1/COL1A1/IL6/GATA3/NR4A3/ADCYAP1/LCN2/TACR1/HTR3A/ADIPOQ/ADCY8/PAX2	31
GO:0070232	GO:0070232	regulation of T cell apoptotic process	8/788	32/17913	5.55502e-05	0.000539184	0.00039007	CCL5/IL7R/DOCK8/GIMAP8/PDCD1/SLC46A2/LGALS14/IDO1	8
GO:0048143	GO:0048143	astrocyte activation	7/788	24/17913	5.56854e-05	0.000539373	0.000390206	C1QA/TREM2/IL1B/C5AR1/FPR2/IL6/TNF	7
GO:1903556	GO:1903556	negative regulation of tumor necrosis factor superfamily cytokine production	12/788	71/17913	5.66486e-05	0.000547564	0.000396132	HAVCR2/CD33/CLEC4A/PTPN22/TREM2/LILRB1/TLR4/SLAMF1/IL10/GPNMB/LILRA4/ADIPOQ	12
GO:0002643	GO:0002643	regulation of tolerance induction	6/788	17/17913	5.79799e-05	0.000554381	0.000401064	HAVCR2/LILRB2/CD3E/IL2RA/PDCD1/IDO1	6
GO:0032740	GO:0032740	positive regulation of interleukin-17 production	6/788	17/17913	5.79799e-05	0.000554381	0.000401064	OSM/LY9/SLAMF6/SPHK1/IL15/IL6	6
GO:1903980	GO:1903980	positive regulation of microglial cell activation	6/788	17/17913	5.79799e-05	0.000554381	0.000401064	ITGB2/C1QA/ITGAM/TREM2/CCL3/LRRK2	6
GO:1904996	GO:1904996	positive regulation of leukocyte adhesion to vascular endothelial cell	6/788	17/17913	5.79799e-05	0.000554381	0.000401064	ITGB2/PTAFR/CCR2/ITGA4/ICAM1/TNF	6
GO:0014002	GO:0014002	astrocyte development	9/788	41/17913	5.80678e-05	0.000554381	0.000401064	C1QA/TREM2/IL1B/C5AR1/TLR4/S100A8/FPR2/IL6/TNF	9
GO:0034122	GO:0034122	negative regulation of toll-like receptor signaling pathway	9/788	41/17913	5.80678e-05	0.000554381	0.000401064	CD14/CD300A/LILRA2/LY96/CD300LF/TLR4/TLR6/IRF4/LILRA4	9
GO:0001767	GO:0001767	establishment of lymphocyte polarity	5/788	11/17913	6.02132e-05	0.000567882	0.000410831	DOCK2/DOCK8/CCR7/CCL19/CCL21	5
GO:0045059	GO:0045059	positive thymic T cell selection	5/788	11/17913	6.02132e-05	0.000567882	0.000410831	PTPRC/DOCK2/CD74/CD3D/ZAP70	5
GO:0072610	GO:0072610	interleukin-12 secretion	5/788	11/17913	6.02132e-05	0.000567882	0.000410831	LILRB1/TLR8/CCR7/LILRA5/CCL19	5
GO:0097048	GO:0097048	dendritic cell apoptotic process	5/788	11/17913	6.02132e-05	0.000567882	0.000410831	LILRB1/CCR7/CCL19/CXCL12/CCL21	5
GO:1903977	GO:1903977	positive regulation of glial cell migration	5/788	11/17913	6.02132e-05	0.000567882	0.000410831	TREM2/CCR2/CCL3/P2RY12/CSF1	5
GO:2000668	GO:2000668	regulation of dendritic cell apoptotic process	5/788	11/17913	6.02132e-05	0.000567882	0.000410831	LILRB1/CCR7/CCL19/CXCL12/CCL21	5
GO:0150063	GO:0150063	visual system development	32/788	346/17913	6.32643e-05	0.000595451	0.000430776	C1QA/ITGAM/ZEB2/P2RY12/SERPINF1/FASLG/COL8A1/C3/INHBA/COL5A2/FBN1/COL5A1/SIX3/FOXN4/EFEMP1/GATA3/PDGFRA/MAB21L2/DIO3/RORB/IHH/SDK2/SLC17A8/GNGT1/FGF10/FREM2/CRYGB/TENM3/PITX2/IRX5/LHX1/PAX2	32
GO:0035690	GO:0035690	cellular response to drug	33/788	362/17913	6.47707e-05	0.000608401	0.000440144	SPI1/AIF1/GNA15/CYBB/PTPN22/SLAMF8/KCNMB1/PTAFR/IL1B/HMOX1/P2RY12/KLF2/FOLR2/PDE4B/IL18RAP/SERPINF1/CD69/SPHK1/GJB2/LRRK2/IL10/HGF/AIM2/ICAM1/IL6/NR4A3/HMGA2/TNF/LCN2/CHRNA4/ADIPOQ/ADCY8/PAX2	33
GO:0071774	GO:0071774	response to fibroblast growth factor	18/788	145/17913	6.87482e-05	0.000644463	0.000466233	CCL5/FGF7/CCL2/SULF1/FGF17/THBS1/POSTN/COL1A1/CXCL13/FGF1/GATA3/FLRT1/TRIM71/FGF10/OTX2/FGF19/FGF3/LHX1	18
GO:0043123	GO:0043123	positive regulation of I-kappaB kinase/NF-kappaB signaling	20/788	172/17913	7.08739e-05	0.000663055	0.000479683	CD4/HMOX1/CD74/TLR4/CASP1/CX3CR1/APOL3/TLR6/FASLG/CCR7/ECM1/CCL19/SECTM1/UBD/CARD11/S100A12/S100B/TNF/CCL21/ADIPOQ	20
GO:0045408	GO:0045408	regulation of interleukin-6 biosynthetic process	7/788	25/17913	7.44202e-05	0.000694837	0.000502676	TYROBP/PTAFR/IL1B/INPP5D/TLR6/TLR1/TNF	7
GO:0048880	GO:0048880	sensory system development	32/788	351/17913	8.30578e-05	0.000773933	0.000559897	C1QA/ITGAM/ZEB2/P2RY12/SERPINF1/FASLG/COL8A1/C3/INHBA/COL5A2/FBN1/COL5A1/SIX3/FOXN4/EFEMP1/GATA3/PDGFRA/MAB21L2/DIO3/RORB/IHH/SDK2/SLC17A8/GNGT1/FGF10/FREM2/CRYGB/TENM3/PITX2/IRX5/LHX1/PAX2	32
GO:0001911	GO:0001911	negative regulation of leukocyte mediated cytotoxicity	6/788	18/17913	8.37428e-05	0.000775661	0.000561148	HAVCR2/FCGR2B/PTPRC/LILRB1/IL7R/KIR2DL4	6
GO:0046641	GO:0046641	positive regulation of alpha-beta T cell proliferation	6/788	18/17913	8.37428e-05	0.000775661	0.000561148	PTPRC/RASAL3/EBI3/CCR2/CD3E/ZAP70	6
GO:1901739	GO:1901739	regulation of myoblast fusion	6/788	18/17913	8.37428e-05	0.000775661	0.000561148	CD53/IL4R/TNFSF14/CXCL9/CXCL10/MYOD1	6
GO:0019886	GO:0019886	antigen processing and presentation of exogenous peptide antigen via MHC class II	14/788	97/17913	8.52244e-05	0.000787819	0.000569943	FCGR2B/HLA-DPB1/HLA-DPA1/HLA-DQA1/HLA-DRA/CD74/HLA-DRB1/CTSS/HLA-DMA/HLA-DQB1/HLA-DOA/HLA-DRB5/HLA-DQB2/HLA-DQA2	14
GO:0010470	GO:0010470	regulation of gastrulation	9/788	43/17913	8.63832e-05	0.000795374	0.000575409	IL10/COL5A2/COL5A1/SFRP2/DKK1/OTX2/ADIPOQ/HNF1B/LHX1	9
GO:1904646	GO:1904646	cellular response to amyloid-beta	9/788	43/17913	8.63832e-05	0.000795374	0.000575409	FCGR2B/TREM2/TLR4/ITGA4/VCAM1/TLR6/ADRB2/ICAM1/FPR2	9
GO:0010574	GO:0010574	regulation of vascular endothelial growth factor production	8/788	34/17913	8.86924e-05	0.000810231	0.000586157	C3AR1/IL1B/C5AR1/CCR2/SULF1/C3/IL6/CXCL17	8
GO:0032660	GO:0032660	regulation of interleukin-17 production	8/788	34/17913	8.86924e-05	0.000810231	0.000586157	NCKAP1L/TLR4/OSM/LY9/SLAMF6/SPHK1/IL15/IL6	8
GO:0032735	GO:0032735	positive regulation of interleukin-12 production	8/788	34/17913	8.86924e-05	0.000810231	0.000586157	IRF8/TLR2/TLR4/CCR7/CD40LG/CCL19/LTB/IDO1	8
GO:0034142	GO:0034142	toll-like receptor 4 signaling pathway	8/788	34/17913	8.86924e-05	0.000810231	0.000586157	CD14/ITGB2/LILRA2/PTPN22/LY96/ITGAM/TLR4/TNIP3	8
GO:0043551	GO:0043551	regulation of phosphatidylinositol 3-kinase activity	10/788	53/17913	8.95868e-05	0.000816801	0.00059091	FGR/PIK3R5/P2RY12/SLA2/CCR7/FPR2/CCL19/PDGFRA/CCKBR/CCL21	10
GO:0043405	GO:0043405	regulation of MAP kinase activity	30/788	322/17913	9.30222e-05	0.000846466	0.000612371	FPR1/CD300A/PTPRC/PTPN22/PIK3CG/PIK3R5/ZEB2/IL1B/CD74/C5AR1/TLR4/TNFRSF11A/TLR6/LRRK2/HGF/CD40LG/THBS1/RGS4/CCL19/SAA1/LAX1/SFRP2/S100A12/FGF1/TNF/CXCL17/FGF10/EDN3/DKK1/ADIPOQ	30
GO:1903725	GO:1903725	regulation of phospholipid metabolic process	13/788	86/17913	9.33851e-05	0.000848112	0.000613562	FGR/PIK3R5/P2RY12/SLA2/APOC1/APOC2/CCR7/FPR2/CCL19/PDGFRA/CCKBR/CCL21/HTR2C	13
GO:0050848	GO:0050848	regulation of calcium-mediated signaling	14/788	98/17913	9.54755e-05	0.000865409	0.000626075	CCL4/PLEK/TREM2/CD4/CCL3/CD3E/SLA2/P2RY6/LRRK2/ZAP70/TRAT1/PLN/TNF/C10orf71	14
GO:0002825	GO:0002825	regulation of T-helper 1 type immune response	7/788	26/17913	9.79948e-05	0.00088652	0.000641348	HAVCR2/IL12RB1/IL1B/CCR2/IL4R/CD80/CCL19	7
GO:1900046	GO:1900046	regulation of hemostasis	12/788	75/17913	9.84102e-05	0.000888552	0.000642818	PLEK/PLAUR/TLR4/THBD/PLAU/FAP/SERPINE1/THBS1/SELP/PDGFRA/COMP/TSPAN8	12
GO:0002517	GO:0002517	T cell tolerance induction	5/788	12/17913	9.94854e-05	0.00088964	0.000643605	LILRB2/CD3E/IL2RA/ICOS/IDO1	5
GO:0033004	GO:0033004	negative regulation of mast cell activation	5/788	12/17913	9.94854e-05	0.00088964	0.000643605	CD300A/MILR1/CD300LF/CD84/HMOX1	5
GO:0043301	GO:0043301	negative regulation of leukocyte degranulation	5/788	12/17913	9.94854e-05	0.00088964	0.000643605	CD300A/FCGR2B/CD84/HMOX1/CCR2	5
GO:1902563	GO:1902563	regulation of neutrophil activation	5/788	12/17913	9.94854e-05	0.00088964	0.000643605	ITGB2/CD300A/FCGR2B/ITGAM/PTAFR	5
GO:2001198	GO:2001198	regulation of dendritic cell differentiation	5/788	12/17913	9.94854e-05	0.00088964	0.000643605	FCGR2B/LILRB1/LILRB2/TMEM176B/TMEM176A	5
GO:0032715	GO:0032715	negative regulation of interleukin-6 production	10/788	54/17913	0.000105667	0.00094311	0.000682288	HAVCR2/PTPN22/NCKAP1L/TLR4/INPP5D/KLF2/SLAMF1/IL10/HGF/TNF	10
GO:0045622	GO:0045622	regulation of T-helper cell differentiation	8/788	35/17913	0.000110577	0.000983167	0.000711266	CD86/NLRP3/IL12RB1/IL4R/TBX21/CD80/IRF4/CCL19	8
GO:0110111	GO:0110111	negative regulation of animal organ morphogenesis	8/788	35/17913	0.000110577	0.000983167	0.000711266	SULF1/GATA3/GREM1/DIO3/ASPN/TNF/HNF1B/PAX2	8
GO:0014015	GO:0014015	positive regulation of gliogenesis	12/788	76/17913	0.000112258	0.000996206	0.000720699	C1QA/TREM2/TNFRSF1B/TLR2/IL1B/CCR2/CCL3/P2RY12/CSF1/LTA/IL6/TNF	12
GO:0045428	GO:0045428	regulation of nitric oxide biosynthetic process	11/788	65/17913	0.000113366	0.00100223	0.000725056	AIF1/ITGB2/IL1B/TLR4/CX3CR1/KLF2/TLR6/IL10/PTGIS/ICAM1/TNF	11
GO:0072577	GO:0072577	endothelial cell apoptotic process	11/788	65/17913	0.000113366	0.00100223	0.000725056	ITGA4/FASLG/CCL2/SERPINE1/IL10/CD40LG/THBS1/ICAM1/GATA3/SCG2/TNF	11
GO:1904035	GO:1904035	regulation of epithelial cell apoptotic process	13/788	88/17913	0.000118824	0.00104849	0.000758522	HMOX1/ITGA4/FASLG/CCL2/SFRP4/SERPINE1/CD40LG/THBS1/ICAM1/IL6/GATA3/SCG2/TNF	13
GO:0048871	GO:0048871	multicellular organismal homeostasis	39/788	472/17913	0.000124454	0.00109608	0.000792956	SASH3/CSF1R/RAC2/CORO1A/TRPV2/IL1B/CCR2/FFAR4/TLR4/INPP5D/HAMP/LYZ/CSF1/IL4R/TNFRSF11A/PTGER3/CTSK/ADRB2/IRF4/IL15/SLC35D3/KRT16/COL2A1/IL6/DIO2/NR4A3/ADCYAP1/ITGB3/TNF/USH1C/LCN2/IHH/PCDH15/IRX3/FABP4/PIGR/AZGP1/ADIPOQ/ADCY8	39
GO:0042226	GO:0042226	interleukin-6 biosynthetic process	7/788	27/17913	0.000127304	0.00111487	0.000806543	TYROBP/PTAFR/IL1B/INPP5D/TLR6/TLR1/TNF	7
GO:0043304	GO:0043304	regulation of mast cell degranulation	7/788	27/17913	0.000127304	0.00111487	0.000806543	FCER1G/CD300A/RAC2/CD84/FGR/HMOX1/IL4R	7
GO:0045671	GO:0045671	negative regulation of osteoclast differentiation	7/788	27/17913	0.000127304	0.00111487	0.000806543	LILRB4/LILRB1/TLR4/CCL3/INPP5D/FBN1/TMEM178A	7
GO:0043900	GO:0043900	regulation of multi-organism process	35/788	408/17913	0.00013285	0.00116125	0.0008401	HAVCR2/LY86/LILRA2/FGL2/ARHGDIB/CCL4/LY96/HPGDS/CD180/CD4/LILRB1/IL12RB1/IRF8/PTAFR/IL1B/CCL5/CD74/CCL3/PRF1/IL2RA/LTA/IL10/APOBEC3H/IL15/INHBA/AIM2/FCN1/PAEP/CCL8/KRT6A/SPINK5/HMGA2/TNF/CXCL6/BTBD17	35
GO:0010573	GO:0010573	vascular endothelial growth factor production	8/788	36/17913	0.00013674	0.00119079	0.000861467	C3AR1/IL1B/C5AR1/CCR2/SULF1/C3/IL6/CXCL17	8
GO:2000516	GO:2000516	positive regulation of CD4-positive, alpha-beta T cell activation	8/788	36/17913	0.00013674	0.00119079	0.000861467	CD86/SASH3/NLRP3/NCKAP1L/IL12RB1/IL4R/CD80/CCL19	8
GO:1901222	GO:1901222	regulation of NIK/NF-kappaB signaling	15/788	114/17913	0.000140974	0.00122537	0.000886489	CD14/HAVCR2/NLRP3/PTPN22/TLR7/TREM2/TLR2/IL1B/TLR4/TLR6/SPHK1/TNFSF14/CCL19/GREM1/TNF	15
GO:0043122	GO:0043122	regulation of I-kappaB kinase/NF-kappaB signaling	23/788	224/17913	0.000144911	0.00125724	0.000909545	CD4/RHOH/IL1B/HMOX1/CD74/TLR4/CASP1/CX3CR1/APOL3/TLR6/FASLG/CCR7/ECM1/TNIP3/CCL19/SECTM1/UBD/CARD11/S100A12/S100B/TNF/CCL21/ADIPOQ	23
GO:0032963	GO:0032963	collagen metabolic process	14/788	102/17913	0.000147944	0.00128117	0.000926857	CTSS/FAP/CTSK/CIITA/MMP2/MMP9/ADAMTS2/COL1A1/COL5A1/MMP11/IL6/MMP13/IHH/SERPINB7	14
GO:0072593	GO:0072593	reactive oxygen species metabolic process	26/788	269/17913	0.000148768	0.00128592	0.000930291	AIF1/ITGB2/TYROBP/CYBB/NCF1/RAC2/ITGAM/TLR2/IL1B/NCF2/TLR4/CX3CR1/KLF2/VAV1/TLR6/HP/LRRK2/IL10/GPX3/PTGIS/THBS1/ICAM1/FPR2/AGTR1/TNF/PAX2	26
GO:0051216	GO:0051216	cartilage development	20/788	182/17913	0.000155207	0.00133693	0.000967192	TGFBI/CTSK/SULF1/LUM/ECM1/SNAI2/PRRX1/COL1A1/COL2A1/SFRP2/EFEMP1/COL11A1/HAND2/GREM1/NKX3-2/COMP/MMP13/HMGA2/IHH/PITX1	20
GO:0035723	GO:0035723	interleukin-15-mediated signaling pathway	5/788	13/17913	0.000155817	0.00133693	0.000967192	CD4/IL2RG/IL2RB/IL15RA/IL15	5
GO:0071350	GO:0071350	cellular response to interleukin-15	5/788	13/17913	0.000155817	0.00133693	0.000967192	CD4/IL2RG/IL2RB/IL15RA/IL15	5
GO:0098543	GO:0098543	detection of other organism	5/788	13/17913	0.000155817	0.00133693	0.000967192	TLR2/TLR4/TLR6/TLR1/SSC5D	5
GO:0014013	GO:0014013	regulation of gliogenesis	16/788	128/17913	0.000157828	0.00135169	0.000977876	GPR183/C1QA/TREM2/TNFRSF1B/TLR2/IL1B/C5AR1/CCR2/CCL3/P2RY12/CSF1/CX3CR1/LTA/IL6/ADCYAP1/TNF	16
GO:0002374	GO:0002374	cytokine secretion involved in immune response	6/788	20/17913	0.000162129	0.00138344	0.00100084	NLRP3/LILRB1/TNFRSF1B/TLR2/IL10/TNF	6
GO:0042832	GO:0042832	defense response to protozoan	6/788	20/17913	0.000162129	0.00138344	0.00100084	CLEC7A/IRF8/IL4R/IL10/IRF4/BATF	6
GO:0002717	GO:0002717	positive regulation of natural killer cell mediated immunity	7/788	28/17913	0.000163341	0.00139124	0.00100648	SLAMF6/SH2D1A/VAV1/CRTAM/IL18RAP/NCR3/KIR2DL4	7
GO:0030574	GO:0030574	collagen catabolic process	8/788	37/17913	0.0001678	0.00142661	0.00103207	CTSS/FAP/CTSK/MMP2/MMP9/ADAMTS2/MMP11/MMP13	8
GO:0001501	GO:0001501	skeletal system development	39/788	479/17913	0.000168935	0.00143364	0.00103716	TYROBP/PTPRC/LILRB1/FGR/TGFBI/CTSK/TIFAB/LOX/COL10A1/SFRP4/SULF1/LUM/ECM1/MMP2/SNAI2/PRRX1/MMP9/CDH11/COL1A1/COL3A1/FBN1/COL2A1/SFRP2/EFEMP1/COL11A1/HAND2/PDGFRA/GREM1/NKX3-2/COMP/MMP13/HMGA2/IHH/GDF10/SP5/PITX1/PITX2/IRX5/LHX1	39
GO:0051091	GO:0051091	positive regulation of DNA-binding transcription factor activity	25/788	257/17913	0.000179182	0.00151783	0.00109807	ITGB2/BTK/NLRP3/NFAM1/TLR2/IL1B/TLR4/HCLS1/CX3CR1/TNFRSF11A/IL18RAP/TLR6/SPHK1/IL10/S100A9/S100A8/CD40LG/AIM2/ICAM1/IL6/CARD11/S100A12/GREM1/TNF/ADCY8	25
GO:0050679	GO:0050679	positive regulation of epithelial cell proliferation	21/788	199/17913	0.000190041	0.00160689	0.0011625	HMOX1/CCL5/C5AR1/ITGA4/FGF7/CCL11/IL10/ECM1/CCL26/CXCL12/FGF1/NR4A3/AGTR1/SCG2/ITGB3/LRG1/IHH/CCL24/TACR1/FGF10/PAX2	21
GO:0002707	GO:0002707	negative regulation of lymphocyte mediated immunity	8/788	38/17913	0.000204437	0.00172237	0.00124604	HAVCR2/FCGR2B/PTPRC/LILRB1/IL7R/CD96/TBX21/KIR2DL4	8
GO:0032620	GO:0032620	interleukin-17 production	8/788	38/17913	0.000204437	0.00172237	0.00124604	NCKAP1L/TLR4/OSM/LY9/SLAMF6/SPHK1/IL15/IL6	8
GO:0010575	GO:0010575	positive regulation of vascular endothelial growth factor production	7/788	29/17913	0.000207204	0.00173627	0.00125609	C3AR1/IL1B/C5AR1/SULF1/C3/IL6/CXCL17	7
GO:0033006	GO:0033006	regulation of mast cell activation involved in immune response	7/788	29/17913	0.000207204	0.00173627	0.00125609	FCER1G/CD300A/RAC2/CD84/FGR/HMOX1/IL4R	7
GO:2000778	GO:2000778	positive regulation of interleukin-6 secretion	7/788	29/17913	0.000207204	0.00173627	0.00125609	AIF1/LILRA2/TLR8/IL1B/LILRA5/PAEP/TNF	7
GO:0014068	GO:0014068	positive regulation of phosphatidylinositol 3-kinase signaling	12/788	81/17913	0.000209366	0.00174809	0.00126465	NCF1/PIK3CG/FGR/PIK3R5/CCL5/OSM/HCLS1/DCN/HGF/SELP/PDGFRA/TNF	12
GO:0046209	GO:0046209	nitric oxide metabolic process	12/788	81/17913	0.000209366	0.00174809	0.00126465	AIF1/ITGB2/TLR2/IL1B/TLR4/CX3CR1/KLF2/TLR6/IL10/PTGIS/ICAM1/TNF	12
GO:1903727	GO:1903727	positive regulation of phospholipid metabolic process	9/788	48/17913	0.000211026	0.0017588	0.00127239	FGR/P2RY12/APOC2/CCR7/FPR2/CCL19/PDGFRA/CCL21/HTR2C	9
GO:0000302	GO:0000302	response to reactive oxygen species	23/788	230/17913	0.000214338	0.00178322	0.00129006	BTK/NCF1/HMOX1/KLF2/IL18RAP/SPHK1/CCR7/HP/LRRK2/IL10/HGF/MMP2/MMP9/CCL19/COL1A1/IL6/PDGFRA/NR4A3/TNF/LCN2/TACR1/S100A7/PAX2	23
GO:0071902	GO:0071902	positive regulation of protein serine/threonine kinase activity	29/788	322/17913	0.000216775	0.00180027	0.0013024	FPR1/CSF1R/PTPRC/PIK3CG/PIK3R5/ZEB2/IL1B/CD74/C5AR1/TLR4/TNFRSF11A/TLR6/FAM20A/LRRK2/HGF/ADRB2/CD40LG/THBS1/CCL19/SAA1/S100A12/FGF1/HMGA2/TNF/CXCL17/FGF10/EDN3/DKK1/ADIPOQ	29
GO:0001562	GO:0001562	response to protozoan	6/788	21/17913	0.000218579	0.00180881	0.00130857	CLEC7A/IRF8/IL4R/IL10/IRF4/BATF	6
GO:0035743	GO:0035743	CD4-positive, alpha-beta T cell cytokine production	6/788	21/17913	0.000218579	0.00180881	0.00130857	NLRP3/IL1B/IL18RAP/TBX21/IL6/GATA3	6
GO:0019730	GO:0019730	antimicrobial humoral response	14/788	106/17913	0.000223686	0.00184779	0.00133677	RNASE6/LYZ/S100A9/S100A8/GNLY/S100A12/KRT6A/SPINK5/PLA2G2A/PI3/LCN2/CXCL6/COLEC11/S100A7	14
GO:2000351	GO:2000351	regulation of endothelial cell apoptotic process	10/788	59/17913	0.000227521	0.00187614	0.00135728	ITGA4/FASLG/CCL2/SERPINE1/CD40LG/THBS1/ICAM1/GATA3/SCG2/TNF	10
GO:0002523	GO:0002523	leukocyte migration involved in inflammatory response	5/788	14/17913	0.000233626	0.00191631	0.00138634	ITGB2/SLAMF8/S100A9/S100A8/SELE	5
GO:0045064	GO:0045064	T-helper 2 cell differentiation	5/788	14/17913	0.000233626	0.00191631	0.00138634	CD86/NLRP3/IL4R/BATF/GATA3	5
GO:0070672	GO:0070672	response to interleukin-15	5/788	14/17913	0.000233626	0.00191631	0.00138634	CD4/IL2RG/IL2RB/IL15RA/IL15	5
GO:0030890	GO:0030890	positive regulation of B cell proliferation	8/788	39/17913	0.000247386	0.00202561	0.00146542	GPR183/PTPRC/NCKAP1L/TNFSF13B/CD74/TLR4/FCRL3/CARD11	8
GO:0034694	GO:0034694	response to prostaglandin	7/788	30/17913	0.000260095	0.00212593	0.00153799	P2RY6/PTGER2/CCR7/PTGDR/PTGFR/CCL19/CCL21	7
GO:0034599	GO:0034599	cellular response to oxidative stress	27/788	296/17913	0.000288297	0.00234966	0.00169985	AIF1/BTK/CYBB/NCF4/NCF1/HMOX1/NCF2/TLR4/KLF2/IL18RAP/TLR6/SPHK1/GJB2/LRRK2/IL10/HGF/GPX3/MMP2/MMP9/VNN1/IL6/PDGFRA/NR4A3/TNF/LCN2/GPX5/PAX2	27
GO:0043302	GO:0043302	positive regulation of leukocyte degranulation	6/788	22/17913	0.000289432	0.00234966	0.00169985	ITGB2/FCER1G/ITGAM/FGR/PTAFR/IL4R	6
GO:0045624	GO:0045624	positive regulation of T-helper cell differentiation	6/788	22/17913	0.000289432	0.00234966	0.00169985	CD86/NLRP3/IL12RB1/IL4R/CD80/CCL19	6
GO:0002532	GO:0002532	production of molecular mediator involved in inflammatory response	11/788	72/17913	0.000289483	0.00234966	0.00169985	BTK/FCER1G/ALOX5/SLAMF8/TLR4/IL4R/GBP5/TLR6/CD96/SERPINE1/IDO1	11
GO:0050673	GO:0050673	epithelial cell proliferation	35/788	425/17913	0.00029002	0.00234992	0.00170003	HMOX1/CCL5/C5AR1/ITGA4/FGF7/SERPINF1/FAP/CCL2/COL8A1/CCL11/IL10/SULF1/HGF/ECM1/CCL26/THBS1/SNAI2/CXCL12/SFRP2/FGF1/GATA3/NR4A3/AGTR1/SCG2/ITGB3/TNF/LRG1/IHH/CCL24/LGR5/TACR1/FGF10/SERPINB5/HNF1B/PAX2	35
GO:1900047	GO:1900047	negative regulation of hemostasis	9/788	50/17913	0.000291435	0.00235432	0.00170322	PLAUR/THBD/PLAU/FAP/SERPINE1/THBS1/PDGFRA/COMP/TSPAN8	9
GO:0043406	GO:0043406	positive regulation of MAP kinase activity	24/788	250/17913	0.000291574	0.00235432	0.00170322	FPR1/PTPRC/PIK3CG/PIK3R5/ZEB2/IL1B/CD74/C5AR1/TLR4/TNFRSF11A/TLR6/LRRK2/HGF/CD40LG/THBS1/CCL19/SAA1/S100A12/FGF1/TNF/CXCL17/FGF10/EDN3/DKK1	24
GO:0002920	GO:0002920	regulation of humoral immune response	16/788	135/17913	0.000293217	0.00236349	0.00170985	C3AR1/FCGR2B/PTPRC/C1QA/C1QC/C1QB/VSIG4/IL1B/C1S/C5AR1/LTA/CCR7/C3/CXCL13/SPINK5/TNF	16
GO:2001057	GO:2001057	reactive nitrogen species metabolic process	12/788	84/17913	0.000296573	0.0023834	0.00172426	AIF1/ITGB2/TLR2/IL1B/TLR4/CX3CR1/KLF2/TLR6/IL10/PTGIS/ICAM1/TNF	12
GO:1901654	GO:1901654	response to ketone	20/788	191/17913	0.00029671	0.0023834	0.00172426	CYBB/TLR2/PTAFR/CATSPER1/KLF2/SPP1/P2RY6/SERPINF1/PTGER2/CCR7/GJB2/PTGDR/THBS1/PLN/ICAM1/PTGFR/CCL19/TACR1/CCL21/ADCY8	20
GO:1901214	GO:1901214	regulation of neuron death	28/788	313/17913	0.000308779	0.00247608	0.00179131	ITGB2/TYROBP/FCGR2B/C1QA/ITGAM/CORO1A/TNFRSF1B/HMOX1/CCL5/C5AR1/TLR4/CCL3/CSF1/CX3CR1/SERPINF1/TLR6/FASLG/CCL2/LRRK2/IL10/GPNMB/GATA3/NR4A3/FOXQ1/TNF/GRID2/DKK1/TOX3	28
GO:0002062	GO:0002062	chondrocyte differentiation	13/788	97/17913	0.000320881	0.0025687	0.00185831	TGFBI/SULF1/ECM1/SNAI2/COL2A1/SFRP2/EFEMP1/COL11A1/GREM1/NKX3-2/COMP/HMGA2/IHH	13
GO:0007187	GO:0007187	G protein-coupled receptor signaling pathway, coupled to cyclic nucleotide second messenger	19/788	178/17913	0.000326422	0.00260857	0.00188716	FPR1/GPR65/RGS1/S1PR4/CCR1/P2RY12/PTGIR/PTGER2/CCL2/CXCL9/MARCO/PLN/FPR2/CXCL10/XCR1/CXCL11/ADCYAP1/GRIK3/ADCY8	19
GO:0001649	GO:0001649	osteoblast differentiation	22/788	222/17913	0.000330933	0.0026401	0.00190996	CCL3/CLEC5A/LOX/ITGA11/HGF/GPNMB/VCAN/IBSP/SNAI2/COL1A1/SFRP2/IL6/TNN/CTHRC1/HAND2/GREM1/CYP24A1/RORB/TNF/IHH/GDF10/NELL1	22
GO:0030852	GO:0030852	regulation of granulocyte differentiation	5/788	15/17913	0.000337792	0.00268105	0.00193959	EVI2B/C1QC/INPP5D/HCLS1/ADIPOQ	5
GO:0090197	GO:0090197	positive regulation of chemokine secretion	5/788	15/17913	0.000337792	0.00268105	0.00193959	AIF1/CSF1R/IL4R/POSTN/TNF	5
GO:1901741	GO:1901741	positive regulation of myoblast fusion	5/788	15/17913	0.000337792	0.00268105	0.00193959	CD53/IL4R/TNFSF14/CXCL9/MYOD1	5
GO:0002712	GO:0002712	regulation of B cell mediated immunity	9/788	51/17913	0.000340265	0.0026915	0.00194715	BTK/FCER1G/FCGR2B/PTPRC/LTA/TBX21/IL10/C3/TNF	9
GO:0002889	GO:0002889	regulation of immunoglobulin mediated immune response	9/788	51/17913	0.000340265	0.0026915	0.00194715	BTK/FCER1G/FCGR2B/PTPRC/LTA/TBX21/IL10/C3/TNF	9
GO:0051090	GO:0051090	regulation of DNA-binding transcription factor activity	35/788	429/17913	0.000345396	0.00272105	0.00196853	HAVCR2/ITGB2/HCK/BTK/NLRP3/NFAM1/ADORA3/TLR2/IL1B/HMOX1/TLR4/HCLS1/CX3CR1/TNFRSF11A/IL18RAP/TLR6/SPHK1/EOMES/SFRP4/IL10/S100A9/S100A8/CD40LG/PTGIS/GFI1/AIM2/ICAM1/IL6/CARD11/S100A12/HAND2/GREM1/TNF/PKHD1/ADCY8	35
GO:0002637	GO:0002637	regulation of immunoglobulin production	10/788	62/17913	0.000345753	0.00272105	0.00196853	FCGR2B/PTPRC/IL4R/TBX21/IL10/CD40LG/FCRL3/IL6/MZB1/TNF	10
GO:0043550	GO:0043550	regulation of lipid kinase activity	10/788	62/17913	0.000345753	0.00272105	0.00196853	FGR/PIK3R5/P2RY12/SLA2/CCR7/FPR2/CCL19/PDGFRA/CCKBR/CCL21	10
GO:0046330	GO:0046330	positive regulation of JNK cascade	15/788	124/17913	0.000359422	0.00282386	0.0020429	FCGR2B/NCF1/ZEB2/IL1B/TLR4/TNFRSF11A/SLAMF1/TLR6/CCR7/CD40LG/CCL19/TNF/DKK1/FGF19/CCL21	15
GO:0030193	GO:0030193	regulation of blood coagulation	11/788	74/17913	0.000369688	0.00289962	0.00209771	PLEK/PLAUR/TLR4/THBD/PLAU/FAP/SERPINE1/THBS1/SELP/PDGFRA/TSPAN8	11
GO:0050854	GO:0050854	regulation of antigen receptor-mediated signaling pathway	10/788	63/17913	0.000395049	0.00309333	0.00223785	CD300A/FCGR2B/PTPRC/PTPN22/LILRB4/NFAM1/TESPA1/CCR7/TRAT1/FCRL3	10
GO:0033028	GO:0033028	myeloid cell apoptotic process	7/788	32/17913	0.000398296	0.00310214	0.00224422	FCER1G/CCR5/CCL5/CLEC5A/CXCR2/IL6/ADIPOQ	7
GO:0043552	GO:0043552	positive regulation of phosphatidylinositol 3-kinase activity	7/788	32/17913	0.000398296	0.00310214	0.00224422	FGR/P2RY12/CCR7/FPR2/CCL19/PDGFRA/CCL21	7
GO:0051209	GO:0051209	release of sequestered calcium ion into cytosol	14/788	112/17913	0.000398837	0.00310214	0.00224422	PTPRC/CORO1A/CCR5/CCL3/P2RY6/FASLG/CCR7/CXCL9/PLN/CCL19/CXCL10/CXCL11/CCL21/HTR2C	14
GO:0051283	GO:0051283	negative regulation of sequestering of calcium ion	14/788	112/17913	0.000398837	0.00310214	0.00224422	PTPRC/CORO1A/CCR5/CCL3/P2RY6/FASLG/CCR7/CXCL9/PLN/CCL19/CXCL10/CXCL11/CCL21/HTR2C	14
GO:0033209	GO:0033209	tumor necrosis factor-mediated signaling pathway	18/788	167/17913	0.00041233	0.00320174	0.00231628	TNFRSF1B/TNFSF13B/CASP1/TNFRSF11A/TNFRSF9/LTA/SPHK1/TNFSF8/CD70/ST18/CD40LG/TNFSF14/AIM2/LTB/TNFRSF18/TNF/TNFRSF17/ADIPOQ	18
GO:0045429	GO:0045429	positive regulation of nitric oxide biosynthetic process	8/788	42/17913	0.000422403	0.0032745	0.00236892	AIF1/ITGB2/IL1B/TLR4/KLF2/TLR6/ICAM1/TNF	8
GO:2001237	GO:2001237	negative regulation of extrinsic apoptotic signaling pathway	13/788	100/17913	0.000433827	0.00335748	0.00242895	IL1B/HMOX1/FASLG/SERPINE1/HGF/THBS1/SNAI2/ICAM1/COL2A1/SFRP2/SCG2/TNF/FGF10	13
GO:0000768	GO:0000768	syncytium formation by plasma membrane fusion	9/788	53/17913	0.000458259	0.00352897	0.00255301	CD53/TYROBP/TREM2/IL4R/TNFSF14/CXCL9/ADAM12/CXCL10/MYOD1	9
GO:0046456	GO:0046456	icosanoid biosynthetic process	9/788	53/17913	0.000458259	0.00352897	0.00255301	ALOX5AP/TBXAS1/HPGDS/ALOX5/GGT5/IL1B/CD74/PTGIS/PTGDS	9
GO:0140253	GO:0140253	cell-cell fusion	9/788	53/17913	0.000458259	0.00352897	0.00255301	CD53/TYROBP/TREM2/IL4R/TNFSF14/CXCL9/ADAM12/CXCL10/MYOD1	9
GO:1904894	GO:1904894	positive regulation of STAT cascade	12/788	88/17913	0.000459225	0.00353058	0.00255417	CD300A/CSF1R/IL10RA/CCL5/IL7R/OSM/HCLS1/IL10/IL15/IL6/TNFRSF18/TNF	12
GO:0006809	GO:0006809	nitric oxide biosynthetic process	11/788	76/17913	0.000467769	0.00359034	0.00259741	AIF1/ITGB2/IL1B/TLR4/CX3CR1/KLF2/TLR6/IL10/PTGIS/ICAM1/TNF	11
GO:0031643	GO:0031643	positive regulation of myelination	5/788	16/17913	0.000473624	0.0035997	0.00260418	ITGAX/TNFRSF1B/CST7/HGF/S100B	5
GO:0031649	GO:0031649	heat generation	5/788	16/17913	0.000473624	0.0035997	0.00260418	IL1B/TNFRSF11A/PTGER3/ADRB2/TNF	5
GO:0032604	GO:0032604	granulocyte macrophage colony-stimulating factor production	5/788	16/17913	0.000473624	0.0035997	0.00260418	LILRA2/CD84/IL1B/CD80/PAEP	5
GO:0033033	GO:0033033	negative regulation of myeloid cell apoptotic process	5/788	16/17913	0.000473624	0.0035997	0.00260418	FCER1G/CCR5/CCL5/CLEC5A/CXCR2	5
GO:0033631	GO:0033631	cell-cell adhesion mediated by integrin	5/788	16/17913	0.000473624	0.0035997	0.00260418	FERMT3/CCL5/CD3E/ITGA4/CXCL13	5
GO:0045072	GO:0045072	regulation of interferon-gamma biosynthetic process	5/788	16/17913	0.000473624	0.0035997	0.00260418	TLR7/LILRB1/EBI3/TLR8/INHBA	5
GO:2000379	GO:2000379	positive regulation of reactive oxygen species metabolic process	13/788	101/17913	0.00047828	0.00362629	0.00262342	AIF1/ITGB2/TYROBP/ITGAM/IL1B/TLR4/KLF2/TLR6/THBS1/ICAM1/FPR2/AGTR1/TNF	13
GO:0051282	GO:0051282	regulation of sequestering of calcium ion	14/788	114/17913	0.000478679	0.00362629	0.00262342	PTPRC/CORO1A/CCR5/CCL3/P2RY6/FASLG/CCR7/CXCL9/PLN/CCL19/CXCL10/CXCL11/CCL21/HTR2C	14
GO:0032874	GO:0032874	positive regulation of stress-activated MAPK cascade	17/788	155/17913	0.000482594	0.00365001	0.00264058	FCGR2B/NCF1/ZEB2/IL1B/TLR4/TNFRSF11A/SLAMF1/TLR6/SPHK1/CCR7/CD40LG/CCL19/HAND2/TNF/DKK1/FGF19/CCL21	17
GO:0045954	GO:0045954	positive regulation of natural killer cell mediated cytotoxicity	6/788	24/17913	0.00048426	0.00365025	0.00264075	SLAMF6/SH2D1A/VAV1/CRTAM/IL18RAP/NCR3	6
GO:0001913	GO:0001913	T cell mediated cytotoxicity	7/788	33/17913	0.000486543	0.00365025	0.00264075	FCGR2B/PTPRC/LILRB1/IL12RB1/IL7R/GZMM/PRF1	7
GO:0042554	GO:0042554	superoxide anion generation	7/788	33/17913	0.000486543	0.00365025	0.00264075	ITGB2/TYROBP/CYBB/NCF1/ITGAM/NCF2/FPR2	7
GO:0097242	GO:0097242	amyloid-beta clearance	7/788	33/17913	0.000486543	0.00365025	0.00264075	ITGB2/ITGAM/TREM2/MSR1/C5AR1/C3/MARCO	7
GO:1902742	GO:1902742	apoptotic process involved in development	7/788	33/17913	0.000486543	0.00365025	0.00264075	SPI1/TNFRSF1B/SIX3/HAND2/MEGF10/HNF1B/PAX2	7
GO:1904407	GO:1904407	positive regulation of nitric oxide metabolic process	8/788	43/17913	0.000499208	0.00373924	0.00270513	AIF1/ITGB2/IL1B/TLR4/KLF2/TLR6/ICAM1/TNF	8
GO:0070304	GO:0070304	positive regulation of stress-activated protein kinase signaling cascade	17/788	156/17913	0.00051997	0.00388851	0.00281312	FCGR2B/NCF1/ZEB2/IL1B/TLR4/TNFRSF11A/SLAMF1/TLR6/SPHK1/CCR7/CD40LG/CCL19/HAND2/TNF/DKK1/FGF19/CCL21	17
GO:0030279	GO:0030279	negative regulation of ossification	11/788	77/17913	0.00052444	0.00391565	0.00283275	SRGN/CCR1/CCL3/ECM1/TNN/HAND2/GREM1/RORB/TNF/GDF10/DKK1	11
GO:0002763	GO:0002763	positive regulation of myeloid leukocyte differentiation	9/788	54/17913	0.000528777	0.00394172	0.00285161	EVI2B/TYROBP/TREM2/CD4/CCR1/CD74/CSF1/HCLS1/TNF	9
GO:0045639	GO:0045639	positive regulation of myeloid cell differentiation	12/788	90/17913	0.00056534	0.00420754	0.00304392	EVI2B/TYROBP/NCKAP1L/TREM2/CD4/CCR1/CD74/INPP5D/CSF1/HCLS1/INHBA/TNF	12
GO:0006979	GO:0006979	response to oxidative stress	35/788	442/17913	0.000596058	0.00442909	0.0032042	AIF1/BTK/CYBB/NCF4/NCF1/HMOX1/NCF2/TLR4/KLF2/IL18RAP/TLR6/SPHK1/CCR7/GJB2/HP/LRRK2/IL10/HGF/GPX3/MMP2/MMP9/CCL19/COL1A1/VNN1/IL6/PDGFRA/NR4A3/TNF/LCN2/TACR1/CHRNA4/S100A7/ADIPOQ/GPX5/PAX2	35
GO:0045834	GO:0045834	positive regulation of lipid metabolic process	16/788	144/17913	0.000606299	0.00449801	0.00325406	FGR/IL1B/P2RY12/APOC1/APOC2/CCR7/FPR2/CCL19/FGF1/PDGFRA/NR4A3/AGTR1/TNF/CCL21/ADIPOQ/HTR2C	16
GO:0006949	GO:0006949	syncytium formation	9/788	55/17913	0.000607949	0.00450307	0.00325772	CD53/TYROBP/TREM2/IL4R/TNFSF14/CXCL9/ADAM12/CXCL10/MYOD1	9
GO:0002719	GO:0002719	negative regulation of cytokine production involved in immune response	6/788	25/17913	0.000613684	0.00451683	0.00326767	LILRB1/HMOX1/CD96/TBX21/IL10/TNF	6
GO:0030194	GO:0030194	positive regulation of blood coagulation	6/788	25/17913	0.000613684	0.00451683	0.00326767	PLEK/TLR4/THBD/SERPINE1/THBS1/SELP	6
GO:0042730	GO:0042730	fibrinolysis	6/788	25/17913	0.000613684	0.00451683	0.00326767	PLAUR/THBD/PLAU/FAP/SERPINE1/THBS1	6
GO:1900048	GO:1900048	positive regulation of hemostasis	6/788	25/17913	0.000613684	0.00451683	0.00326767	PLEK/TLR4/THBD/SERPINE1/THBS1/SELP	6
GO:0051208	GO:0051208	sequestering of calcium ion	14/788	117/17913	0.000623756	0.00457112	0.00330695	PTPRC/CORO1A/CCR5/CCL3/P2RY6/FASLG/CCR7/CXCL9/PLN/CCL19/CXCL10/CXCL11/CCL21/HTR2C	14
GO:0001656	GO:0001656	metanephros development	12/788	91/17913	0.000625679	0.00457112	0.00330695	CXCR2/FBN1/GATA3/PDGFRA/GREM1/KIF26B/IRX3/FGF10/ADIPOQ/HNF1B/LHX1/PAX2	12
GO:0001660	GO:0001660	fever generation	4/788	10/17913	0.000630871	0.00457112	0.00330695	IL1B/TNFRSF11A/PTGER3/TNF	4
GO:0002664	GO:0002664	regulation of T cell tolerance induction	4/788	10/17913	0.000630871	0.00457112	0.00330695	LILRB2/CD3E/IL2RA/IDO1	4
GO:0031652	GO:0031652	positive regulation of heat generation	4/788	10/17913	0.000630871	0.00457112	0.00330695	IL1B/TNFRSF11A/PTGER3/TNF	4
GO:0034447	GO:0034447	very-low-density lipoprotein particle clearance	4/788	10/17913	0.000630871	0.00457112	0.00330695	APOBR/APOC1/APOC2/APOC3	4
GO:0045351	GO:0045351	type I interferon biosynthetic process	4/788	10/17913	0.000630871	0.00457112	0.00330695	TLR7/TLR8/TLR4/IL10	4
GO:0070391	GO:0070391	response to lipoteichoic acid	4/788	10/17913	0.000630871	0.00457112	0.00330695	CD14/TREM2/TLR2/TLR4	4
GO:0071223	GO:0071223	cellular response to lipoteichoic acid	4/788	10/17913	0.000630871	0.00457112	0.00330695	CD14/TREM2/TLR2/TLR4	4
GO:0071481	GO:0071481	cellular response to X-ray	4/788	10/17913	0.000630871	0.00457112	0.00330695	HAMP/SFRP2/GATA3/HMGA2	4
GO:0030502	GO:0030502	negative regulation of bone mineralization	5/788	17/17913	0.000646809	0.00465044	0.00336433	SRGN/CCR1/CCL3/ECM1/GREM1	5
GO:0042095	GO:0042095	interferon-gamma biosynthetic process	5/788	17/17913	0.000646809	0.00465044	0.00336433	TLR7/LILRB1/EBI3/TLR8/INHBA	5
GO:0048535	GO:0048535	lymph node development	5/788	17/17913	0.000646809	0.00465044	0.00336433	IL7R/TNFRSF11A/LTA/IL15/LTB	5
GO:0070233	GO:0070233	negative regulation of T cell apoptotic process	5/788	17/17913	0.000646809	0.00465044	0.00336433	CCL5/IL7R/DOCK8/SLC46A2/IDO1	5
GO:0090185	GO:0090185	negative regulation of kidney development	5/788	17/17913	0.000646809	0.00465044	0.00336433	MMP9/GATA3/ADIPOQ/HNF1B/PAX2	5
GO:0060402	GO:0060402	calcium ion transport into cytosol	16/788	145/17913	0.000654355	0.00469535	0.00339682	PTPRC/CORO1A/CD4/CCR5/CCL3/P2RY6/FASLG/CCR7/CXCL9/PLN/CCL19/CXCL10/MS4A1/CXCL11/CCL21/HTR2C	16
GO:0050818	GO:0050818	regulation of coagulation	11/788	79/17913	0.000655071	0.00469535	0.00339682	PLEK/PLAUR/TLR4/THBD/PLAU/FAP/SERPINE1/THBS1/SELP/PDGFRA/TSPAN8	11
GO:0002820	GO:0002820	negative regulation of adaptive immune response	8/788	45/17913	0.000686721	0.0049071	0.00355002	HAVCR2/SAMSN1/FCGR2B/PTPRC/LILRB1/IL7R/IL4R/TBX21	8
GO:0072604	GO:0072604	interleukin-6 secretion	8/788	45/17913	0.000686721	0.0049071	0.00355002	AIF1/LILRA2/PTPN22/TLR8/IL1B/LILRA5/PAEP/TNF	8
GO:0007157	GO:0007157	heterophilic cell-cell adhesion via plasma membrane cell adhesion molecules	7/788	35/17913	0.000709468	0.00505414	0.00365639	ITGAL/VCAM1/SELP/ICAM1/SELE/CADM3/GRID2	7
GO:0045066	GO:0045066	regulatory T cell differentiation	7/788	35/17913	0.000709468	0.00505414	0.00365639	LILRB4/LILRB2/FUT7/IL2RA/CTLA4/PLA2G2D/TNFRSF18	7
GO:0001101	GO:0001101	response to acid chemical	28/788	330/17913	0.00071616	0.00509403	0.00368525	CYBB/KCNMB1/TLR2/PTAFR/HAMP/KLF2/FOLR2/P2RY6/SERPINF1/PTGER2/CCR7/GJB2/PTGDR/MMP2/ICAM1/PTGFR/CCL19/COL5A2/COL1A1/COL3A1/PDGFRA/RORB/TNF/TACR1/DKK1/CCL21/ADIPOQ/PAX2	28
GO:0070997	GO:0070997	neuron death	29/788	347/17913	0.000738623	0.0052458	0.00379505	ITGB2/TYROBP/FCGR2B/C1QA/ITGAM/CORO1A/TNFRSF1B/HMOX1/CCL5/C5AR1/TLR4/CCL3/CSF1/CX3CR1/SERPINF1/TLR6/FASLG/CCL2/LRRK2/IL10/GPNMB/GATA3/NR4A3/FOXQ1/DIO3/TNF/GRID2/DKK1/TOX3	29
GO:0051928	GO:0051928	positive regulation of calcium ion transport	14/788	119/17913	0.000739895	0.00524683	0.00379579	LILRA2/CCL4/CD4/TRPV2/CCR1/CCL5/CCL3/P2RY6/CCL2/LILRA5/CXCL9/CXCL12/CXCL10/CXCL11	14
GO:0000187	GO:0000187	activation of MAPK activity	16/788	147/17913	0.000760287	0.00538325	0.00389448	FPR1/PTPRC/IL1B/CD74/C5AR1/TLR4/LRRK2/HGF/CD40LG/THBS1/CCL19/SAA1/FGF1/TNF/CXCL17/FGF10	16
GO:0002691	GO:0002691	regulation of cellular extravasation	6/788	26/17913	0.00076839	0.00539959	0.0039063	PTAFR/CCR2/ITGA4/ICAM1/CXCL12/CCL21	6
GO:0032647	GO:0032647	regulation of interferon-alpha production	6/788	26/17913	0.00076839	0.00539959	0.0039063	HAVCR2/TLR7/TLR8/TLR4/IL10/LILRA4	6
GO:0045992	GO:0045992	negative regulation of embryonic development	6/788	26/17913	0.00076839	0.00539959	0.0039063	SULF1/COL5A2/COL5A1/SFRP2/GATA3/DKK1	6
GO:0050820	GO:0050820	positive regulation of coagulation	6/788	26/17913	0.00076839	0.00539959	0.0039063	PLEK/TLR4/THBD/SERPINE1/THBS1/SELP	6
GO:0070168	GO:0070168	negative regulation of biomineral tissue development	6/788	26/17913	0.00076839	0.00539959	0.0039063	SRGN/CCR1/CCL3/ECM1/GREM1/ASPN	6
GO:0045453	GO:0045453	bone resorption	9/788	57/17913	0.000795419	0.00558111	0.00403762	CSF1R/RAC2/INPP5D/TNFRSF11A/CTSK/ADRB2/IL6/ITGB3/IHH	9
GO:0071354	GO:0071354	cellular response to interleukin-6	8/788	46/17913	0.000799722	0.00560286	0.00405336	SPI1/SELPLG/HAMP/ST18/PTGIS/GFI1/ICAM1/IL6	8
GO:0046849	GO:0046849	bone remodeling	11/788	81/17913	0.000811705	0.00567828	0.00410792	CSF1R/RAC2/INPP5D/TNFRSF11A/CTSK/ADRB2/IL6/CTHRC1/GREM1/ITGB3/IHH	11
GO:0031644	GO:0031644	regulation of neurological system process	15/788	134/17913	0.000821349	0.00573713	0.00415049	TYMP/ITGAX/TNFRSF1B/PTAFR/CST7/CCL3/LRRK2/IL10/HGF/ADRB2/RGS4/S100B/SPX/NETO1/HTR2C	15
GO:0009988	GO:0009988	cell-cell recognition	10/788	69/17913	0.000829278	0.00578384	0.00418429	HAVCR2/DOCK2/CATSPER1/DOCK8/PRF1/CCR7/ATP8B3/CCL19/PAEP/CCL21	10
GO:0042063	GO:0042063	gliogenesis	25/788	285/17913	0.000842943	0.00587036	0.00424688	GPR183/CSF1R/C1QA/TREM2/TNFRSF1B/TLR2/IL1B/C5AR1/CCR2/TLR4/CCL3/P2RY12/CSF1/CX3CR1/LTA/CCL2/S100A8/EGR2/FPR2/IL6/S100B/ADCYAP1/TNF/FGF10/PAX2	25
GO:0070670	GO:0070670	response to interleukin-4	7/788	36/17913	0.000847712	0.00588598	0.00425818	CORO1A/CD300LF/IL2RG/IL4R/CCL11/MRC1/GATA3	7
GO:0090218	GO:0090218	positive regulation of lipid kinase activity	7/788	36/17913	0.000847712	0.00588598	0.00425818	FGR/P2RY12/CCR7/FPR2/CCL19/PDGFRA/CCL21	7
GO:0045165	GO:0045165	cell fate commitment	22/788	238/17913	0.000852722	0.00591196	0.00427697	IL12RB1/SLAMF8/SPN/LY9/SLAMF6/TBX21/EOMES/IRF4/BATF/PRRX1/SFRP2/IL6/FOXN4/GATA3/SOSTDC1/IHH/FGF10/DKK1/MYOD1/PITX1/HNF1B/PAX2	22
GO:0032693	GO:0032693	negative regulation of interleukin-10 production	5/788	18/17913	0.000863373	0.00595919	0.00431114	TYROBP/FCGR2B/LILRB1/PDCD1LG2/IDO1	5
GO:0070230	GO:0070230	positive regulation of lymphocyte apoptotic process	5/788	18/17913	0.000863373	0.00595919	0.00431114	CCL5/IL10/PDCD1/LGALS14/IDO1	5
GO:0090196	GO:0090196	regulation of chemokine secretion	5/788	18/17913	0.000863373	0.00595919	0.00431114	AIF1/CSF1R/IL4R/POSTN/TNF	5
GO:2001234	GO:2001234	negative regulation of apoptotic signaling pathway	21/788	223/17913	0.000873316	0.00601891	0.00435434	PLAUR/IL1B/HMOX1/CD74/CX3CR1/FASLG/LRRK2/SERPINE1/HGF/THBS1/MEIS3/SNAI2/MMP9/ICAM1/CXCL12/VNN1/COL2A1/SFRP2/SCG2/TNF/FGF10	21
GO:0050678	GO:0050678	regulation of epithelial cell proliferation	30/788	369/17913	0.000941533	0.00647947	0.00468753	HMOX1/CCL5/C5AR1/ITGA4/FGF7/SERPINF1/CCL2/CCL11/IL10/SULF1/ECM1/CCL26/THBS1/SNAI2/CXCL12/SFRP2/FGF1/GATA3/NR4A3/AGTR1/SCG2/ITGB3/TNF/LRG1/IHH/CCL24/TACR1/FGF10/SERPINB5/PAX2	30
GO:0097696	GO:0097696	STAT cascade	16/788	150/17913	0.000946411	0.00648616	0.00469237	CD300A/CSF1R/PTPRC/IL10RA/CCL5/IL7R/CCR2/OSM/HCLS1/CCL2/IL10/IL15/IL6/TNFRSF18/IL22RA2/TNF	16
GO:2000377	GO:2000377	regulation of reactive oxygen species metabolic process	19/788	194/17913	0.000946755	0.00648616	0.00469237	AIF1/ITGB2/TYROBP/RAC2/ITGAM/IL1B/TLR4/CX3CR1/KLF2/TLR6/HP/IL10/PTGIS/THBS1/ICAM1/FPR2/AGTR1/TNF/PAX2	19
GO:0046640	GO:0046640	regulation of alpha-beta T cell proliferation	6/788	27/17913	0.000951558	0.00648616	0.00469237	PTPRC/RASAL3/EBI3/CCR2/CD3E/ZAP70	6
GO:0002923	GO:0002923	regulation of humoral immune response mediated by circulating immunoglobulin	4/788	11/17913	0.000956962	0.00648616	0.00469237	FCGR2B/PTPRC/LTA/TNF	4
GO:0019371	GO:0019371	cyclooxygenase pathway	4/788	11/17913	0.000956962	0.00648616	0.00469237	TBXAS1/HPGDS/PTGIS/PTGDS	4
GO:0032494	GO:0032494	response to peptidoglycan	4/788	11/17913	0.000956962	0.00648616	0.00469237	NLRP3/TREM2/C5AR1/IL6	4
GO:0032908	GO:0032908	regulation of transforming growth factor beta1 production	4/788	11/17913	0.000956962	0.00648616	0.00469237	TYROBP/LUM/THBS1/SERPINB7	4
GO:0033089	GO:0033089	positive regulation of T cell differentiation in thymus	4/788	11/17913	0.000956962	0.00648616	0.00469237	TESPA1/IL7R/VNN1/IHH	4
GO:0033632	GO:0033632	regulation of cell-cell adhesion mediated by integrin	4/788	11/17913	0.000956962	0.00648616	0.00469237	FERMT3/CCL5/CD3E/CXCL13	4
GO:2000551	GO:2000551	regulation of T-helper 2 cell cytokine production	4/788	11/17913	0.000956962	0.00648616	0.00469237	NLRP3/TBX21/IL6/GATA3	4
GO:1903305	GO:1903305	regulation of regulated secretory pathway	15/788	136/17913	0.000957818	0.00648616	0.00469237	ITGB2/FCER1G/CD300A/FCGR2B/RAC2/ITGAM/CD84/FGR/PTAFR/HMOX1/CCR2/IL4R/LRRK2/CHRNA6/CHRNA4	15
GO:0048593	GO:0048593	camera-type eye morphogenesis	13/788	109/17913	0.000993617	0.00671881	0.00486069	COL8A1/SIX3/FOXN4/DIO3/RORB/IHH/SDK2/CRYGB/TENM3/PITX2/IRX5/LHX1/PAX2	13
GO:0002714	GO:0002714	positive regulation of B cell mediated immunity	7/788	37/17913	0.00100636	0.00677547	0.00490167	BTK/FCER1G/PTPRC/LTA/TBX21/C3/TNF	7
GO:0002891	GO:0002891	positive regulation of immunoglobulin mediated immune response	7/788	37/17913	0.00100636	0.00677547	0.00490167	BTK/FCER1G/PTPRC/LTA/TBX21/C3/TNF	7
GO:0043029	GO:0043029	T cell homeostasis	7/788	37/17913	0.00100636	0.00677547	0.00490167	NCKAP1L/CORO1A/IL2RA/SIT1/TNFSF14/SLC46A2/GPR174	7
GO:2001236	GO:2001236	regulation of extrinsic apoptotic signaling pathway	16/788	151/17913	0.00101647	0.00683368	0.00494379	PTPRC/IL1B/HMOX1/FASLG/SERPINE1/HGF/INHBA/THBS1/SNAI2/ICAM1/COL2A1/SFRP2/SCG2/TIMP3/TNF/FGF10	16
GO:0010171	GO:0010171	body morphogenesis	8/788	48/17913	0.00107042	0.00718599	0.00519866	MMP2/COL1A1/CRISPLD2/PDGFRA/GREM2/MAB21L2/IHH/DKK1	8
GO:0030838	GO:0030838	positive regulation of actin filament polymerization	11/788	84/17913	0.0011039	0.00740011	0.00535357	HCK/WAS/NCKAP1L/CORO1A/CCR7/CCL11/CCL26/ICAM1/CCL24/VIL1/CCL21	11
GO:0002710	GO:0002710	negative regulation of T cell mediated immunity	5/788	19/17913	0.00112963	0.00750776	0.00543144	FCGR2B/PTPRC/LILRB1/IL7R/TBX21	5
GO:0002726	GO:0002726	positive regulation of T cell cytokine production	5/788	19/17913	0.00112963	0.00750776	0.00543144	SASH3/NLRP3/IL1B/IL6/GATA3	5
GO:0002827	GO:0002827	positive regulation of T-helper 1 type immune response	5/788	19/17913	0.00112963	0.00750776	0.00543144	IL12RB1/IL1B/CCR2/CD80/CCL19	5
GO:0061081	GO:0061081	positive regulation of myeloid leukocyte cytokine production involved in immune response	5/788	19/17913	0.00112963	0.00750776	0.00543144	FCER1G/LILRB1/CD74/TLR4/NR4A3	5
GO:0072079	GO:0072079	nephron tubule formation	5/788	19/17913	0.00112963	0.00750776	0.00543144	GATA3/GREM1/IRX3/HNF1B/PAX2	5
GO:2000696	GO:2000696	regulation of epithelial cell differentiation involved in kidney development	5/788	19/17913	0.00112963	0.00750776	0.00543144	MMP9/GATA3/ADIPOQ/LHX1/PAX2	5
GO:0050829	GO:0050829	defense response to Gram-negative bacterium	10/788	72/17913	0.00116188	0.00766551	0.00554557	RNASE6/CD4/MPEG1/TLR4/SERPINE1/SSC5D/SELP/IL6/CXCL6/S100A7	10
GO:0001516	GO:0001516	prostaglandin biosynthetic process	6/788	28/17913	0.00116653	0.00766551	0.00554557	TBXAS1/HPGDS/IL1B/CD74/PTGIS/PTGDS	6
GO:0032607	GO:0032607	interferon-alpha production	6/788	28/17913	0.00116653	0.00766551	0.00554557	HAVCR2/TLR7/TLR8/TLR4/IL10/LILRA4	6
GO:0033032	GO:0033032	regulation of myeloid cell apoptotic process	6/788	28/17913	0.00116653	0.00766551	0.00554557	FCER1G/CCR5/CCL5/CLEC5A/CXCR2/ADIPOQ	6
GO:0046457	GO:0046457	prostanoid biosynthetic process	6/788	28/17913	0.00116653	0.00766551	0.00554557	TBXAS1/HPGDS/IL1B/CD74/PTGIS/PTGDS	6
GO:0070229	GO:0070229	negative regulation of lymphocyte apoptotic process	6/788	28/17913	0.00116653	0.00766551	0.00554557	CCL5/IL7R/CD74/DOCK8/SLC46A2/IDO1	6
GO:1902932	GO:1902932	positive regulation of alcohol biosynthetic process	6/788	28/17913	0.00116653	0.00766551	0.00554557	PTAFR/IL1B/CD244/P2RY6/FGF1/TNF	6
GO:2000108	GO:2000108	positive regulation of leukocyte apoptotic process	6/788	28/17913	0.00116653	0.00766551	0.00554557	CCL5/IL10/PDCD1/NR4A3/LGALS14/IDO1	6
GO:0002711	GO:0002711	positive regulation of T cell mediated immunity	7/788	38/17913	0.00118744	0.00777004	0.00562119	SASH3/NLRP3/PTPRC/IL12RB1/IL1B/IL6/GATA3	7
GO:0007520	GO:0007520	myoblast fusion	7/788	38/17913	0.00118744	0.00777004	0.00562119	CD53/IL4R/TNFSF14/CXCL9/ADAM12/CXCL10/MYOD1	7
GO:1904037	GO:1904037	positive regulation of epithelial cell apoptotic process	7/788	38/17913	0.00118744	0.00777004	0.00562119	ITGA4/FASLG/CCL2/SFRP4/CD40LG/THBS1/IL6	7
GO:0002831	GO:0002831	regulation of response to biotic stimulus	15/788	139/17913	0.00119817	0.00782928	0.00566405	HAVCR2/LY86/LILRA2/FGL2/LY96/CD180/LILRB1/IL12RB1/IL1B/IL2RA/CRTAM/IL15/AIM2/SPINK5/CXCL6	15
GO:0042136	GO:0042136	neurotransmitter biosynthetic process	12/788	98/17913	0.00121798	0.00794102	0.00574489	AIF1/ITGB2/IL1B/DPYD/TLR4/CX3CR1/KLF2/TLR6/IL10/PTGIS/ICAM1/TNF	12
GO:0046427	GO:0046427	positive regulation of JAK-STAT cascade	11/788	85/17913	0.00121868	0.00794102	0.00574489	CD300A/CSF1R/IL10RA/CCL5/OSM/HCLS1/IL10/IL15/IL6/TNFRSF18/TNF	11
GO:0030195	GO:0030195	negative regulation of blood coagulation	8/788	49/17913	0.00123078	0.00800869	0.00579384	PLAUR/THBD/PLAU/FAP/SERPINE1/THBS1/PDGFRA/TSPAN8	8
GO:0001654	GO:0001654	eye development	28/788	342/17913	0.00123533	0.00802704	0.00580711	ZEB2/SERPINF1/FASLG/COL8A1/INHBA/COL5A2/FBN1/COL5A1/SIX3/FOXN4/EFEMP1/GATA3/PDGFRA/MAB21L2/DIO3/RORB/IHH/SDK2/SLC17A8/GNGT1/FGF10/FREM2/CRYGB/TENM3/PITX2/IRX5/LHX1/PAX2	28
GO:0001894	GO:0001894	tissue homeostasis	20/788	214/17913	0.00125796	0.00815136	0.00589705	SASH3/CSF1R/RAC2/CORO1A/CCR2/TLR4/INPP5D/LYZ/CSF1/TNFRSF11A/CTSK/ADRB2/COL2A1/IL6/ITGB3/USH1C/IHH/PCDH15/PIGR/AZGP1	20
GO:0007160	GO:0007160	cell-matrix adhesion	20/788	214/17913	0.00125796	0.00815136	0.00589705	ITGB2/ITGAL/CD3E/CSF1/ITGA4/PLAU/VCAM1/SIGLEC1/CD96/FN1/CCR7/ITGA11/SERPINE1/THBS1/POSTN/COL3A1/TNN/GREM1/ITGB3/CCL21	20
GO:0034764	GO:0034764	positive regulation of transmembrane transport	19/788	199/17913	0.0012814	0.00827964	0.00598986	TREM2/KCNMB1/PTAFR/CCR2/CTSS/P2RY6/CCL2/C3/ADRB2/CXCL9/CXCL10/LRRC55/NR4A3/CXCL11/KCNA1/EDN3/HTR3A/FGF19/ADIPOQ	19
GO:0071229	GO:0071229	cellular response to acid chemical	19/788	199/17913	0.0012814	0.00827964	0.00598986	CYBB/KCNMB1/PTAFR/HAMP/KLF2/FOLR2/P2RY6/SERPINF1/PTGER2/PTGDR/MMP2/PTGFR/COL5A2/COL1A1/COL3A1/PDGFRA/RORB/TNF/PAX2	19
GO:0046328	GO:0046328	regulation of JNK cascade	17/788	169/17913	0.00128309	0.00827964	0.00598986	FCGR2B/PTPN22/NCF1/ZEB2/IL1B/TLR4/TNFRSF11A/SLAMF1/TLR6/CCR7/CD40LG/CCL19/SFRP2/TNF/DKK1/FGF19/CCL21	17
GO:0007259	GO:0007259	JAK-STAT cascade	15/788	140/17913	0.00128879	0.00830493	0.00600816	CD300A/CSF1R/PTPRC/IL10RA/CCL5/CCR2/OSM/HCLS1/CCL2/IL10/IL15/IL6/TNFRSF18/IL22RA2/TNF	15
GO:0097553	GO:0097553	calcium ion transmembrane import into cytosol	14/788	126/17913	0.00130049	0.00836876	0.00605433	PTPRC/CORO1A/CCR5/CCL3/P2RY6/FASLG/CCR7/CXCL9/PLN/CCL19/CXCL10/CXCL11/CCL21/HTR2C	14
GO:0003407	GO:0003407	neural retina development	9/788	61/17913	0.0013114	0.00841572	0.0060883	SIX3/FOXN4/DIO3/RORB/IHH/SDK2/SLC17A8/IRX5/LHX1	9
GO:0031646	GO:0031646	positive regulation of neurological system process	9/788	61/17913	0.0013114	0.00841572	0.0060883	ITGAX/TNFRSF1B/PTAFR/CST7/HGF/ADRB2/RGS4/S100B/NETO1	9
GO:0031960	GO:0031960	response to corticosteroid	16/788	155/17913	0.00134234	0.00860241	0.00622336	AIF1/CYBB/PTAFR/SERPINF1/GJB2/IL10/ICAM1/COL1A1/IL6/S100B/PAPPA/ADCYAP1/GPR83/TNF/MYOD1/ADIPOQ	16
GO:0010454	GO:0010454	negative regulation of cell fate commitment	4/788	12/17913	0.0013857	0.00874793	0.00632864	TBX21/SFRP2/SOSTDC1/DKK1	4
GO:0016045	GO:0016045	detection of bacterium	4/788	12/17913	0.0013857	0.00874793	0.00632864	TLR2/TLR6/TLR1/SSC5D	4
GO:0031650	GO:0031650	regulation of heat generation	4/788	12/17913	0.0013857	0.00874793	0.00632864	IL1B/TNFRSF11A/PTGER3/TNF	4
GO:0032905	GO:0032905	transforming growth factor beta1 production	4/788	12/17913	0.0013857	0.00874793	0.00632864	TYROBP/LUM/THBS1/SERPINB7	4
GO:0036005	GO:0036005	response to macrophage colony-stimulating factor	4/788	12/17913	0.0013857	0.00874793	0.00632864	CSF1R/TLR2/TLR4/CSF1	4
GO:0036006	GO:0036006	cellular response to macrophage colony-stimulating factor stimulus	4/788	12/17913	0.0013857	0.00874793	0.00632864	CSF1R/TLR2/TLR4/CSF1	4
GO:0042368	GO:0042368	vitamin D biosynthetic process	4/788	12/17913	0.0013857	0.00874793	0.00632864	IL1B/GFI1/SNAI2/TNF	4
GO:0043922	GO:0043922	negative regulation by host of viral transcription	4/788	12/17913	0.0013857	0.00874793	0.00632864	CCL4/CCL5/CCL3/HMGA2	4
GO:0045346	GO:0045346	regulation of MHC class II biosynthetic process	4/788	12/17913	0.0013857	0.00874793	0.00632864	SPI1/TLR4/CIITA/IL10	4
GO:0051238	GO:0051238	sequestering of metal ion	4/788	12/17913	0.0013857	0.00874793	0.00632864	S100A9/S100A8/LCN2/S100A7	4
GO:0072178	GO:0072178	nephric duct morphogenesis	4/788	12/17913	0.0013857	0.00874793	0.00632864	GATA3/HNF1B/LHX1/PAX2	4
GO:0009636	GO:0009636	response to toxic substance	37/788	499/17913	0.00140131	0.00882255	0.00638262	SPI1/ALOX5AP/CD14/CYBB/CCL4/KCNMB1/TLR2/HMOX1/CCL5/CCL3/HAMP/KLF2/VCAM1/IL18RAP/SPHK1/HP/LRRK2/IL10/HGF/S100A9/GPX3/S100A8/RGS4/ICAM1/COL1A1/IL6/GATA3/NR4A3/ADCYAP1/TNF/LCN2/TACR1/HTR3A/CHRNA4/ADIPOQ/GPX5/PAX2	37
GO:0050878	GO:0050878	regulation of body fluid levels	37/788	499/17913	0.00140131	0.00882255	0.00638262	LCP2/FCER1G/FERMT3/GNA15/WAS/PLEK/PLAUR/PIK3CG/PIK3R5/DOCK8/TLR4/P2RY12/THBD/VAV1/PLAU/SERPINA1/FAP/TIFAB/SERPINE1/F13A1/CD40LG/THBS1/SELP/COL1A1/SAA1/COL3A1/KRT16/IL6/GATA3/PDGFRA/COMP/ANXA8/ITGB3/TACR1/FGF10/TSPAN8/ADCY8	37
GO:0045471	GO:0045471	response to ethanol	14/788	127/17913	0.00140394	0.00882722	0.006386	SPI1/CD14/CYBB/KCNMB1/HAMP/VCAM1/S100A8/RGS4/ICAM1/GATA3/ADCYAP1/TACR1/HTR3A/ADIPOQ	14
GO:0008347	GO:0008347	glial cell migration	8/788	50/17913	0.00140971	0.0088396	0.00639496	GPR183/TREM2/CCR2/CCL3/P2RY12/CSF1/CX3CR1/CCL2	8
GO:0070741	GO:0070741	response to interleukin-6	8/788	50/17913	0.00140971	0.0088396	0.00639496	SPI1/SELPLG/HAMP/ST18/PTGIS/GFI1/ICAM1/IL6	8
GO:0090195	GO:0090195	chemokine secretion	5/788	20/17913	0.00145213	0.00909337	0.00657855	AIF1/CSF1R/IL4R/POSTN/TNF	5
GO:0048259	GO:0048259	regulation of receptor-mediated endocytosis	12/788	100/17913	0.00145423	0.00909431	0.00657923	APOC1/APOC2/SFRP4/SERPINE1/C3/CCL19/SELE/GREM1/ITGB3/DKK1/CCL21/APOC3	12
GO:0002792	GO:0002792	negative regulation of peptide secretion	15/788	142/17913	0.00148737	0.00928909	0.00672013	NLRP3/FCGR2B/SRGN/PTPN22/LILRB1/TLR8/IL1B/CD74/FFAR4/TLR6/FN1/IL10/LILRA5/SSC5D/TNF	15
GO:0060401	GO:0060401	cytosolic calcium ion transport	16/788	157/17913	0.00153578	0.00957861	0.00692959	PTPRC/CORO1A/CD4/CCR5/CCL3/P2RY6/FASLG/CCR7/CXCL9/PLN/CCL19/CXCL10/MS4A1/CXCL11/CCL21/HTR2C	16
GO:0001659	GO:0001659	temperature homeostasis	17/788	172/17913	0.00155494	0.00968511	0.00700664	TRPV2/IL1B/CCR2/FFAR4/TLR4/IL4R/TNFRSF11A/PTGER3/ADRB2/IRF4/IL15/DIO2/ADCYAP1/TNF/LCN2/FABP4/ADIPOQ	17
GO:0048661	GO:0048661	positive regulation of smooth muscle cell proliferation	12/788	101/17913	0.00158582	0.00986427	0.00713625	AIF1/PTAFR/HMOX1/CCL5/P2RY6/IL10/MMP2/THBS1/MMP9/IL6/NR4A3/TNF	12
GO:0002823	GO:0002823	negative regulation of adaptive immune response based on somatic recombination of immune receptors built from immunoglobulin superfamily domains	7/788	40/17913	0.00162548	0.010084	0.00729523	HAVCR2/FCGR2B/PTPRC/LILRB1/IL7R/IL4R/TBX21	7
GO:0042036	GO:0042036	negative regulation of cytokine biosynthetic process	7/788	40/17913	0.00162548	0.010084	0.00729523	TYROBP/PTPRC/LILRB1/INPP5D/IL10/INHBA/IL6	7
GO:1904892	GO:1904892	regulation of STAT cascade	14/788	129/17913	0.00163153	0.0101081	0.00731266	CD300A/CSF1R/PTPRC/IL10RA/CCL5/IL7R/OSM/HCLS1/IL10/IL15/IL6/TNFRSF18/IL22RA2/TNF	14
GO:0010743	GO:0010743	regulation of macrophage derived foam cell differentiation	6/788	30/17913	0.00170596	0.0105272	0.00761585	MSR1/CSF1/AGTR1/PLA2G2A/ITGB3/ADIPOQ	6
GO:0019433	GO:0019433	triglyceride catabolic process	6/788	30/17913	0.00170596	0.0105272	0.00761585	PIK3CG/APOC2/PNPLA5/FABP4/APOC3/FABP6	6
GO:0061082	GO:0061082	myeloid leukocyte cytokine production	6/788	30/17913	0.00170596	0.0105272	0.00761585	FCER1G/LILRB1/HMOX1/CD74/TLR4/NR4A3	6
GO:0032872	GO:0032872	regulation of stress-activated MAPK cascade	20/788	220/17913	0.00175531	0.0108175	0.00782582	FCGR2B/PTPN22/NCF1/ZEB2/IL1B/TLR4/TNFRSF11A/SLAMF1/TLR6/SPHK1/CCR7/HGF/CD40LG/CCL19/SFRP2/HAND2/TNF/DKK1/FGF19/CCL21	20
GO:0006925	GO:0006925	inflammatory cell apoptotic process	5/788	21/17913	0.00183761	0.0112651	0.00814963	CCR5/CCL5/FASLG/CXCR2/IL6	5
GO:0050765	GO:0050765	negative regulation of phagocytosis	5/788	21/17913	0.00183761	0.0112651	0.00814963	CD300A/FCGR2B/CD300LF/TLR2/ADIPOQ	5
GO:0051043	GO:0051043	regulation of membrane protein ectodomain proteolysis	5/788	21/17913	0.00183761	0.0112651	0.00814963	TNFRSF1B/IL1B/IL10/TIMP3/TNF	5
GO:1903010	GO:1903010	regulation of bone development	5/788	21/17913	0.00183761	0.0112651	0.00814963	TYROBP/LILRB1/LOX/FBN1/GREM1	5
GO:0048015	GO:0048015	phosphatidylinositol-mediated signaling	16/788	160/17913	0.00186955	0.0114458	0.00828038	CSF1R/NCF1/PIK3CG/FGR/PIK3R5/PTAFR/CCL5/OSM/HCLS1/DCN/HGF/SELP/PLCH1/GATA3/PDGFRA/TNF	16
GO:0030656	GO:0030656	regulation of vitamin metabolic process	4/788	13/17913	0.00193231	0.011707	0.00846933	IL1B/GFI1/SNAI2/TNF	4
GO:0033623	GO:0033623	regulation of integrin activation	4/788	13/17913	0.00193231	0.011707	0.00846933	PLEK/P2RY12/SELP/CXCL13	4
GO:0035745	GO:0035745	T-helper 2 cell cytokine production	4/788	13/17913	0.00193231	0.011707	0.00846933	NLRP3/TBX21/IL6/GATA3	4
GO:0044130	GO:0044130	negative regulation of growth of symbiont in host	4/788	13/17913	0.00193231	0.011707	0.00846933	IRF8/LTA/IL10/TNF	4
GO:0045073	GO:0045073	regulation of chemokine biosynthetic process	4/788	13/17913	0.00193231	0.011707	0.00846933	IL1B/HMOX1/IL6/TNF	4
GO:0045342	GO:0045342	MHC class II biosynthetic process	4/788	13/17913	0.00193231	0.011707	0.00846933	SPI1/TLR4/CIITA/IL10	4
GO:0051917	GO:0051917	regulation of fibrinolysis	4/788	13/17913	0.00193231	0.011707	0.00846933	THBD/FAP/SERPINE1/THBS1	4
GO:0061888	GO:0061888	regulation of astrocyte activation	4/788	13/17913	0.00193231	0.011707	0.00846933	C1QA/TREM2/C5AR1/IL6	4
GO:0048708	GO:0048708	astrocyte differentiation	10/788	77/17913	0.00195251	0.0117948	0.0085329	C1QA/TREM2/IL1B/C5AR1/TLR4/S100A8/FPR2/IL6/S100B/TNF	10
GO:0045444	GO:0045444	fat cell differentiation	20/788	222/17913	0.00195441	0.0117948	0.0085329	FFAR4/LGALS12/ADRB2/EGR2/SNAI2/MMP11/STEAP4/SFRP2/IL6/MEDAG/GATA3/NR4A3/HMGA2/TNF/LRG1/GDF10/FGF10/FABP4/ADIPOQ/HTR2C	20
GO:0070302	GO:0070302	regulation of stress-activated protein kinase signaling cascade	20/788	222/17913	0.00195441	0.0117948	0.0085329	FCGR2B/PTPN22/NCF1/ZEB2/IL1B/TLR4/TNFRSF11A/SLAMF1/TLR6/SPHK1/CCR7/HGF/CD40LG/CCL19/SFRP2/HAND2/TNF/DKK1/FGF19/CCL21	20
GO:0050819	GO:0050819	negative regulation of coagulation	8/788	53/17913	0.00207295	0.0124936	0.00903845	PLAUR/THBD/PLAU/FAP/SERPINE1/THBS1/PDGFRA/TSPAN8	8
GO:0031334	GO:0031334	positive regulation of protein complex assembly	21/788	239/17913	0.00207557	0.0124936	0.00903845	HCK/WAS/NCKAP1L/PLEK/CORO1A/TLR4/P2RY12/GBP5/TLR6/CCR7/CCL11/CCL26/AIM2/ICAM1/CXCL13/TNF/CCL24/VIL1/HNF1A/CCL21/HNF1B	21
GO:0007188	GO:0007188	adenylate cyclase-modulating G protein-coupled receptor signaling pathway	16/788	162/17913	0.00212418	0.0127698	0.00923822	FPR1/GPR65/RGS1/S1PR4/P2RY12/PTGIR/PTGER2/CXCL9/MARCO/PLN/FPR2/CXCL10/CXCL11/ADCYAP1/GRIK3/ADCY8	16
GO:0022617	GO:0022617	extracellular matrix disassembly	10/788	78/17913	0.00215336	0.0129285	0.00935303	CTSS/MMP19/FAP/CTSK/MMP2/MMP9/MMP11/IL6/TPSAB1/MMP13	10
GO:0031589	GO:0031589	cell-substrate adhesion	26/788	322/17913	0.00219803	0.0131797	0.00953478	ITGB2/FERMT3/RAC2/CORO1A/ITGAL/CD3E/CSF1/ITGA4/PLAU/VCAM1/SIGLEC1/CD96/FN1/CCR7/COL8A1/ITGA11/SERPINE1/THBS1/CCDC80/POSTN/COL1A1/COL3A1/TNN/GREM1/ITGB3/CCL21	26
GO:0090066	GO:0090066	regulation of anatomical structure size	33/788	442/17913	0.00222184	0.0133053	0.00962566	HCK/WAS/NCKAP1L/PLEK/CORO1A/KCNMB1/TRPV2/PTAFR/HTR7/HMOX1/IL7R/HCLS1/VAV1/SPP1/FN1/ACTA2/CCR7/CCL11/LRRK2/CCL26/ICAM1/CXCL12/AGTR1/COMP/ADCYAP1/USH1C/CCL24/TACR1/EDN3/VIL1/CCL21/HNF1B/PAX2	33
GO:0048017	GO:0048017	inositol lipid-mediated signaling	16/788	163/17913	0.00226197	0.0135283	0.00978694	CSF1R/NCF1/PIK3CG/FGR/PIK3R5/PTAFR/CCL5/OSM/HCLS1/DCN/HGF/SELP/PLCH1/GATA3/PDGFRA/TNF	16
GO:0007389	GO:0007389	pattern specification process	31/788	408/17913	0.00228261	0.013557	0.00980772	C1QA/ITGAM/ZEB2/TIFAB/EOMES/C3/EGR2/BICC1/SFRP2/SIX3/FOXN4/FGF1/HAND2/GREM1/NKX3-2/GREM2/SOSTDC1/DNAI1/TBX18/IHH/DRC1/IRX3/FGF10/MEOX2/DNAI2/DKK1/OTX2/PITX2/HNF1B/LHX1/PAX2	31
GO:0032656	GO:0032656	regulation of interleukin-13 production	5/788	22/17913	0.00229296	0.013557	0.00980772	NLRP3/IRF4/LILRA5/PAEP/GATA3	5
GO:0034695	GO:0034695	response to prostaglandin E	5/788	22/17913	0.00229296	0.013557	0.00980772	P2RY6/PTGER2/CCR7/CCL19/CCL21	5
GO:0042359	GO:0042359	vitamin D metabolic process	5/788	22/17913	0.00229296	0.013557	0.00980772	IL1B/GFI1/SNAI2/CYP24A1/TNF	5
GO:0045649	GO:0045649	regulation of macrophage differentiation	5/788	22/17913	0.00229296	0.013557	0.00980772	C1QC/CSF1/HCLS1/INHBA/ADIPOQ	5
GO:0048305	GO:0048305	immunoglobulin secretion	5/788	22/17913	0.00229296	0.013557	0.00980772	TNFSF13B/CD40LG/LAX1/IL6/TNF	5
GO:0050995	GO:0050995	negative regulation of lipid catabolic process	5/788	22/17913	0.00229296	0.013557	0.00980772	PIK3CG/IL1B/APOC1/TNF/APOC3	5
GO:0072643	GO:0072643	interferon-gamma secretion	5/788	22/17913	0.00229296	0.013557	0.00980772	PTPN22/LILRB1/CD244/CD2/GATA3	5
GO:1903306	GO:1903306	negative regulation of regulated secretory pathway	5/788	22/17913	0.00229296	0.013557	0.00980772	CD300A/FCGR2B/CD84/HMOX1/CCR2	5
GO:0045806	GO:0045806	negative regulation of endocytosis	9/788	66/17913	0.00230337	0.0136013	0.00983976	CD300A/FCGR2B/CD300LF/LILRB1/TLR2/APOC1/APOC2/APOC3/ADIPOQ	9
GO:0045638	GO:0045638	negative regulation of myeloid cell differentiation	11/788	92/17913	0.00232699	0.0137048	0.00991468	C1QC/LILRB4/LILRB1/TLR4/CCL3/INPP5D/GPR171/INHBA/FBN1/TMEM178A/ADIPOQ	11
GO:0030260	GO:0030260	entry into host cell	14/788	134/17913	0.00233777	0.0137048	0.00991468	SELPLG/CD86/CD4/CCR5/CD74/CLEC5A/SLAMF1/CD80/MRC1/FCN1/ICAM1/KRT6A/ANPEP/ITGB3	14
GO:0044409	GO:0044409	entry into host	14/788	134/17913	0.00233777	0.0137048	0.00991468	SELPLG/CD86/CD4/CCR5/CD74/CLEC5A/SLAMF1/CD80/MRC1/FCN1/ICAM1/KRT6A/ANPEP/ITGB3	14
GO:0051806	GO:0051806	entry into cell of other organism involved in symbiotic interaction	14/788	134/17913	0.00233777	0.0137048	0.00991468	SELPLG/CD86/CD4/CCR5/CD74/CLEC5A/SLAMF1/CD80/MRC1/FCN1/ICAM1/KRT6A/ANPEP/ITGB3	14
GO:0051828	GO:0051828	entry into other organism involved in symbiotic interaction	14/788	134/17913	0.00233777	0.0137048	0.00991468	SELPLG/CD86/CD4/CCR5/CD74/CLEC5A/SLAMF1/CD80/MRC1/FCN1/ICAM1/KRT6A/ANPEP/ITGB3	14
GO:0006636	GO:0006636	unsaturated fatty acid biosynthetic process	8/788	54/17913	0.0023415	0.0137048	0.00991468	ALOX5AP/TBXAS1/HPGDS/ALOX5/IL1B/CD74/PTGIS/PTGDS	8
GO:0060760	GO:0060760	positive regulation of response to cytokine stimulus	8/788	54/17913	0.0023415	0.0137048	0.00991468	TREM2/CD300LF/TLR2/CD74/TLR4/CASP1/CSF1/GFI1	8
GO:0046425	GO:0046425	regulation of JAK-STAT cascade	13/788	120/17913	0.00239565	0.0140042	0.0101312	CD300A/CSF1R/PTPRC/IL10RA/CCL5/OSM/HCLS1/IL10/IL15/IL6/TNFRSF18/IL22RA2/TNF	13
GO:0030851	GO:0030851	granulocyte differentiation	6/788	32/17913	0.00241613	0.0140886	0.0101923	SPI1/EVI2B/C1QC/INPP5D/HCLS1/ADIPOQ	6
GO:0071295	GO:0071295	cellular response to vitamin	6/788	32/17913	0.00241613	0.0140886	0.0101923	FOLR2/IL15/SNAI2/POSTN/COL1A1/CYP24A1	6
GO:0072001	GO:0072001	renal system development	24/788	291/17913	0.00242429	0.0141184	0.0102139	SERPINF1/ACTA2/DCN/LRRK2/SULF1/CXCR2/MMP9/FBN1/FGF1/GATA3/PDGFRA/AGTR1/GREM1/KIF26B/TBX18/LGR5/IRX3/FGF10/SERPINB7/PKHD1/ADIPOQ/HNF1B/LHX1/PAX2	24
GO:0003044	GO:0003044	regulation of systemic arterial blood pressure mediated by a chemical signal	7/788	43/17913	0.00250665	0.0145799	0.0105477	SLC2A5/CPA3/SUCNR1/CORIN/AGTR1/TACR1/EDN3	7
GO:1901216	GO:1901216	positive regulation of neuron death	11/788	93/17913	0.00253684	0.0147371	0.0106614	ITGB2/TYROBP/FCGR2B/C1QA/ITGAM/TLR4/CCL3/TLR6/FASLG/TNF/DKK1	11
GO:0034614	GO:0034614	cellular response to reactive oxygen species	16/788	165/17913	0.00255993	0.0148527	0.0107451	BTK/NCF1/KLF2/IL18RAP/SPHK1/LRRK2/IL10/HGF/MMP2/MMP9/IL6/PDGFRA/NR4A3/TNF/LCN2/PAX2	16
GO:0046718	GO:0046718	viral entry into host cell	13/788	121/17913	0.00257884	0.0149305	0.0108014	SELPLG/CD86/CD4/CCR5/CD74/CLEC5A/SLAMF1/CD80/MRC1/FCN1/ICAM1/ANPEP/ITGB3	13
GO:0001938	GO:0001938	positive regulation of endothelial cell proliferation	12/788	107/17913	0.00259698	0.0149305	0.0108014	HMOX1/ITGA4/CCL11/IL10/ECM1/CCL26/CXCL12/AGTR1/SCG2/ITGB3/LRG1/CCL24	12
GO:0110110	GO:0110110	positive regulation of animal organ morphogenesis	10/788	80/17913	0.00260487	0.0149305	0.0108014	CSF1/FGF7/FGF1/GATA3/HAND2/GREM1/FGF10/DKK1/LHX1/PAX2	10
GO:0006910	GO:0006910	phagocytosis, recognition	4/788	14/17913	0.00261179	0.0149305	0.0108014	CLEC7A/COLEC12/FCN1/MEGF10	4
GO:0042033	GO:0042033	chemokine biosynthetic process	4/788	14/17913	0.00261179	0.0149305	0.0108014	IL1B/HMOX1/IL6/TNF	4
GO:0044126	GO:0044126	regulation of growth of symbiont in host	4/788	14/17913	0.00261179	0.0149305	0.0108014	IRF8/LTA/IL10/TNF	4
GO:0044146	GO:0044146	negative regulation of growth of symbiont involved in interaction with host	4/788	14/17913	0.00261179	0.0149305	0.0108014	IRF8/LTA/IL10/TNF	4
GO:0044546	GO:0044546	NLRP3 inflammasome complex assembly	4/788	14/17913	0.00261179	0.0149305	0.0108014	NLRP3/TLR4/GBP5/TLR6	4
GO:0050755	GO:0050755	chemokine metabolic process	4/788	14/17913	0.00261179	0.0149305	0.0108014	IL1B/HMOX1/IL6/TNF	4
GO:0051770	GO:0051770	positive regulation of nitric-oxide synthase biosynthetic process	4/788	14/17913	0.00261179	0.0149305	0.0108014	TLR2/TLR4/CCL2/LRRK2	4
GO:0060099	GO:0060099	regulation of phagocytosis, engulfment	4/788	14/17913	0.00261179	0.0149305	0.0108014	CD300A/NCKAP1L/RAB31/C3	4
GO:0070234	GO:0070234	positive regulation of T cell apoptotic process	4/788	14/17913	0.00261179	0.0149305	0.0108014	CCL5/PDCD1/LGALS14/IDO1	4
GO:0002381	GO:0002381	immunoglobulin production involved in immunoglobulin mediated immune response	8/788	55/17913	0.00263657	0.0150352	0.0108772	BTK/PTPRC/FGL2/HLA-DQB1/TBX21/IL10/CD40LG/BATF	8
GO:0061844	GO:0061844	antimicrobial humoral immune response mediated by antimicrobial peptide	8/788	55/17913	0.00263657	0.0150352	0.0108772	RNASE6/S100A9/GNLY/S100A12/KRT6A/SPINK5/CXCL6/S100A7	8
GO:1905330	GO:1905330	regulation of morphogenesis of an epithelium	17/788	181/17913	0.00267785	0.015252	0.011034	ITGAX/FGF7/SULF1/HGF/SNAI2/SFRP2/CXCL10/CTHRC1/FGF1/GATA3/GREM1/TNF/FGF10/DKK1/HNF1B/LHX1/PAX2	17
GO:0097191	GO:0097191	extrinsic apoptotic signaling pathway	19/788	213/17913	0.00279648	0.0159082	0.0115087	PTPRC/TNFRSF1B/IL1B/HMOX1/FASLG/SERPINE1/HGF/CD70/INHBA/THBS1/SNAI2/ICAM1/COL2A1/SFRP2/SCG2/TIMP3/TNF/LCN2/FGF10	19
GO:0032703	GO:0032703	negative regulation of interleukin-2 production	5/788	23/17913	0.00282514	0.0160126	0.0115842	HAVCR2/PTPRC/VSIG4/TBX21/GATA3	5
GO:0050857	GO:0050857	positive regulation of antigen receptor-mediated signaling pathway	5/788	23/17913	0.00282514	0.0160126	0.0115842	PTPRC/NFAM1/TESPA1/CCR7/TRAT1	5
GO:0060445	GO:0060445	branching involved in salivary gland morphogenesis	5/788	23/17913	0.00282514	0.0160126	0.0115842	FGF7/HGF/SNAI2/TNF/FGF10	5
GO:0002756	GO:0002756	MyD88-independent toll-like receptor signaling pathway	6/788	33/17913	0.00284493	0.0160856	0.011637	CD14/LY96/CD300LF/TLR4/TLR6/TNIP3	6
GO:0071353	GO:0071353	cellular response to interleukin-4	6/788	33/17913	0.00284493	0.0160856	0.011637	CORO1A/CD300LF/IL2RG/IL4R/MRC1/GATA3	6
GO:0035850	GO:0035850	epithelial cell differentiation involved in kidney development	7/788	44/17913	0.00286984	0.0161939	0.0117154	ACTA2/MMP9/GATA3/GREM1/ADIPOQ/LHX1/PAX2	7
GO:0050709	GO:0050709	negative regulation of protein secretion	14/788	137/17913	0.00287103	0.0161939	0.0117154	NLRP3/FCGR2B/SRGN/PTPN22/LILRB1/TLR8/IL1B/FFAR4/TLR6/FN1/IL10/LILRA5/SSC5D/TNF	14
GO:0034767	GO:0034767	positive regulation of ion transmembrane transport	15/788	152/17913	0.00290526	0.0163671	0.0118407	TREM2/KCNMB1/PTAFR/CCR2/CTSS/P2RY6/CCL2/ADRB2/CXCL9/CXCL10/LRRC55/CXCL11/KCNA1/EDN3/HTR3A	15
GO:0009855	GO:0009855	determination of bilateral symmetry	13/788	123/17913	0.00297965	0.0167659	0.0121292	BICC1/FOXN4/HAND2/GREM1/NKX3-2/GREM2/SOSTDC1/DNAI1/IHH/DRC1/FGF10/DNAI2/PITX2	13
GO:0008543	GO:0008543	fibroblast growth factor receptor signaling pathway	12/788	109/17913	0.00303216	0.0170408	0.0123281	FGF7/SULF1/FGF17/THBS1/FGF1/GATA3/FLRT1/TRIM71/FGF10/OTX2/FGF19/FGF3	12
GO:0060562	GO:0060562	epithelial tube morphogenesis	25/788	313/17913	0.0030538	0.0171418	0.0124011	CSF1R/ITGAX/ZEB2/CSF1/CCL11/CXCR2/SFRP2/CXCL10/FOXN4/CTHRC1/FGF1/GATA3/HAND2/GREM1/SOSTDC1/KIF26B/TNF/IHH/TRIM71/LGR5/IRX3/FGF10/HNF1B/LHX1/PAX2	25
GO:2000146	GO:2000146	negative regulation of cell motility	27/788	347/17913	0.00306905	0.0172066	0.012448	AIF1/CD300A/WAS/ARHGDIB/SLAMF8/ADORA3/HMOX1/CX3CR1/SERPINF1/CCL2/DCN/SERPINE1/SULF1/PODN/THBS1/CXCL12/COL3A1/KRT16/HAS1/CXCL13/SFRP2/TNN/GATA3/GREM1/MEOX2/CCL21/ADIPOQ	27
GO:0007584	GO:0007584	response to nutrient	19/788	215/17913	0.00310295	0.0173758	0.0125704	CYBB/CD4/IL1B/HMOX1/CD3E/P2RY12/HAMP/FOLR2/SPP1/VCAM1/LTA/IL15/SNAI2/POSTN/COL1A1/SFRP2/CXCL10/CYP24A1/ADIPOQ	19
GO:0045445	GO:0045445	myoblast differentiation	10/788	82/17913	0.00312916	0.0175015	0.0126614	TNFSF14/CXCL9/CXCL14/CXCL10/CCL17/GREM1/SOSTDC1/TNF/MYOD1/PITX1	10
GO:0051271	GO:0051271	negative regulation of cellular component movement	28/788	365/17913	0.00317552	0.0177395	0.0128336	AIF1/CD300A/WAS/ARHGDIB/SLAMF8/ADORA3/HMOX1/CX3CR1/SERPINF1/CCL2/DCN/SERPINE1/SULF1/PODN/THBS1/CXCL12/COL3A1/KRT16/HAS1/CXCL13/SFRP2/TNN/GATA3/GREM1/MEOX2/PKHD1/CCL21/ADIPOQ	28
GO:0009799	GO:0009799	specification of symmetry	13/788	124/17913	0.00319831	0.0178454	0.0129101	BICC1/FOXN4/HAND2/GREM1/NKX3-2/GREM2/SOSTDC1/DNAI1/IHH/DRC1/FGF10/DNAI2/PITX2	13
GO:0007254	GO:0007254	JNK cascade	18/788	200/17913	0.00324078	0.0180392	0.0130504	FCGR2B/PTPN22/NCF1/ZEB2/IL1B/ARHGEF6/TLR4/TNFRSF11A/SLAMF1/TLR6/CCR7/CD40LG/CCL19/SFRP2/TNF/DKK1/FGF19/CCL21	18
GO:0009612	GO:0009612	response to mechanical stimulus	18/788	200/17913	0.00324078	0.0180392	0.0130504	TLR7/TLR8/IL1B/TLR4/CASP1/DCN/TIFAB/TNFSF14/THBS1/POSTN/COL1A1/CXCL12/COL3A1/CXCL10/COL11A1/IHH/KCNA1/TACR1	18
GO:0051384	GO:0051384	response to glucocorticoid	14/788	139/17913	0.00327911	0.0182308	0.0131889	AIF1/PTAFR/SERPINF1/GJB2/IL10/ICAM1/IL6/S100B/PAPPA/ADCYAP1/GPR83/TNF/MYOD1/ADIPOQ	14
GO:0090183	GO:0090183	regulation of kidney development	8/788	57/17913	0.00331329	0.0183551	0.0132789	MMP9/GATA3/GREM1/SERPINB7/ADIPOQ/HNF1B/LHX1/PAX2	8
GO:1902041	GO:1902041	regulation of extrinsic apoptotic signaling pathway via death domain receptors	8/788	57/17913	0.00331329	0.0183551	0.0132789	HMOX1/FASLG/SERPINE1/HGF/THBS1/ICAM1/SFRP2/TIMP3	8
GO:1903428	GO:1903428	positive regulation of reactive oxygen species biosynthetic process	8/788	57/17913	0.00331329	0.0183551	0.0132789	AIF1/ITGB2/IL1B/TLR4/KLF2/TLR6/ICAM1/TNF	8
GO:0018149	GO:0018149	peptide cross-linking	6/788	34/17913	0.0033282	0.0183939	0.013307	FN1/DCN/F13A1/THBS1/COL3A1/PI3	6
GO:2000249	GO:2000249	regulation of actin cytoskeleton reorganization	6/788	34/17913	0.0033282	0.0183939	0.013307	GMFG/HCK/CSF1R/ARHGDIB/HCLS1/PDGFRA	6
GO:0048839	GO:0048839	inner ear development	17/788	185/17913	0.00335936	0.0185441	0.0134156	C1QB/GJB2/TIFAB/CXCL14/PRRX1/COL2A1/CTHRC1/COL11A1/GATA3/NR4A3/USH1C/PCDH15/LGR5/SLC17A8/FGF10/FREM2/PAX2	17
GO:0002693	GO:0002693	positive regulation of cellular extravasation	4/788	15/17913	0.0034387	0.0187513	0.0135655	PTAFR/CCR2/ITGA4/ICAM1	4
GO:0002716	GO:0002716	negative regulation of natural killer cell mediated immunity	4/788	15/17913	0.0034387	0.0187513	0.0135655	HAVCR2/LILRB1/CD96/KIR2DL4	4
GO:0032645	GO:0032645	regulation of granulocyte macrophage colony-stimulating factor production	4/788	15/17913	0.0034387	0.0187513	0.0135655	CD84/IL1B/CD80/PAEP	4
GO:0032736	GO:0032736	positive regulation of interleukin-13 production	4/788	15/17913	0.0034387	0.0187513	0.0135655	NLRP3/IRF4/PAEP/GATA3	4
GO:0042362	GO:0042362	fat-soluble vitamin biosynthetic process	4/788	15/17913	0.0034387	0.0187513	0.0135655	IL1B/GFI1/SNAI2/TNF	4
GO:0044144	GO:0044144	modulation of growth of symbiont involved in interaction with host	4/788	15/17913	0.0034387	0.0187513	0.0135655	IRF8/LTA/IL10/TNF	4
GO:0045414	GO:0045414	regulation of interleukin-8 biosynthetic process	4/788	15/17913	0.0034387	0.0187513	0.0135655	TLR7/TLR8/TLR4/TNF	4
GO:1905153	GO:1905153	regulation of membrane invagination	4/788	15/17913	0.0034387	0.0187513	0.0135655	CD300A/NCKAP1L/RAB31/C3	4
GO:0001914	GO:0001914	regulation of T cell mediated cytotoxicity	5/788	24/17913	0.00344116	0.0187513	0.0135655	FCGR2B/PTPRC/LILRB1/IL12RB1/IL7R	5
GO:0032717	GO:0032717	negative regulation of interleukin-8 production	5/788	24/17913	0.00344116	0.0187513	0.0135655	CD33/PTPN22/TLR6/IL10/SSC5D	5
GO:0034162	GO:0034162	toll-like receptor 9 signaling pathway	5/788	24/17913	0.00344116	0.0187513	0.0135655	HAVCR2/TLR7/TLR8/LILRA4/FCRL3	5
GO:0001936	GO:0001936	regulation of endothelial cell proliferation	16/788	170/17913	0.00344991	0.0187551	0.0135683	HMOX1/ITGA4/CCL2/CCL11/IL10/SULF1/ECM1/CCL26/THBS1/CXCL12/AGTR1/SCG2/ITGB3/TNF/LRG1/CCL24	16
GO:0048771	GO:0048771	tissue remodeling	16/788	170/17913	0.00344991	0.0187551	0.0135683	CSF1R/RAC2/CCR2/INPP5D/TNFRSF11A/CTSK/GPNMB/ADRB2/IL15/IL6/CTHRC1/HAND2/GREM1/ITGB3/IHH/FGF10	16
GO:0120162	GO:0120162	positive regulation of cold-induced thermogenesis	11/788	97/17913	0.00353432	0.0191916	0.0138841	TRPV2/CCR2/FFAR4/IL4R/ADRB2/IRF4/DIO2/ADCYAP1/LCN2/FABP4/ADIPOQ	11
GO:0007568	GO:0007568	aging	25/788	318/17913	0.00375329	0.0203569	0.0147271	ITGB2/C1QA/KCNMB1/TNFRSF1B/CD68/INPP5D/HAMP/BCL2A1/VCAM1/SERPINF1/DCN/GJB2/LRRK2/SERPINE1/IL10/IL15/ICAM1/KRT16/KIR2DL4/COMP/HMGA2/DKK1/KRT14/NR5A1/PAX2	25
GO:0002312	GO:0002312	B cell activation involved in immune response	9/788	71/17913	0.00381585	0.0206242	0.0149205	GPR183/FCGR2B/PTPRC/DOCK10/TLR4/TBX21/IL10/CD40LG/BATF	9
GO:0030500	GO:0030500	regulation of bone mineralization	9/788	71/17913	0.00381585	0.0206242	0.0149205	SRGN/CCR1/CCL3/ADRB2/ECM1/OMD/GREM1/COMP/NELL1	9
GO:0031670	GO:0031670	cellular response to nutrient	9/788	71/17913	0.00381585	0.0206242	0.0149205	CYBB/HMOX1/P2RY12/FOLR2/IL15/SNAI2/POSTN/COL1A1/CYP24A1	9
GO:0048333	GO:0048333	mesodermal cell differentiation	6/788	35/17913	0.00387	0.0208487	0.0150829	INHBA/SFRP2/HMGA2/ITGB3/DKK1/PAX2	6
GO:0060323	GO:0060323	head morphogenesis	6/788	35/17913	0.00387	0.0208487	0.0150829	MMP2/COL1A1/CRISPLD2/PDGFRA/IHH/DKK1	6
GO:0048660	GO:0048660	regulation of smooth muscle cell proliferation	16/788	172/17913	0.00387082	0.0208487	0.0150829	AIF1/PTAFR/HMOX1/CCL5/PTGIR/P2RY6/IL10/IL15/MMP2/THBS1/MMP9/IL6/NR4A3/TNF/TACR1/ADIPOQ	16
GO:0048705	GO:0048705	skeletal system morphogenesis	18/788	204/17913	0.00399766	0.0215071	0.0155592	FGR/TIFAB/SFRP4/MMP2/PRRX1/COL1A1/COL2A1/SFRP2/COL11A1/PDGFRA/GREM1/NKX3-2/COMP/MMP13/IHH/SP5/IRX5/LHX1	18
GO:0032147	GO:0032147	activation of protein kinase activity	24/788	303/17913	0.00406153	0.0217935	0.0157664	FPR1/CD300A/PTPRC/NCKAP1L/IL1B/CCL5/CD74/C5AR1/TLR4/TLR6/LRRK2/HGF/ADRB2/CD40LG/THBS1/CCL19/SAA1/FGF1/GREM1/ITGB3/TNF/CXCL17/FGF10/ADCY8	24
GO:0071496	GO:0071496	cellular response to external stimulus	25/788	320/17913	0.00406855	0.0217935	0.0157664	AIF1/CYBB/PTPRC/TLR7/TLR8/IL1B/HMOX1/CD68/TLR4/P2RY12/CASP1/ITGA4/FOLR2/VCAM1/LRRK2/IL15/TNFSF14/SNAI2/ICAM1/POSTN/COL1A1/SFRP2/CYP24A1/LCN2/MYOD1	25
GO:0031532	GO:0031532	actin cytoskeleton reorganization	10/788	85/17913	0.00406962	0.0217935	0.0157664	GMFG/HCK/CSF1R/ARHGDIB/PLEK/GPR65/HCLS1/FGF7/PDGFRA/FGF10	10
GO:0070542	GO:0070542	response to fatty acid	10/788	85/17913	0.00406962	0.0217935	0.0157664	TLR2/PTAFR/P2RY6/PTGER2/CCR7/PTGDR/PTGFR/CCL19/CCL21/ADIPOQ	10
GO:1903034	GO:1903034	regulation of response to wounding	16/788	173/17913	0.00409656	0.0219126	0.0158525	PLEK/SIGLEC10/PLAUR/TLR4/THBD/PLAU/SPP1/FAP/SERPINE1/IL10/THBS1/SELP/PDGFRA/VIL1/MYOD1/TSPAN8	16
GO:0032616	GO:0032616	interleukin-13 production	5/788	25/17913	0.00414803	0.0220361	0.0159419	NLRP3/IRF4/LILRA5/PAEP/GATA3	5
GO:0045662	GO:0045662	negative regulation of myoblast differentiation	5/788	25/17913	0.00414803	0.0220361	0.0159419	CXCL14/CXCL10/CCL17/SOSTDC1/TNF	5
GO:0045672	GO:0045672	positive regulation of osteoclast differentiation	5/788	25/17913	0.00414803	0.0220361	0.0159419	TYROBP/TREM2/CCR1/CSF1/TNF	5
GO:0060561	GO:0060561	apoptotic process involved in morphogenesis	5/788	25/17913	0.00414803	0.0220361	0.0159419	SPI1/TNFRSF1B/HAND2/HNF1B/PAX2	5
GO:1900120	GO:1900120	regulation of receptor binding	5/788	25/17913	0.00414803	0.0220361	0.0159419	LOX/IL10/MMP9/GREM2/ADIPOQ	5
GO:2000353	GO:2000353	positive regulation of endothelial cell apoptotic process	5/788	25/17913	0.00414803	0.0220361	0.0159419	ITGA4/FASLG/CCL2/CD40LG/THBS1	5
GO:0060348	GO:0060348	bone development	17/788	189/17913	0.00417843	0.0221724	0.0160405	TYROBP/PTPRC/LILRB1/TIFAB/LOX/SFRP4/SULF1/COL1A1/FBN1/COL2A1/SFRP2/GREM1/COMP/MMP13/IHH/SP5/PITX2	17
GO:0060042	GO:0060042	retina morphogenesis in camera-type eye	7/788	47/17913	0.00420373	0.0222748	0.0161145	FOXN4/DIO3/RORB/IHH/SDK2/IRX5/LHX1	7
GO:0007498	GO:0007498	mesoderm development	13/788	128/17913	0.0042073	0.0222748	0.0161145	HCK/BTK/IKZF1/EOMES/INHBA/SECTM1/SFRP2/NR4A3/HMGA2/ITGB3/IRX3/DKK1/PAX2	13
GO:0071900	GO:0071900	regulation of protein serine/threonine kinase activity	34/788	479/17913	0.00427865	0.0226268	0.0163692	FPR1/CD300A/CSF1R/PTPRC/PTPN22/PIK3CG/PIK3R5/ZEB2/IL1B/CD74/C5AR1/TLR4/TNFRSF11A/TLR6/FAM20A/LRRK2/HGF/ADRB2/CD40LG/THBS1/RGS4/CCL19/SAA1/LAX1/SFRP2/S100A12/FGF1/HMGA2/TNF/CXCL17/FGF10/EDN3/DKK1/ADIPOQ	34
GO:0048659	GO:0048659	smooth muscle cell proliferation	16/788	174/17913	0.00433298	0.0228882	0.0165583	AIF1/PTAFR/HMOX1/CCL5/PTGIR/P2RY6/IL10/IL15/MMP2/THBS1/MMP9/IL6/NR4A3/TNF/TACR1/ADIPOQ	16
GO:0043547	GO:0043547	positive regulation of GTPase activity	26/788	339/17913	0.0043824	0.023097	0.0167094	RGS18/ARHGAP9/ARHGAP15/TAGAP/ARHGDIB/DOCK2/NCKAP1L/RASAL3/GPR65/ADAP2/RGS1/ARHGEF6/DOCK10/DOCK8/VAV1/CCR7/CCL11/LRRK2/CCL26/RGS4/ICAM1/CCL19/CXCL13/ADCYAP1/CCL24/CCL21	26
GO:0001780	GO:0001780	neutrophil homeostasis	4/788	16/17913	0.00442706	0.023097	0.0167094	CCR2/PDE4B/CXCR2/IL6	4
GO:0002739	GO:0002739	regulation of cytokine secretion involved in immune response	4/788	16/17913	0.00442706	0.023097	0.0167094	LILRB1/TNFRSF1B/IL10/TNF	4
GO:0010919	GO:0010919	regulation of inositol phosphate biosynthetic process	4/788	16/17913	0.00442706	0.023097	0.0167094	PLEK/PTAFR/CD244/P2RY6	4
GO:0042228	GO:0042228	interleukin-8 biosynthetic process	4/788	16/17913	0.00442706	0.023097	0.0167094	TLR7/TLR8/TLR4/TNF	4
GO:0044117	GO:0044117	growth of symbiont in host	4/788	16/17913	0.00442706	0.023097	0.0167094	IRF8/LTA/IL10/TNF	4
GO:0048070	GO:0048070	regulation of developmental pigmentation	4/788	16/17913	0.00442706	0.023097	0.0167094	ZEB2/IHH/EDN3/ADAMTS20	4
GO:0051482	GO:0051482	positive regulation of cytosolic calcium ion concentration involved in phospholipase C-activating G protein-coupled signaling pathway	4/788	16/17913	0.00442706	0.023097	0.0167094	C3AR1/GNA15/AGTR1/HTR2C	4
GO:0072176	GO:0072176	nephric duct development	4/788	16/17913	0.00442706	0.023097	0.0167094	GATA3/HNF1B/LHX1/PAX2	4
GO:0072224	GO:0072224	metanephric glomerulus development	4/788	16/17913	0.00442706	0.023097	0.0167094	PDGFRA/ADIPOQ/LHX1/PAX2	4
GO:0072283	GO:0072283	metanephric renal vesicle morphogenesis	4/788	16/17913	0.00442706	0.023097	0.0167094	GREM1/KIF26B/LHX1/PAX2	4
GO:0010453	GO:0010453	regulation of cell fate commitment	6/788	36/17913	0.00447446	0.0232662	0.0168318	IL12RB1/TBX21/SFRP2/SOSTDC1/DKK1/HNF1B	6
GO:0010742	GO:0010742	macrophage derived foam cell differentiation	6/788	36/17913	0.00447446	0.0232662	0.0168318	MSR1/CSF1/AGTR1/PLA2G2A/ITGB3/ADIPOQ	6
GO:0090077	GO:0090077	foam cell differentiation	6/788	36/17913	0.00447446	0.0232662	0.0168318	MSR1/CSF1/AGTR1/PLA2G2A/ITGB3/ADIPOQ	6
GO:0035821	GO:0035821	modification of morphology or physiology of other organism	15/788	160/17913	0.0047156	0.0244927	0.0177191	CCL4/CD4/MPEG1/CCL5/CCL3/HAMP/LYZ/PRF1/S100A9/GNLY/S100A12/CCL8/KRT6A/HMGA2/CXCL6	15
GO:0002686	GO:0002686	negative regulation of leukocyte migration	7/788	48/17913	0.00473869	0.0245853	0.0177861	CD300A/SLAMF8/HMOX1/CCL2/CXCL12/GREM1/CCL21	7
GO:0001655	GO:0001655	urogenital system development	25/788	324/17913	0.004766	0.0246995	0.0178687	SERPINF1/ACTA2/DCN/LRRK2/SULF1/CXCR2/MMP9/FBN1/FGF1/GATA3/PDGFRA/AGTR1/GREM1/KIF26B/TBX18/LGR5/IRX3/FGF10/SERPINB7/PKHD1/SERPINB5/ADIPOQ/HNF1B/LHX1/PAX2	25
GO:0002262	GO:0002262	myeloid cell homeostasis	14/788	145/17913	0.00479593	0.0247994	0.017941	SPI1/FCER1G/NCKAP1L/IKZF1/HMOX1/CCR2/INPP5D/HCLS1/KLF2/PDE4B/CXCR2/INHBA/IL6/GATA3	14
GO:0050806	GO:0050806	positive regulation of synaptic transmission	14/788	145/17913	0.00479593	0.0247994	0.017941	TYROBP/LILRB2/CCR2/CX3CR1/CCL2/ADRB2/RGS4/S100B/ADCYAP1/TNF/NETO1/TACR1/LGI1/ADCY8	14
GO:1903035	GO:1903035	negative regulation of response to wounding	10/788	87/17913	0.00481157	0.0248527	0.0179795	SIGLEC10/PLAUR/THBD/PLAU/SPP1/FAP/SERPINE1/THBS1/PDGFRA/TSPAN8	10
GO:0019233	GO:0019233	sensory perception of pain	11/788	101/17913	0.00482358	0.0248596	0.0179845	PTAFR/CCR2/CCL3/CCL2/IL10/CXCL12/ADCYAP1/SPX/KCNA1/TACR1/CHRNA4	11
GO:1903426	GO:1903426	regulation of reactive oxygen species biosynthetic process	11/788	101/17913	0.00482358	0.0248596	0.0179845	AIF1/ITGB2/IL1B/TLR4/CX3CR1/KLF2/TLR6/IL10/PTGIS/ICAM1/TNF	11
GO:0001763	GO:0001763	morphogenesis of a branching structure	17/788	192/17913	0.00489494	0.0251995	0.0182304	CSF1/FGF7/CCL11/LRRK2/IL10/SULF1/HGF/SNAI2/SFRP2/FGF1/GREM1/TNF/IHH/FGF10/HNF1B/LHX1/PAX2	17
GO:0060351	GO:0060351	cartilage development involved in endochondral bone morphogenesis	5/788	26/17913	0.0049527	0.0254126	0.0183846	COL1A1/COL2A1/COMP/MMP13/IHH	5
GO:0061037	GO:0061037	negative regulation of cartilage development	5/788	26/17913	0.0049527	0.0254126	0.0183846	CTSK/SNAI2/EFEMP1/GREM1/NKX3-2	5
GO:0061217	GO:0061217	regulation of mesonephros development	5/788	26/17913	0.0049527	0.0254126	0.0183846	GATA3/GREM1/HNF1B/LHX1/PAX2	5
GO:0097237	GO:0097237	cellular response to toxic substance	20/788	241/17913	0.00499385	0.0255956	0.018517	SPI1/ALOX5AP/CYBB/KCNMB1/HMOX1/KLF2/IL18RAP/SPHK1/HP/LRRK2/IL10/HGF/S100A9/GPX3/IL6/NR4A3/TNF/LCN2/GPX5/PAX2	20
GO:0001990	GO:0001990	regulation of systemic arterial blood pressure by hormone	6/788	37/17913	0.00514571	0.0262871	0.0190173	CPA3/SUCNR1/CORIN/AGTR1/TACR1/EDN3	6
GO:0046461	GO:0046461	neutral lipid catabolic process	6/788	37/17913	0.00514571	0.0262871	0.0190173	PIK3CG/APOC2/PNPLA5/FABP4/APOC3/FABP6	6
GO:0046464	GO:0046464	acylglycerol catabolic process	6/788	37/17913	0.00514571	0.0262871	0.0190173	PIK3CG/APOC2/PNPLA5/FABP4/APOC3/FABP6	6
GO:0006690	GO:0006690	icosanoid metabolic process	11/788	102/17913	0.00519789	0.0265246	0.0191891	ALOX5AP/TBXAS1/HPGDS/ALOX5/GGT5/TLR2/IL1B/CD74/PTGIS/CYP4F22/PTGDS	11
GO:0070167	GO:0070167	regulation of biomineral tissue development	10/788	88/17913	0.00522033	0.0265809	0.0192298	SRGN/CCR1/CCL3/ADRB2/ECM1/OMD/GREM1/COMP/ASPN/NELL1	10
GO:0097306	GO:0097306	cellular response to alcohol	10/788	88/17913	0.00522033	0.0265809	0.0192298	SPI1/CYBB/KCNMB1/KLF2/P2RY6/PTGER2/PTGDR/INHBA/PTGFR/ADCY8	10
GO:0031529	GO:0031529	ruffle organization	7/788	49/17913	0.00532334	0.0270463	0.0195665	AIF1/CSF1R/PLEK/P2RY12/CCR7/ICAM1/CCL21	7
GO:0048260	GO:0048260	positive regulation of receptor-mediated endocytosis	7/788	49/17913	0.00532334	0.0270463	0.0195665	SFRP4/SERPINE1/C3/CCL19/SELE/GREM1/CCL21	7
GO:0001822	GO:0001822	kidney development	22/788	276/17913	0.00537556	0.0272819	0.0197369	SERPINF1/ACTA2/DCN/LRRK2/SULF1/CXCR2/MMP9/FBN1/FGF1/GATA3/PDGFRA/AGTR1/GREM1/KIF26B/IRX3/FGF10/SERPINB7/PKHD1/ADIPOQ/HNF1B/LHX1/PAX2	22
GO:0061138	GO:0061138	morphogenesis of a branching epithelium	16/788	178/17913	0.00539288	0.02734	0.0197789	CSF1/FGF7/CCL11/IL10/SULF1/HGF/SNAI2/SFRP2/FGF1/GREM1/TNF/IHH/FGF10/HNF1B/LHX1/PAX2	16
GO:0014066	GO:0014066	regulation of phosphatidylinositol 3-kinase signaling	12/788	117/17913	0.0053994	0.0273433	0.0197813	NCF1/PIK3CG/FGR/PIK3R5/CCL5/OSM/HCLS1/DCN/HGF/SELP/PDGFRA/TNF	12
GO:0008064	GO:0008064	regulation of actin polymerization or depolymerization	14/788	147/17913	0.00541208	0.027348	0.0197848	HCK/WAS/NCKAP1L/PLEK/CORO1A/HCLS1/CCR7/CCL11/CCL26/ICAM1/CXCL12/CCL24/VIL1/CCL21	14
GO:0071236	GO:0071236	cellular response to antibiotic	14/788	147/17913	0.00541208	0.027348	0.0197848	SPI1/CYBB/KCNMB1/KLF2/IL18RAP/SPHK1/LRRK2/IL10/HGF/IL6/NR4A3/LCN2/ADCY8/PAX2	14
GO:0031100	GO:0031100	animal organ regeneration	9/788	75/17913	0.00551077	0.0278166	0.0201237	HMOX1/NNMT/C5AR1/HAMP/IL10/HGF/CXCL12/NR4A3/IHH	9
GO:0010744	GO:0010744	positive regulation of macrophage derived foam cell differentiation	4/788	17/17913	0.00559021	0.0280648	0.0203033	MSR1/CSF1/AGTR1/PLA2G2A	4
GO:0032930	GO:0032930	positive regulation of superoxide anion generation	4/788	17/17913	0.00559021	0.0280648	0.0203033	ITGB2/TYROBP/ITGAM/FPR2	4
GO:0044110	GO:0044110	growth involved in symbiotic interaction	4/788	17/17913	0.00559021	0.0280648	0.0203033	IRF8/LTA/IL10/TNF	4
GO:0044116	GO:0044116	growth of symbiont involved in interaction with host	4/788	17/17913	0.00559021	0.0280648	0.0203033	IRF8/LTA/IL10/TNF	4
GO:0014812	GO:0014812	muscle cell migration	11/788	103/17913	0.00559478	0.0280648	0.0203033	AIF1/CCL5/PLAU/P2RY6/SERPINE1/POSTN/NR4A3/MEGF10/ITGB3/TACR1/ADIPOQ	11
GO:0035249	GO:0035249	synaptic transmission, glutamatergic	8/788	62/17913	0.00559609	0.0280648	0.0203033	CCR2/CCL2/LRRK2/ADCYAP1/TNF/GRID2/DKK1/GRIK3	8
GO:0030832	GO:0030832	regulation of actin filament length	14/788	148/17913	0.00574319	0.0287716	0.0208146	HCK/WAS/NCKAP1L/PLEK/CORO1A/HCLS1/CCR7/CCL11/CCL26/ICAM1/CXCL12/CCL24/VIL1/CCL21	14
GO:0016485	GO:0016485	protein processing	23/788	295/17913	0.00584939	0.0292407	0.021154	C3AR1/C1QA/C1QC/SRGN/C1QB/VSIG4/IL1B/C1S/CST7/C5AR1/CASP1/CTSS/PLAU/LRRK2/SERPINE1/C3/CPA3/THBS1/ADAMTS2/CORIN/COMP/RFX4/IHH	23
GO:0043010	GO:0043010	camera-type eye development	23/788	295/17913	0.00584939	0.0292407	0.021154	ZEB2/SERPINF1/COL8A1/INHBA/FBN1/SIX3/FOXN4/EFEMP1/GATA3/PDGFRA/MAB21L2/DIO3/RORB/IHH/SDK2/SLC17A8/FGF10/CRYGB/TENM3/PITX2/IRX5/LHX1/PAX2	23
GO:0002063	GO:0002063	chondrocyte development	5/788	27/17913	0.00586206	0.0292412	0.0211544	SULF1/ECM1/SFRP2/COL11A1/COMP	5
GO:0050858	GO:0050858	negative regulation of antigen receptor-mediated signaling pathway	5/788	27/17913	0.00586206	0.0292412	0.0211544	CD300A/FCGR2B/PTPN22/LILRB4/FCRL3	5
GO:0033280	GO:0033280	response to vitamin D	6/788	38/17913	0.00588788	0.029276	0.0211796	CD4/SPP1/IL15/SNAI2/CXCL10/CYP24A1	6
GO:0050856	GO:0050856	regulation of T cell receptor signaling pathway	6/788	38/17913	0.00588788	0.029276	0.0211796	CD300A/PTPN22/LILRB4/TESPA1/CCR7/TRAT1	6
GO:1902042	GO:1902042	negative regulation of extrinsic apoptotic signaling pathway via death domain receptors	6/788	38/17913	0.00588788	0.029276	0.0211796	HMOX1/FASLG/SERPINE1/HGF/ICAM1/SFRP2	6
GO:0043583	GO:0043583	ear development	18/788	212/17913	0.0059512	0.0295109	0.0213495	C1QB/GJB2/TIFAB/CXCL14/PRRX1/COL2A1/CTHRC1/COL11A1/GATA3/NR4A3/NKX3-2/USH1C/PCDH15/LGR5/SLC17A8/FGF10/FREM2/PAX2	18
GO:0014009	GO:0014009	glial cell proliferation	7/788	50/17913	0.00596044	0.0295109	0.0213495	CSF1R/IL1B/CSF1/LTA/IL6/ADCYAP1/TNF	7
GO:0045661	GO:0045661	regulation of myoblast differentiation	7/788	50/17913	0.00596044	0.0295109	0.0213495	TNFSF14/CXCL9/CXCL14/CXCL10/CCL17/SOSTDC1/TNF	7
GO:0051966	GO:0051966	regulation of synaptic transmission, glutamatergic	7/788	50/17913	0.00596044	0.0295109	0.0213495	CCR2/CCL2/LRRK2/ADCYAP1/TNF/DKK1/GRIK3	7
GO:1901652	GO:1901652	response to peptide	34/788	491/17913	0.00621514	0.0307392	0.0222381	CYBB/FCGR2B/PTPN22/TREM2/TLR2/IL1B/TLR4/RAB31/ITGA4/KLF2/VCAM1/TLR6/GJB2/IL10/ADRB2/EGR2/MMP2/PLN/MMP9/ICAM1/FPR2/COL1A1/CXCL12/FBN1/TIMP4/NR4A3/MZB1/AGTR1/MMP13/GCK/UMODL1/ADIPOQ/ADCY8/NR5A1	34
GO:0019216	GO:0019216	regulation of lipid metabolic process	29/788	402/17913	0.00639356	0.0315881	0.0228522	GLIPR1/PIK3CG/FGR/PIK3R5/IL1B/P2RY12/SLA2/LGALS12/APOC1/APOC2/SPHK1/CCR7/C3/GFI1/SNAI2/FPR2/CCL19/FGF1/PDGFRA/NR4A3/AGTR1/TNF/CCKBR/FGF19/CCL21/APOC3/ADIPOQ/NR5A1/HTR2C	29
GO:0030336	GO:0030336	negative regulation of cell migration	25/788	332/17913	0.00646237	0.0318943	0.0230737	AIF1/CD300A/ARHGDIB/SLAMF8/ADORA3/HMOX1/CX3CR1/SERPINF1/CCL2/DCN/SERPINE1/SULF1/PODN/THBS1/CXCL12/COL3A1/KRT16/HAS1/CXCL13/SFRP2/TNN/GREM1/MEOX2/CCL21/ADIPOQ	25
GO:0034109	GO:0034109	homotypic cell-cell adhesion	9/788	77/17913	0.00655117	0.0322983	0.023366	FERMT3/PLEK/PIK3CG/CCL5/P2RY12/PDGFRA/COMP/MEGF10/ITGB3	9
GO:0014909	GO:0014909	smooth muscle cell migration	10/788	91/17913	0.00661138	0.032492	0.0235062	AIF1/CCL5/PLAU/P2RY6/SERPINE1/POSTN/NR4A3/ITGB3/TACR1/ADIPOQ	10
GO:0045833	GO:0045833	negative regulation of lipid metabolic process	10/788	91/17913	0.00661138	0.032492	0.0235062	PIK3CG/IL1B/APOC1/APOC2/SPHK1/GFI1/SNAI2/TNF/FGF19/APOC3	10
GO:1901655	GO:1901655	cellular response to ketone	10/788	91/17913	0.00661138	0.032492	0.0235062	KLF2/SPP1/P2RY6/SERPINF1/PTGER2/GJB2/PTGDR/ICAM1/PTGFR/ADCY8	10
GO:0009620	GO:0009620	response to fungus	7/788	51/17913	0.00665277	0.032661	0.0236284	BTK/TLR4/HAMP/S100A9/S100A8/GNLY/S100A12	7
GO:0090279	GO:0090279	regulation of calcium ion import	6/788	39/17913	0.00670512	0.0328833	0.0237892	TRPV2/CCL3/CCL2/PLN/CXCL12/FCRL3	6
GO:1905952	GO:1905952	regulation of lipid localization	14/788	151/17913	0.00683513	0.0334729	0.0242158	MSR1/IL1B/TNFRSF11A/APOC1/SPP1/APOC2/C3/THBS1/IL6/AGTR1/ITGB3/TNF/APOC3/ADIPOQ	14
GO:0048732	GO:0048732	gland development	30/788	422/17913	0.00686391	0.0334729	0.0242158	CSF1R/HMOX1/HAMP/CSF1/TNFRSF11A/FGF7/SERPINF1/CCL11/IL10/SULF1/HGF/SLC46A2/SNAI2/SIX3/GATA3/HAND2/PDGFRA/SOX3/SOSTDC1/ADCYAP1/TNF/CCKBR/IHH/FGF10/HNF1A/SERPINB5/PITX1/PITX2/HNF1B/NR5A1	30
GO:0010165	GO:0010165	response to X-ray	5/788	28/17913	0.00688282	0.0334729	0.0242158	HAMP/THBD/SFRP2/GATA3/HMGA2	5
GO:0032814	GO:0032814	regulation of natural killer cell activation	5/788	28/17913	0.00688282	0.0334729	0.0242158	HAVCR2/TYROBP/PTPN22/ZNF683/IL15	5
GO:0034367	GO:0034367	protein-containing complex remodeling	5/788	28/17913	0.00688282	0.0334729	0.0242158	APOC1/APOC2/AGTR1/PLA2G2A/APOC3	5
GO:0034368	GO:0034368	protein-lipid complex remodeling	5/788	28/17913	0.00688282	0.0334729	0.0242158	APOC1/APOC2/AGTR1/PLA2G2A/APOC3	5
GO:0034369	GO:0034369	plasma lipoprotein particle remodeling	5/788	28/17913	0.00688282	0.0334729	0.0242158	APOC1/APOC2/AGTR1/PLA2G2A/APOC3	5
GO:0050855	GO:0050855	regulation of B cell receptor signaling pathway	5/788	28/17913	0.00688282	0.0334729	0.0242158	CD300A/FCGR2B/PTPN22/NFAM1/FCRL3	5
GO:0001779	GO:0001779	natural killer cell differentiation	4/788	18/17913	0.00694073	0.0335097	0.0242424	PTPRC/ZNF683/IL15/HNF1A	4
GO:0007252	GO:0007252	I-kappaB phosphorylation	4/788	18/17913	0.00694073	0.0335097	0.0242424	TLR7/TLR2/TLR4/CX3CR1	4
GO:0033005	GO:0033005	positive regulation of mast cell activation	4/788	18/17913	0.00694073	0.0335097	0.0242424	FCER1G/FGR/IL4R/NR4A3	4
GO:0043011	GO:0043011	myeloid dendritic cell differentiation	4/788	18/17913	0.00694073	0.0335097	0.0242424	SPI1/IRF4/BATF/UBD	4
GO:0048557	GO:0048557	embryonic digestive tract morphogenesis	4/788	18/17913	0.00694073	0.0335097	0.0242424	PDGFRA/IHH/FGF10/HNF1B	4
GO:0060219	GO:0060219	camera-type eye photoreceptor cell differentiation	4/788	18/17913	0.00694073	0.0335097	0.0242424	DIO3/RORB/IHH/SDK2	4
GO:1904469	GO:1904469	positive regulation of tumor necrosis factor secretion	4/788	18/17913	0.00694073	0.0335097	0.0242424	HAVCR2/LILRA2/LRRK2/LILRA5	4
GO:0043500	GO:0043500	muscle adaptation	12/788	121/17913	0.00703817	0.033945	0.0245573	AIF1/TNFRSF1B/IL1B/HMOX1/HAMP/IL15/RGS4/MYH6/HAND2/NR4A3/MYH7/MYOD1	12
GO:0003002	GO:0003002	regionalization	24/788	318/17913	0.007322	0.0352774	0.0255212	C1QA/ITGAM/ZEB2/TIFAB/EOMES/C3/EGR2/SFRP2/SIX3/FOXN4/FGF1/GREM1/GREM2/SOSTDC1/TBX18/IRX3/FGF10/MEOX2/DKK1/OTX2/PITX2/HNF1B/LHX1/PAX2	24
GO:0098742	GO:0098742	cell-cell adhesion via plasma-membrane adhesion molecules	19/788	233/17913	0.00733757	0.0353158	0.025549	ITGB2/ITGAM/CD84/ITGAL/VCAM1/SELL/IL10/SELP/PCDHGA12/ICAM1/SELE/CADM3/CLDN19/SDK2/GRID2/PCDH15/CLDN10/TENM3/ADIPOQ	19
GO:0006801	GO:0006801	superoxide metabolic process	8/788	65/17913	0.00744807	0.0358107	0.025907	ITGB2/TYROBP/CYBB/NCF1/ITGAM/NCF2/FPR2/TNF	8
GO:1903409	GO:1903409	reactive oxygen species biosynthetic process	12/788	122/17913	0.00750343	0.0360396	0.0260727	AIF1/ITGB2/CYBB/IL1B/TLR4/CX3CR1/KLF2/TLR6/IL10/PTGIS/ICAM1/TNF	12
GO:0009991	GO:0009991	response to extracellular stimulus	34/788	498/17913	0.00765145	0.0367128	0.0265597	AIF1/CYBB/PTPRC/CD4/IL1B/HMOX1/CD68/RASGRP4/CD3E/P2RY12/HAMP/ITGA4/FOLR2/SPP1/VCAM1/LTA/LRRK2/ADRB2/IL15/SNAI2/ICAM1/POSTN/COL1A1/SFRP2/CXCL10/SLC22A3/ADCYAP1/CYP24A1/SPX/LCN2/MYOD1/ADIPOQ/HTR2C/PAX2	34
GO:0048010	GO:0048010	vascular endothelial growth factor receptor signaling pathway	10/788	93/17913	0.00768773	0.0368489	0.0266581	CYBB/NCF4/NCF1/NCKAP1L/IL1B/NCF2/VAV1/SULF1/ITGB3/FGF10	10
GO:0042509	GO:0042509	regulation of tyrosine phosphorylation of STAT protein	9/788	79/17913	0.00773606	0.0370044	0.0267706	CSF1R/CCL5/OSM/HCLS1/IL15/IL6/TNFRSF18/IL22RA2/TNF	9
GO:0061333	GO:0061333	renal tubule morphogenesis	9/788	79/17913	0.00773606	0.0370044	0.0267706	FGF1/GATA3/GREM1/KIF26B/LGR5/IRX3/HNF1B/LHX1/PAX2	9
GO:0001935	GO:0001935	endothelial cell proliferation	16/788	185/17913	0.00774819	0.0370245	0.0267851	HMOX1/ITGA4/CCL2/CCL11/IL10/SULF1/ECM1/CCL26/THBS1/CXCL12/AGTR1/SCG2/ITGB3/TNF/LRG1/CCL24	16
GO:0014065	GO:0014065	phosphatidylinositol 3-kinase signaling	13/788	138/17913	0.0078766	0.0375995	0.0272011	NCF1/PIK3CG/FGR/PIK3R5/CCL5/OSM/HCLS1/DCN/HGF/SELP/GATA3/PDGFRA/TNF	13
GO:0006929	GO:0006929	substrate-dependent cell migration	5/788	29/17913	0.00802158	0.038083	0.0275509	PTPRC/P2RY12/FN1/ITGA11/SNAI2	5
GO:0035666	GO:0035666	TRIF-dependent toll-like receptor signaling pathway	5/788	29/17913	0.00802158	0.038083	0.0275509	CD14/LY96/CD300LF/TLR4/TLR6	5
GO:0045940	GO:0045940	positive regulation of steroid metabolic process	5/788	29/17913	0.00802158	0.038083	0.0275509	IL1B/APOC1/FGF1/AGTR1/TNF	5
GO:0001553	GO:0001553	luteinization	3/788	10/17913	0.00806781	0.038083	0.0275509	INHBA/PDGFRA/NR5A1	3
GO:0002645	GO:0002645	positive regulation of tolerance induction	3/788	10/17913	0.00806781	0.038083	0.0275509	LILRB2/CD3E/IDO1	3
GO:0045080	GO:0045080	positive regulation of chemokine biosynthetic process	3/788	10/17913	0.00806781	0.038083	0.0275509	IL1B/HMOX1/TNF	3
GO:0045625	GO:0045625	regulation of T-helper 1 cell differentiation	3/788	10/17913	0.00806781	0.038083	0.0275509	IL4R/CD80/CCL19	3
GO:0045657	GO:0045657	positive regulation of monocyte differentiation	3/788	10/17913	0.00806781	0.038083	0.0275509	CD4/CD74/CSF1	3
GO:0060346	GO:0060346	bone trabecula formation	3/788	10/17913	0.00806781	0.038083	0.0275509	MMP2/COL1A1/GREM1	3
GO:2000425	GO:2000425	regulation of apoptotic cell clearance	3/788	10/17913	0.00806781	0.038083	0.0275509	CD300LF/CCL2/C3	3
GO:2000665	GO:2000665	regulation of interleukin-13 secretion	3/788	10/17913	0.00806781	0.038083	0.0275509	LILRA5/PAEP/GATA3	3
GO:0008154	GO:0008154	actin polymerization or depolymerization	15/788	170/17913	0.00816624	0.0385086	0.0278588	AIF1/HCK/WAS/NCKAP1L/PLEK/CORO1A/HCLS1/CCR7/CCL11/CCL26/ICAM1/CXCL12/CCL24/VIL1/CCL21	15
GO:0046503	GO:0046503	glycerolipid catabolic process	7/788	53/17913	0.00821421	0.0386566	0.0279659	PIK3CG/APOC1/APOC2/PNPLA5/FABP4/APOC3/FABP6	7
GO:0050994	GO:0050994	regulation of lipid catabolic process	7/788	53/17913	0.00821421	0.0386566	0.0279659	PIK3CG/IL1B/LGALS12/APOC1/APOC2/TNF/APOC3	7
GO:0007189	GO:0007189	adenylate cyclase-activating G protein-coupled receptor signaling pathway	10/788	94/17913	0.00827416	0.0388994	0.0281416	GPR65/S1PR4/PTGIR/PTGER2/CXCL9/PLN/CXCL10/CXCL11/ADCYAP1/ADCY8	10
GO:0050886	GO:0050886	endocrine process	9/788	80/17913	0.00838649	0.0393481	0.0284662	IL1B/CPA3/INHBA/SUCNR1/CORIN/GATA3/AGTR1/TACR1/EDN3	9
GO:2001023	GO:2001023	regulation of response to drug	9/788	80/17913	0.00838649	0.0393481	0.0284662	LRRK2/IL10/HGF/RGS4/CXCL12/CHRNA6/NR4A3/HMGA2/CHRNA4	9
GO:0032331	GO:0032331	negative regulation of chondrocyte differentiation	4/788	19/17913	0.00849036	0.0394555	0.0285438	SNAI2/EFEMP1/GREM1/NKX3-2	4
GO:0045063	GO:0045063	T-helper 1 cell differentiation	4/788	19/17913	0.00849036	0.0394555	0.0285438	SPN/IL4R/CD80/CCL19	4
GO:0051546	GO:0051546	keratinocyte migration	4/788	19/17913	0.00849036	0.0394555	0.0285438	FGF7/MMP9/KRT16/FGF10	4
GO:0051767	GO:0051767	nitric-oxide synthase biosynthetic process	4/788	19/17913	0.00849036	0.0394555	0.0285438	TLR2/TLR4/CCL2/LRRK2	4
GO:0051769	GO:0051769	regulation of nitric-oxide synthase biosynthetic process	4/788	19/17913	0.00849036	0.0394555	0.0285438	TLR2/TLR4/CCL2/LRRK2	4
GO:0060252	GO:0060252	positive regulation of glial cell proliferation	4/788	19/17913	0.00849036	0.0394555	0.0285438	IL1B/LTA/IL6/TNF	4
GO:0072077	GO:0072077	renal vesicle morphogenesis	4/788	19/17913	0.00849036	0.0394555	0.0285438	GREM1/KIF26B/LHX1/PAX2	4
GO:0090280	GO:0090280	positive regulation of calcium ion import	4/788	19/17913	0.00849036	0.0394555	0.0285438	TRPV2/CCL3/CCL2/CXCL12	4
GO:2000010	GO:2000010	positive regulation of protein localization to cell surface	4/788	19/17913	0.00849036	0.0394555	0.0285438	FCER1G/TYROBP/CD247/TNF	4
GO:0042303	GO:0042303	molting cycle	11/788	109/17913	0.00850253	0.0394555	0.0285438	FGF7/INHBA/KRT16/SPINK5/FOXQ1/SOSTDC1/TNF/LGR5/FGF10/DKK1/KRT14	11
GO:0042633	GO:0042633	hair cycle	11/788	109/17913	0.00850253	0.0394555	0.0285438	FGF7/INHBA/KRT16/SPINK5/FOXQ1/SOSTDC1/TNF/LGR5/FGF10/DKK1/KRT14	11
GO:0048545	GO:0048545	response to steroid hormone	27/788	375/17913	0.00851657	0.0394813	0.0285625	AIF1/CYBB/TLR2/PTAFR/CATSPER1/SPP1/SERPINF1/PTGER2/GJB2/LOX/IL10/THBS1/ICAM1/COL1A1/IL6/NR4A3/S100B/PAPPA/ADCYAP1/GPR83/RORB/TNF/TACR1/RXRG/MYOD1/ADIPOQ/NR5A1	27
GO:0006692	GO:0006692	prostanoid metabolic process	6/788	41/17913	0.00858117	0.0395838	0.0286367	TBXAS1/HPGDS/IL1B/CD74/PTGIS/PTGDS	6
GO:0006693	GO:0006693	prostaglandin metabolic process	6/788	41/17913	0.00858117	0.0395838	0.0286367	TBXAS1/HPGDS/IL1B/CD74/PTGIS/PTGDS	6
GO:0031641	GO:0031641	regulation of myelination	6/788	41/17913	0.00858117	0.0395838	0.0286367	TYMP/ITGAX/TNFRSF1B/CST7/HGF/S100B	6
GO:0072210	GO:0072210	metanephric nephron development	6/788	41/17913	0.00858117	0.0395838	0.0286367	PDGFRA/GREM1/KIF26B/ADIPOQ/LHX1/PAX2	6
GO:0090184	GO:0090184	positive regulation of kidney development	6/788	41/17913	0.00858117	0.0395838	0.0286367	GATA3/GREM1/SERPINB7/ADIPOQ/LHX1/PAX2	6
GO:0051403	GO:0051403	stress-activated MAPK cascade	21/788	271/17913	0.00876902	0.0404104	0.0292346	FCGR2B/PTPN22/NCF1/ZEB2/IL1B/ARHGEF6/TLR4/TNFRSF11A/SLAMF1/TLR6/SPHK1/CCR7/HGF/CD40LG/CCL19/SFRP2/HAND2/TNF/DKK1/FGF19/CCL21	21
GO:1904064	GO:1904064	positive regulation of cation transmembrane transport	13/788	140/17913	0.00884747	0.0407316	0.029467	TREM2/KCNMB1/CCR2/CTSS/P2RY6/CCL2/ADRB2/CXCL9/CXCL10/LRRC55/CXCL11/KCNA1/EDN3	13
GO:0033273	GO:0033273	response to vitamin	10/788	95/17913	0.00889437	0.0408265	0.0295357	CD4/HAMP/FOLR2/SPP1/IL15/SNAI2/POSTN/COL1A1/CXCL10/CYP24A1	10
GO:0042472	GO:0042472	inner ear morphogenesis	10/788	95/17913	0.00889437	0.0408265	0.0295357	TIFAB/PRRX1/COL2A1/CTHRC1/COL11A1/GATA3/NR4A3/USH1C/FGF10/PAX2	10
GO:0060993	GO:0060993	kidney morphogenesis	10/788	95/17913	0.00889437	0.0408265	0.0295357	LRRK2/FGF1/GATA3/GREM1/KIF26B/IRX3/FGF10/HNF1B/LHX1/PAX2	10
GO:0042531	GO:0042531	positive regulation of tyrosine phosphorylation of STAT protein	8/788	67/17913	0.00891679	0.0408891	0.029581	CSF1R/CCL5/OSM/HCLS1/IL15/IL6/TNFRSF18/TNF	8
GO:0061005	GO:0061005	cell differentiation involved in kidney development	7/788	54/17913	0.00908887	0.0415963	0.0300926	ACTA2/MMP9/GATA3/GREM1/ADIPOQ/LHX1/PAX2	7
GO:0070206	GO:0070206	protein trimerization	7/788	54/17913	0.00908887	0.0415963	0.0300926	ALOX5AP/CD247/CD74/COL1A1/STEAP4/LCN2/ADIPOQ	7
GO:0040013	GO:0040013	negative regulation of locomotion	27/788	377/17913	0.00910277	0.041619	0.030109	AIF1/CD300A/WAS/ARHGDIB/SLAMF8/ADORA3/HMOX1/CX3CR1/SERPINF1/CCL2/DCN/SERPINE1/SULF1/PODN/THBS1/CXCL12/COL3A1/KRT16/HAS1/CXCL13/SFRP2/TNN/GATA3/GREM1/MEOX2/CCL21/ADIPOQ	27
GO:0010543	GO:0010543	regulation of platelet activation	5/788	30/17913	0.00928471	0.0423263	0.0306207	PLEK/TLR4/THBD/SELP/PDGFRA	5
GO:0060325	GO:0060325	face morphogenesis	5/788	30/17913	0.00928471	0.0423263	0.0306207	MMP2/COL1A1/CRISPLD2/PDGFRA/DKK1	5
GO:0060603	GO:0060603	mammary gland duct morphogenesis	5/788	30/17913	0.00928471	0.0423263	0.0306207	CSF1R/CSF1/CCL11/SOSTDC1/FGF10	5
GO:0038094	GO:0038094	Fc-gamma receptor signaling pathway	13/788	141/17913	0.00936686	0.0426591	0.0308614	HCK/FCGR1A/FCGR2A/WAS/FCGR2B/PTPRC/NCKAP1L/FCGR3A/FGR/CD247/VAV1/CLEC4E/CD3G	13
GO:0051224	GO:0051224	negative regulation of protein transport	16/788	189/17913	0.00942593	0.0428861	0.0310257	NLRP3/FCGR2B/SRGN/PTPN22/LILRB1/TLR8/IL1B/FFAR4/TLR6/FN1/LRRK2/IL10/LILRA5/SSC5D/TNF/ADIPOQ	16
GO:0042476	GO:0042476	odontogenesis	12/788	126/17913	0.00961053	0.0436834	0.0316025	CSF3R/CSF1/FAM20A/SERPINE1/INHBA/COL1A1/HAND2/PDGFRA/SOSTDC1/ASPN/FGF10/PITX2	12
GO:0021983	GO:0021983	pituitary gland development	6/788	42/17913	0.00964805	0.0438112	0.0316949	SIX3/SOX3/ADCYAP1/FGF10/PITX1/PITX2	6
GO:2001233	GO:2001233	regulation of apoptotic signaling pathway	28/788	397/17913	0.00974029	0.044187	0.0319668	PTPRC/PLAUR/IL1B/HMOX1/CD74/CX3CR1/FASLG/LRRK2/SERPINE1/HGF/S100A9/ST18/S100A8/INHBA/THBS1/MEIS3/GZMB/SNAI2/MMP9/ICAM1/CXCL12/VNN1/COL2A1/SFRP2/SCG2/TIMP3/TNF/FGF10	28
GO:0007260	GO:0007260	tyrosine phosphorylation of STAT protein	9/788	82/17913	0.009811	0.0444644	0.0321675	CSF1R/CCL5/OSM/HCLS1/IL15/IL6/TNFRSF18/IL22RA2/TNF	9
GO:0010466	GO:0010466	negative regulation of peptidase activity	18/788	223/17913	0.00984139	0.0445588	0.0322358	PLAUR/CST7/SERPINE1/C3/HGF/ECM1/TNFSF14/THBS1/MMP9/SFRP2/COL6A3/SPINK5/ANXA8/TIMP3/PI3/VIL1/UMODL1/PAX2	18
GO:0002431	GO:0002431	Fc receptor mediated stimulatory signaling pathway	13/788	142/17913	0.00990982	0.0447816	0.032397	HCK/FCGR1A/FCGR2A/WAS/FCGR2B/PTPRC/NCKAP1L/FCGR3A/FGR/CD247/VAV1/CD3G/NR4A3	13
GO:0072006	GO:0072006	nephron development	13/788	142/17913	0.00990982	0.0447816	0.032397	ACTA2/SULF1/FGF1/GATA3/PDGFRA/GREM1/KIF26B/IRX3/SERPINB7/ADIPOQ/HNF1B/LHX1/PAX2	13
GO:0060078	GO:0060078	regulation of postsynaptic membrane potential	12/788	127/17913	0.0102029	0.0460505	0.033315	LRRK2/ADRB2/RGS4/CHRNA6/ADCYAP1/KCNA1/GRID2/NETO1/CHRND/CHRNA4/GRIK3/GABRR1	12
GO:0010560	GO:0010560	positive regulation of glycoprotein biosynthetic process	4/788	20/17913	0.0102499	0.0460505	0.033315	CCR7/IL15/CCL19/CCL21	4
GO:0032516	GO:0032516	positive regulation of phosphoprotein phosphatase activity	4/788	20/17913	0.0102499	0.0460505	0.033315	CD33/CD300A/PTPRC/FCRL3	4
GO:0043031	GO:0043031	negative regulation of macrophage activation	4/788	20/17913	0.0102499	0.0460505	0.033315	FCGR2B/PTPRC/VSIG4/CST7	4
GO:0045655	GO:0045655	regulation of monocyte differentiation	4/788	20/17913	0.0102499	0.0460505	0.033315	CD4/CD74/INPP5D/CSF1	4
GO:0072087	GO:0072087	renal vesicle development	4/788	20/17913	0.0102499	0.0460505	0.033315	GREM1/KIF26B/LHX1/PAX2	4
GO:0061041	GO:0061041	regulation of wound healing	13/788	143/17913	0.010477	0.0469351	0.0339549	PLEK/PLAUR/TLR4/THBD/PLAU/FAP/SERPINE1/THBS1/SELP/PDGFRA/VIL1/MYOD1/TSPAN8	13
GO:0106106	GO:0106106	cold-induced thermogenesis	13/788	143/17913	0.010477	0.0469351	0.0339549	TRPV2/CCR2/FFAR4/TLR4/IL4R/ADRB2/IRF4/IL15/DIO2/ADCYAP1/LCN2/FABP4/ADIPOQ	13
GO:0120161	GO:0120161	regulation of cold-induced thermogenesis	13/788	143/17913	0.010477	0.0469351	0.0339549	TRPV2/CCR2/FFAR4/TLR4/IL4R/ADRB2/IRF4/IL15/DIO2/ADCYAP1/LCN2/FABP4/ADIPOQ	13
GO:0050954	GO:0050954	sensory perception of mechanical stimulus	14/788	159/17913	0.010569	0.0470918	0.0340683	GJB2/SNAI2/ICAM1/COL1A1/CXCL12/COL2A1/COL11A1/OTOG/USH1C/KCNA1/PCDH15/SLC17A8/PAX3/TSPEAR	14
GO:0003073	GO:0003073	regulation of systemic arterial blood pressure	9/788	83/17913	0.0105882	0.0470918	0.0340683	SLC2A5/CPA3/POSTN/SUCNR1/CORIN/AGTR1/SPX/TACR1/EDN3	9
GO:0008625	GO:0008625	extrinsic apoptotic signaling pathway via death domain receptors	9/788	83/17913	0.0105882	0.0470918	0.0340683	HMOX1/FASLG/SERPINE1/HGF/THBS1/ICAM1/SFRP2/TIMP3/TNF	9
GO:0070509	GO:0070509	calcium ion import	8/788	69/17913	0.0105916	0.0470918	0.0340683	TRPV2/CCL3/CCL2/PLN/CXCL12/FCRL3/MS4A1/GCK	8
GO:2001259	GO:2001259	positive regulation of cation channel activity	8/788	69/17913	0.0105916	0.0470918	0.0340683	TREM2/CCR2/CTSS/P2RY6/CCL2/ADRB2/LRRC55/KCNA1	8
GO:0048562	GO:0048562	embryonic organ morphogenesis	21/788	276/17913	0.0106587	0.0470918	0.0340683	TIFAB/PRRX1/FBN1/COL2A1/SIX3/FOXN4/EFEMP1/CTHRC1/COL11A1/GATA3/HAND2/PDGFRA/NR4A3/NKX3-2/USH1C/IHH/FGF10/IRX5/HNF1B/LHX1/PAX2	21
GO:0090287	GO:0090287	regulation of cellular response to growth factor stimulus	21/788	276/17913	0.0106587	0.0470918	0.0340683	IL1B/DCN/HTRA4/LOX/SFRP4/SULF1/THBS1/FBN1/CXCL13/SFRP2/FGF1/GATA3/GREM1/GREM2/SOSTDC1/ITGB3/ASPN/LRG1/FGF10/DKK1/OTX2	21
GO:0030866	GO:0030866	cortical actin cytoskeleton organization	5/788	31/17913	0.0106783	0.0470918	0.0340683	NCKAP1L/PLEK/EPB41L3/TNF/VIL1	5
GO:0045920	GO:0045920	negative regulation of exocytosis	5/788	31/17913	0.0106783	0.0470918	0.0340683	CD300A/FCGR2B/CD84/HMOX1/CCR2	5
GO:0044706	GO:0044706	multi-multicellular organism process	18/788	225/17913	0.0107289	0.0470918	0.0340683	HAVCR2/ARHGDIB/PTAFR/IL1B/THBD/SPP1/GJB2/PTGIS/MMP2/EPYC/MMP9/PTGFR/CORIN/PAPPA/ADCYAP1/IHH/IDO1/TACR1	18
GO:0002323	GO:0002323	natural killer cell activation involved in immune response	3/788	11/17913	0.0107344	0.0470918	0.0340683	CORO1A/CD244/ZNF683	3
GO:0010896	GO:0010896	regulation of triglyceride catabolic process	3/788	11/17913	0.0107344	0.0470918	0.0340683	PIK3CG/APOC2/APOC3	3
GO:0014831	GO:0014831	gastro-intestinal system smooth muscle contraction	3/788	11/17913	0.0107344	0.0470918	0.0340683	PTAFR/SULF1/SPX	3
GO:0033700	GO:0033700	phospholipid efflux	3/788	11/17913	0.0107344	0.0470918	0.0340683	APOC1/APOC2/APOC3	3
GO:0045628	GO:0045628	regulation of T-helper 2 cell differentiation	3/788	11/17913	0.0107344	0.0470918	0.0340683	CD86/NLRP3/IL4R	3
GO:0050930	GO:0050930	induction of positive chemotaxis	3/788	11/17913	0.0107344	0.0470918	0.0340683	IL16/SCG2/FGF10	3
GO:0051132	GO:0051132	NK T cell activation	3/788	11/17913	0.0107344	0.0470918	0.0340683	CD300A/RASAL3/IL15	3
GO:0072611	GO:0072611	interleukin-13 secretion	3/788	11/17913	0.0107344	0.0470918	0.0340683	LILRA5/PAEP/GATA3	3
GO:0090193	GO:0090193	positive regulation of glomerulus development	3/788	11/17913	0.0107344	0.0470918	0.0340683	SERPINB7/ADIPOQ/PAX2	3
GO:0140052	GO:0140052	cellular response to oxidised low-density lipoprotein particle stimulus	3/788	11/17913	0.0107344	0.0470918	0.0340683	CD68/TLR4/TLR6	3
GO:1901077	GO:1901077	regulation of relaxation of muscle	3/788	11/17913	0.0107344	0.0470918	0.0340683	PDE4B/TIFAB/PLN	3
GO:2001204	GO:2001204	regulation of osteoclast development	3/788	11/17913	0.0107344	0.0470918	0.0340683	TYROBP/LILRB1/FBN1	3
GO:2001239	GO:2001239	regulation of extrinsic apoptotic signaling pathway in absence of ligand	6/788	43/17913	0.0108061	0.0473029	0.034221	IL1B/INHBA/SNAI2/COL2A1/TNF/FGF10	6
GO:0006956	GO:0006956	complement activation	12/788	128/17913	0.0108231	0.0473029	0.034221	C3AR1/C1QA/C1QC/C1QB/VSIG4/IL1B/C1S/C5AR1/CFD/C3/FCN1/COLEC11	12
GO:0045667	GO:0045667	regulation of osteoblast differentiation	12/788	128/17913	0.0108231	0.0473029	0.034221	HGF/SNAI2/SFRP2/IL6/TNN/CTHRC1/HAND2/GREM1/RORB/TNF/GDF10/NELL1	12
GO:0045995	GO:0045995	regulation of embryonic development	12/788	128/17913	0.0108231	0.0473029	0.034221	IL10/SULF1/COL5A2/COL5A1/SFRP2/GATA3/TBX18/DKK1/OTX2/ADIPOQ/HNF1B/LHX1	12
GO:0042542	GO:0042542	response to hydrogen peroxide	13/788	144/17913	0.0110692	0.048333	0.0349662	HMOX1/KLF2/IL18RAP/SPHK1/HP/LRRK2/IL10/HGF/COL1A1/IL6/NR4A3/LCN2/PAX2	13
GO:0051346	GO:0051346	negative regulation of hydrolase activity	29/788	420/17913	0.0113446	0.049489	0.0358026	NCKAP1L/PLAUR/RHOH/CST7/GZMA/APOC1/LRRK2/SERPINE1/C3/HGF/ECM1/TNFSF14/THBS1/PLN/SPOCD1/MMP9/SFRP2/COL6A3/SPINK5/ADCYAP1/ANXA8/TIMP3/TNF/PI3/PPP1R1C/VIL1/UMODL1/APOC3/PAX2	29
GO:1904950	GO:1904950	negative regulation of establishment of protein localization	16/788	193/17913	0.0113802	0.0495981	0.0358814	NLRP3/FCGR2B/SRGN/PTPN22/LILRB1/TLR8/IL1B/FFAR4/TLR6/FN1/LRRK2/IL10/LILRA5/SSC5D/TNF/ADIPOQ	16
GO:0030833	GO:0030833	regulation of actin filament polymerization	12/788	129/17913	0.0114721	0.0499517	0.0361373	HCK/WAS/NCKAP1L/CORO1A/HCLS1/CCR7/CCL11/CCL26/ICAM1/CCL24/VIL1/CCL21	12
GO:0031098	GO:0031098	stress-activated protein kinase signaling cascade	21/788	278/17913	0.0115006	0.050029	0.0361932	FCGR2B/PTPN22/NCF1/ZEB2/IL1B/ARHGEF6/TLR4/TNFRSF11A/SLAMF1/TLR6/SPHK1/CCR7/HGF/CD40LG/CCL19/SFRP2/HAND2/TNF/DKK1/FGF19/CCL21	21
GO:0030041	GO:0030041	actin filament polymerization	13/788	145/17913	0.011687	0.0507454	0.0367114	AIF1/HCK/WAS/NCKAP1L/CORO1A/HCLS1/CCR7/CCL11/CCL26/ICAM1/CCL24/VIL1/CCL21	13
GO:0042133	GO:0042133	neurotransmitter metabolic process	13/788	145/17913	0.011687	0.0507454	0.0367114	AIF1/ITGB2/TLR2/IL1B/DPYD/TLR4/CX3CR1/KLF2/TLR6/IL10/PTGIS/ICAM1/TNF	13
GO:0046660	GO:0046660	female sex differentiation	11/788	114/17913	0.0117211	0.0508462	0.0367844	MMP19/INHBA/ICAM1/PDGFRA/ADCYAP1/FGF10/UMODL1/DACH2/ZFP42/NR5A1/LHX1	11
GO:0070301	GO:0070301	cellular response to hydrogen peroxide	10/788	99/17913	0.0117373	0.0508689	0.0368008	KLF2/IL18RAP/SPHK1/LRRK2/IL10/HGF/IL6/NR4A3/LCN2/PAX2	10
GO:1901099	GO:1901099	negative regulation of signal transduction in absence of ligand	5/788	32/17913	0.0122084	0.0527558	0.0381659	IL1B/SNAI2/COL2A1/TNF/FGF10	5
GO:2001240	GO:2001240	negative regulation of extrinsic apoptotic signaling pathway in absence of ligand	5/788	32/17913	0.0122084	0.0527558	0.0381659	IL1B/SNAI2/COL2A1/TNF/FGF10	5
GO:0030728	GO:0030728	ovulation	4/788	21/17913	0.0122293	0.0527558	0.0381659	IL4R/MMP19/INHBA/TNFAIP6	4
GO:0032928	GO:0032928	regulation of superoxide anion generation	4/788	21/17913	0.0122293	0.0527558	0.0381659	ITGB2/TYROBP/ITGAM/FPR2	4
GO:0071379	GO:0071379	cellular response to prostaglandin stimulus	4/788	21/17913	0.0122293	0.0527558	0.0381659	P2RY6/PTGER2/PTGDR/PTGFR	4
GO:0001942	GO:0001942	hair follicle development	9/788	85/17913	0.01228	0.0528276	0.0382178	FGF7/INHBA/SPINK5/FOXQ1/SOSTDC1/TNF/LGR5/FGF10/DKK1	9
GO:0014910	GO:0014910	regulation of smooth muscle cell migration	9/788	85/17913	0.01228	0.0528276	0.0382178	AIF1/CCL5/PLAU/P2RY6/SERPINE1/POSTN/NR4A3/TACR1/ADIPOQ	9
GO:0043506	GO:0043506	regulation of JUN kinase activity	9/788	85/17913	0.01228	0.0528276	0.0382178	PTPN22/ZEB2/TNFRSF11A/TLR6/CD40LG/CCL19/SFRP2/TNF/DKK1	9
GO:0042471	GO:0042471	ear morphogenesis	11/788	115/17913	0.0124635	0.0535677	0.0387532	TIFAB/PRRX1/COL2A1/CTHRC1/COL11A1/GATA3/NR4A3/NKX3-2/USH1C/FGF10/PAX2	11
GO:0001707	GO:0001707	mesoderm formation	8/788	71/17913	0.0124884	0.0535761	0.0387593	EOMES/INHBA/SFRP2/NR4A3/HMGA2/ITGB3/DKK1/PAX2	8
GO:0042310	GO:0042310	vasoconstriction	8/788	71/17913	0.0124884	0.0535761	0.0387593	PTAFR/HTR7/ACTA2/ICAM1/AGTR1/COMP/TACR1/EDN3	8
GO:0032414	GO:0032414	positive regulation of ion transmembrane transporter activity	10/788	100/17913	0.0125447	0.0537679	0.038898	TREM2/PTAFR/CCR2/CTSS/P2RY6/CCL2/ADRB2/LRRC55/KCNA1/HTR3A	10
GO:0038061	GO:0038061	NIK/NF-kappaB signaling	15/788	179/17913	0.0127646	0.0546601	0.0395435	CD14/HAVCR2/NLRP3/PTPN22/TLR7/TREM2/TLR2/IL1B/TLR4/TLR6/SPHK1/TNFSF14/CCL19/GREM1/TNF	15
GO:0050953	GO:0050953	sensory perception of light stimulus	17/788	213/17913	0.0131914	0.056411	0.0408102	TGFBI/LUM/COL1A1/COL2A1/SIX3/EFEMP1/COL11A1/RORB/TIMP3/CLDN19/USH1C/IMPG2/PCDH15/RD3/CRYGB/IRX5/PAX2	17
GO:0034103	GO:0034103	regulation of tissue remodeling	9/788	86/17913	0.0131977	0.056411	0.0408102	CSF1R/INPP5D/TNFRSF11A/GPNMB/IL15/IL6/HAND2/GREM1/ITGB3	9
GO:0022612	GO:0022612	gland morphogenesis	11/788	116/17913	0.013241	0.0564927	0.0408693	CSF1R/CSF1/FGF7/CCL11/SULF1/HGF/SNAI2/SOSTDC1/TNF/FGF10/SERPINB5	11
GO:0032273	GO:0032273	positive regulation of protein polymerization	11/788	116/17913	0.013241	0.0564927	0.0408693	HCK/WAS/NCKAP1L/CORO1A/CCR7/CCL11/CCL26/ICAM1/CCL24/VIL1/CCL21	11
GO:0070527	GO:0070527	platelet aggregation	7/788	58/17913	0.0132776	0.056597	0.0409447	FERMT3/PLEK/PIK3CG/P2RY12/PDGFRA/COMP/ITGB3	7
GO:0032570	GO:0032570	response to progesterone	6/788	45/17913	0.0134111	0.0570094	0.0412431	TLR2/CATSPER1/PTGER2/GJB2/THBS1/TACR1	6
GO:0046850	GO:0046850	regulation of bone remodeling	6/788	45/17913	0.0134111	0.0570094	0.0412431	CSF1R/INPP5D/TNFRSF11A/IL6/GREM1/ITGB3	6
GO:0050922	GO:0050922	negative regulation of chemotaxis	6/788	45/17913	0.0134111	0.0570094	0.0412431	AIF1/SLAMF8/CCL2/THBS1/CXCL13/GREM1	6
GO:0051607	GO:0051607	defense response to virus	18/788	231/17913	0.0137786	0.057999	0.0419591	RNASE6/NLRP3/PTPRC/FGL2/TLR7/RNASE2/LILRB1/IL12RB1/TLR8/IL1B/PRF1/IL2RA/APOBEC3H/IL15/CXCL9/AIM2/IL6/CXCL10	18
GO:0002281	GO:0002281	macrophage activation involved in immune response	3/788	12/17913	0.0138506	0.057999	0.0419591	HAVCR2/TYROBP/SUCNR1	3
GO:0002674	GO:0002674	negative regulation of acute inflammatory response	3/788	12/17913	0.0138506	0.057999	0.0419591	NLRP3/FCGR2B/ADCYAP1	3
GO:0002862	GO:0002862	negative regulation of inflammatory response to antigenic stimulus	3/788	12/17913	0.0138506	0.057999	0.0419591	FCGR2B/IL10/ADCYAP1	3
GO:0038110	GO:0038110	interleukin-2-mediated signaling pathway	3/788	12/17913	0.0138506	0.057999	0.0419591	IL2RG/IL2RB/IL2RA	3
GO:0045078	GO:0045078	positive regulation of interferon-gamma biosynthetic process	3/788	12/17913	0.0138506	0.057999	0.0419591	TLR7/EBI3/TLR8	3
GO:0045579	GO:0045579	positive regulation of B cell differentiation	3/788	12/17913	0.0138506	0.057999	0.0419591	BTK/NCKAP1L/INPP5D	3
GO:0051549	GO:0051549	positive regulation of keratinocyte migration	3/788	12/17913	0.0138506	0.057999	0.0419591	FGF7/MMP9/FGF10	3
GO:0051608	GO:0051608	histamine transport	3/788	12/17913	0.0138506	0.057999	0.0419591	BTK/SLC22A3/ADCYAP1	3
GO:0060100	GO:0060100	positive regulation of phagocytosis, engulfment	3/788	12/17913	0.0138506	0.057999	0.0419591	NCKAP1L/RAB31/C3	3
GO:1902337	GO:1902337	regulation of apoptotic process involved in morphogenesis	3/788	12/17913	0.0138506	0.057999	0.0419591	TNFRSF1B/HNF1B/PAX2	3
GO:1902947	GO:1902947	regulation of tau-protein kinase activity	3/788	12/17913	0.0138506	0.057999	0.0419591	C5AR1/HGF/DKK1	3
GO:1905155	GO:1905155	positive regulation of membrane invagination	3/788	12/17913	0.0138506	0.057999	0.0419591	NCKAP1L/RAB31/C3	3
GO:2000341	GO:2000341	regulation of chemokine (C-X-C motif) ligand 2 production	3/788	12/17913	0.0138506	0.057999	0.0419591	CD74/POSTN/TNF	3
GO:0003338	GO:0003338	metanephros morphogenesis	5/788	33/17913	0.0138804	0.057999	0.0419591	GREM1/KIF26B/FGF10/LHX1/PAX2	5
GO:0010922	GO:0010922	positive regulation of phosphatase activity	5/788	33/17913	0.0138804	0.057999	0.0419591	CD33/CD300A/PTPRC/PLEK/FCRL3	5
GO:0045589	GO:0045589	regulation of regulatory T cell differentiation	5/788	33/17913	0.0138804	0.057999	0.0419591	LILRB4/LILRB2/IL2RA/CTLA4/TNFRSF18	5
GO:0048048	GO:0048048	embryonic eye morphogenesis	5/788	33/17913	0.0138804	0.057999	0.0419591	FBN1/SIX3/EFEMP1/IHH/PAX2	5
GO:0055094	GO:0055094	response to lipoprotein particle	5/788	33/17913	0.0138804	0.057999	0.0419591	ITGB2/FCER1G/CD68/TLR4/TLR6	5
GO:0022404	GO:0022404	molting cycle process	9/788	87/17913	0.0141653	0.0589778	0.0426671	FGF7/INHBA/SPINK5/FOXQ1/SOSTDC1/TNF/LGR5/FGF10/DKK1	9
GO:0022405	GO:0022405	hair cycle process	9/788	87/17913	0.0141653	0.0589778	0.0426671	FGF7/INHBA/SPINK5/FOXQ1/SOSTDC1/TNF/LGR5/FGF10/DKK1	9
GO:0098773	GO:0098773	skin epidermis development	9/788	87/17913	0.0141653	0.0589778	0.0426671	FGF7/INHBA/SPINK5/FOXQ1/SOSTDC1/TNF/LGR5/FGF10/DKK1	9
GO:2000117	GO:2000117	negative regulation of cysteine-type endopeptidase activity	9/788	87/17913	0.0141653	0.0589778	0.0426671	PLAUR/CST7/HGF/TNFSF14/THBS1/MMP9/SFRP2/VIL1/PAX2	9
GO:0031623	GO:0031623	receptor internalization	10/788	102/17913	0.0142839	0.0594186	0.0429861	ITGB2/FCER1G/LILRB1/RAB31/SFRP4/CXCR2/SELE/GREM1/ITGB3/DKK1	10
GO:0009110	GO:0009110	vitamin biosynthetic process	4/788	22/17913	0.0144374	0.0597368	0.0432163	IL1B/GFI1/SNAI2/TNF	4
GO:0035584	GO:0035584	calcium-mediated signaling using intracellular calcium source	4/788	22/17913	0.0144374	0.0597368	0.0432163	PTPRC/VCAM1/SELP/PTGFR	4
GO:0035813	GO:0035813	regulation of renal sodium excretion	4/788	22/17913	0.0144374	0.0597368	0.0432163	CORIN/AGTR1/SPX/TACR1	4
GO:0036037	GO:0036037	CD8-positive, alpha-beta T cell activation	4/788	22/17913	0.0144374	0.0597368	0.0432163	CLEC4A/NCKAP1L/LILRB1/EOMES	4
GO:0050927	GO:0050927	positive regulation of positive chemotaxis	4/788	22/17913	0.0144374	0.0597368	0.0432163	IL16/CCR4/SCG2/FGF10	4
GO:0061213	GO:0061213	positive regulation of mesonephros development	4/788	22/17913	0.0144374	0.0597368	0.0432163	GATA3/GREM1/LHX1/PAX2	4
GO:0034394	GO:0034394	protein localization to cell surface	7/788	59/17913	0.0145107	0.0599339	0.0433588	FCER1G/TYROBP/CD247/FGF7/FCN1/TNF/FGF10	7
GO:0090303	GO:0090303	positive regulation of wound healing	7/788	59/17913	0.0145107	0.0599339	0.0433588	PLEK/TLR4/THBD/SERPINE1/THBS1/SELP/MYOD1	7
GO:0048332	GO:0048332	mesoderm morphogenesis	8/788	73/17913	0.0146232	0.0602917	0.0436177	EOMES/INHBA/SFRP2/NR4A3/HMGA2/ITGB3/DKK1/PAX2	8
GO:0061045	GO:0061045	negative regulation of wound healing	8/788	73/17913	0.0146232	0.0602917	0.0436177	PLAUR/THBD/PLAU/FAP/SERPINE1/THBS1/PDGFRA/TSPAN8	8
GO:2000027	GO:2000027	regulation of animal organ morphogenesis	19/788	250/17913	0.0148068	0.0609944	0.044126	CSF1/FGF7/SULF1/HGF/SNAI2/SFRP2/CTHRC1/FGF1/GATA3/HAND2/GREM1/DIO3/ASPN/TNF/FGF10/DKK1/HNF1B/LHX1/PAX2	19
GO:0030514	GO:0030514	negative regulation of BMP signaling pathway	6/788	46/17913	0.0148654	0.0611279	0.0442226	FBN1/SFRP2/GREM1/GREM2/SOSTDC1/DKK1	6
GO:0060324	GO:0060324	face development	6/788	46/17913	0.0148654	0.0611279	0.0442226	MMP2/COL1A1/CRISPLD2/PDGFRA/SOX3/DKK1	6
GO:0048762	GO:0048762	mesenchymal cell differentiation	16/788	199/17913	0.0148944	0.061193	0.0442697	ZEB2/IL1B/FN1/EOMES/HGF/SNAI2/COL1A1/SFRP2/IL6/HAND2/GREM1/HMGA2/FGF10/EDN3/PITX2/PAX2	16
GO:0003012	GO:0003012	muscle system process	30/788	448/17913	0.0150313	0.0617011	0.0446373	AIF1/PIK3CG/RCSD1/TNFRSF1B/PTAFR/HTR7/IL1B/HMOX1/HAMP/PDE4B/ACTA2/SPHK1/TIFAB/SULF1/IL15/PLN/RGS4/KCNE4/ACTG2/MYH6/HAND2/NR4A3/COMP/SPX/KCNA1/MYH7/TACR1/CHRND/EDN3/MYOD1	30
GO:0060759	GO:0060759	regulation of response to cytokine stimulus	15/788	183/17913	0.0153646	0.0630138	0.0455869	PTPRC/TREM2/CD300LF/TLR2/CCL5/CD74/TLR4/CASP1/CSF1/SPHK1/ECM1/GFI1/IL6/TNF/ADIPOQ	15
GO:0031668	GO:0031668	cellular response to extracellular stimulus	19/788	251/17913	0.0153849	0.0630415	0.045607	AIF1/CYBB/PTPRC/HMOX1/CD68/P2RY12/ITGA4/FOLR2/VCAM1/LRRK2/IL15/SNAI2/ICAM1/POSTN/COL1A1/SFRP2/CYP24A1/LCN2/MYOD1	19
GO:0007435	GO:0007435	salivary gland morphogenesis	5/788	34/17913	0.0156998	0.0640501	0.0463367	FGF7/HGF/SNAI2/TNF/FGF10	5
GO:0048566	GO:0048566	embryonic digestive tract development	5/788	34/17913	0.0156998	0.0640501	0.0463367	PDGFRA/TNF/IHH/FGF10/HNF1B	5
GO:0060795	GO:0060795	cell fate commitment involved in formation of primary germ layer	5/788	34/17913	0.0156998	0.0640501	0.0463367	EOMES/SFRP2/DKK1/HNF1B/PAX2	5
GO:2001024	GO:2001024	negative regulation of response to drug	5/788	34/17913	0.0156998	0.0640501	0.0463367	LRRK2/IL10/HGF/RGS4/NR4A3	5
GO:2001038	GO:2001038	regulation of cellular response to drug	5/788	34/17913	0.0156998	0.0640501	0.0463367	LRRK2/IL10/HGF/NR4A3/HMGA2	5
GO:0031640	GO:0031640	killing of cells of other organism	7/788	60/17913	0.0158234	0.0643852	0.0465791	HAMP/LYZ/PRF1/GNLY/S100A12/KRT6A/CXCL6	7
GO:0044364	GO:0044364	disruption of cells of other organism	7/788	60/17913	0.0158234	0.0643852	0.0465791	HAMP/LYZ/PRF1/GNLY/S100A12/KRT6A/CXCL6	7
GO:1905953	GO:1905953	negative regulation of lipid localization	7/788	60/17913	0.0158234	0.0643852	0.0465791	APOC1/APOC2/THBS1/IL6/ITGB3/TNF/APOC3	7
GO:0072376	GO:0072376	protein activation cascade	13/788	151/17913	0.0159724	0.064935	0.0469768	C3AR1/C1QA/C1QC/C1QB/VSIG4/IL1B/C1S/C5AR1/CFD/C3/F13A1/FCN1/COLEC11	13
GO:0002455	GO:0002455	humoral immune response mediated by circulating immunoglobulin	10/788	104/17913	0.0161973	0.0657919	0.0475967	FCGR2B/PTPRC/C1QA/C1QC/C1QB/C1S/HLA-DQB1/LTA/C3/TNF	10
GO:0001961	GO:0001961	positive regulation of cytokine-mediated signaling pathway	6/788	47/17913	0.0164256	0.0666032	0.0481837	TREM2/CD300LF/CD74/CASP1/CSF1/GFI1	6
GO:1900744	GO:1900744	regulation of p38MAPK cascade	6/788	47/17913	0.0164256	0.0666032	0.0481837	PTPN22/NCF1/IL1B/SPHK1/HGF/HAND2	6
GO:1990845	GO:1990845	adaptive thermogenesis	13/788	152/17913	0.0167897	0.0680202	0.0492088	TRPV2/CCR2/FFAR4/TLR4/IL4R/ADRB2/IRF4/IL15/DIO2/ADCYAP1/LCN2/FABP4/ADIPOQ	13
GO:0050926	GO:0050926	regulation of positive chemotaxis	4/788	23/17913	0.016882	0.0682423	0.0493695	IL16/CCR4/SCG2/FGF10	4
GO:0090189	GO:0090189	regulation of branching involved in ureteric bud morphogenesis	4/788	23/17913	0.016882	0.0682423	0.0493695	GREM1/HNF1B/LHX1/PAX2	4
GO:0060041	GO:0060041	retina development in camera-type eye	12/788	136/17913	0.0168885	0.0682423	0.0493695	SERPINF1/SIX3/FOXN4/PDGFRA/DIO3/RORB/IHH/SDK2/SLC17A8/IRX5/LHX1/PAX2	12
GO:0072078	GO:0072078	nephron tubule morphogenesis	8/788	75/17913	0.0170115	0.0686797	0.0496859	FGF1/GATA3/GREM1/KIF26B/IRX3/HNF1B/LHX1/PAX2	8
GO:0032835	GO:0032835	glomerulus development	7/788	61/17913	0.017218	0.0691551	0.0500299	ACTA2/SULF1/PDGFRA/SERPINB7/ADIPOQ/LHX1/PAX2	7
GO:0043388	GO:0043388	positive regulation of DNA binding	7/788	61/17913	0.017218	0.0691551	0.0500299	PLAUR/PYHIN1/IRF4/MMP9/GATA3/HAND2/HMGA2	7
GO:0048645	GO:0048645	animal organ formation	7/788	61/17913	0.017218	0.0691551	0.0500299	SULF1/FGF1/HAND2/NKX3-2/FGF10/DKK1/PAX2	7
GO:0006939	GO:0006939	smooth muscle contraction	10/788	105/17913	0.0172223	0.0691551	0.0500299	PTAFR/HTR7/ACTA2/SPHK1/TIFAB/SULF1/COMP/SPX/TACR1/EDN3	10
GO:0008217	GO:0008217	regulation of blood pressure	14/788	169/17913	0.0172903	0.0691551	0.0500299	PTAFR/HMOX1/SLC2A5/ACTA2/CPA3/POSTN/SUCNR1/CORIN/MYH6/AGTR1/SPX/TACR1/EDN3/ADIPOQ	14
GO:0060349	GO:0060349	bone morphogenesis	9/788	90/17913	0.0173827	0.0691551	0.0500299	TIFAB/SFRP4/COL1A1/COL2A1/SFRP2/COMP/MMP13/IHH/SP5	9
GO:0002679	GO:0002679	respiratory burst involved in defense response	3/788	13/17913	0.0174261	0.0691551	0.0500299	HCK/PIK3CG/SLAMF8	3
GO:0002921	GO:0002921	negative regulation of humoral immune response	3/788	13/17913	0.0174261	0.0691551	0.0500299	FCGR2B/VSIG4/SPINK5	3
GO:0032725	GO:0032725	positive regulation of granulocyte macrophage colony-stimulating factor production	3/788	13/17913	0.0174261	0.0691551	0.0500299	IL1B/CD80/PAEP	3
GO:0033008	GO:0033008	positive regulation of mast cell activation involved in immune response	3/788	13/17913	0.0174261	0.0691551	0.0500299	FCER1G/FGR/IL4R	3
GO:0042659	GO:0042659	regulation of cell fate specification	3/788	13/17913	0.0174261	0.0691551	0.0500299	SFRP2/DKK1/HNF1B	3
GO:0043306	GO:0043306	positive regulation of mast cell degranulation	3/788	13/17913	0.0174261	0.0691551	0.0500299	FCER1G/FGR/IL4R	3
GO:0046541	GO:0046541	saliva secretion	3/788	13/17913	0.0174261	0.0691551	0.0500299	TIFAB/TACR1/FGF10	3
GO:0050872	GO:0050872	white fat cell differentiation	3/788	13/17913	0.0174261	0.0691551	0.0500299	SNAI2/FGF10/FABP4	3
GO:0061430	GO:0061430	bone trabecula morphogenesis	3/788	13/17913	0.0174261	0.0691551	0.0500299	MMP2/COL1A1/GREM1	3
GO:0071352	GO:0071352	cellular response to interleukin-2	3/788	13/17913	0.0174261	0.0691551	0.0500299	IL2RG/IL2RB/IL2RA	3
GO:0072182	GO:0072182	regulation of nephron tubule epithelial cell differentiation	3/788	13/17913	0.0174261	0.0691551	0.0500299	GATA3/LHX1/PAX2	3
GO:0090594	GO:0090594	inflammatory response to wounding	3/788	13/17913	0.0174261	0.0691551	0.0500299	SIGLEC10/HMOX1/CCR2	3
GO:1900225	GO:1900225	regulation of NLRP3 inflammasome complex assembly	3/788	13/17913	0.0174261	0.0691551	0.0500299	TLR4/GBP5/TLR6	3
GO:1902713	GO:1902713	regulation of interferon-gamma secretion	3/788	13/17913	0.0174261	0.0691551	0.0500299	PTPN22/CD244/CD2	3
GO:0052547	GO:0052547	regulation of peptidase activity	27/788	398/17913	0.017485	0.06933	0.0501564	NLRP3/PLAUR/CST7/CASP1/FASLG/FN1/SERPINE1/C3/HGF/S100A9/ST18/ECM1/S100A8/TNFSF14/AIM2/THBS1/MMP9/SFRP2/COL6A3/SPINK5/ANXA8/TIMP3/TNF/PI3/VIL1/UMODL1/PAX2	27
GO:0010831	GO:0010831	positive regulation of myotube differentiation	5/788	35/17913	0.0176714	0.069713	0.0504335	CD53/IL4R/TNFSF14/CXCL9/MYOD1	5
GO:0030224	GO:0030224	monocyte differentiation	5/788	35/17913	0.0176714	0.069713	0.0504335	CSF1R/CD4/CD74/INPP5D/CSF1	5
GO:0030865	GO:0030865	cortical cytoskeleton organization	5/788	35/17913	0.0176714	0.069713	0.0504335	NCKAP1L/PLEK/EPB41L3/TNF/VIL1	5
GO:0071402	GO:0071402	cellular response to lipoprotein particle stimulus	5/788	35/17913	0.0176714	0.069713	0.0504335	ITGB2/FCER1G/CD68/TLR4/TLR6	5
GO:0090322	GO:0090322	regulation of superoxide metabolic process	5/788	35/17913	0.0176714	0.069713	0.0504335	ITGB2/TYROBP/ITGAM/FPR2/TNF	5
GO:1903131	GO:1903131	mononuclear cell differentiation	5/788	35/17913	0.0176714	0.069713	0.0504335	CSF1R/CD4/CD74/INPP5D/CSF1	5
GO:1903307	GO:1903307	positive regulation of regulated secretory pathway	6/788	48/17913	0.0180952	0.0713245	0.0515993	ITGB2/FCER1G/ITGAM/FGR/PTAFR/IL4R	6
GO:0017157	GO:0017157	regulation of exocytosis	15/788	187/17913	0.0183553	0.0722884	0.0522967	ITGB2/FCER1G/CD300A/FCGR2B/RAC2/ITGAM/CD84/FGR/PTAFR/HMOX1/CCR2/IL4R/LRRK2/CHRNA6/CHRNA4	15
GO:0038034	GO:0038034	signal transduction in absence of ligand	7/788	62/17913	0.0186972	0.0735107	0.0531809	IL1B/INHBA/SNAI2/COL2A1/TNF/LCN2/FGF10	7
GO:0097192	GO:0097192	extrinsic apoptotic signaling pathway in absence of ligand	7/788	62/17913	0.0186972	0.0735107	0.0531809	IL1B/INHBA/SNAI2/COL2A1/TNF/LCN2/FGF10	7
GO:2000116	GO:2000116	regulation of cysteine-type endopeptidase activity	17/788	222/17913	0.0190851	0.0749726	0.0542385	NLRP3/PLAUR/CST7/CASP1/FASLG/HGF/S100A9/ST18/S100A8/TNFSF14/AIM2/THBS1/MMP9/SFRP2/TNF/VIL1/PAX2	17
GO:0031069	GO:0031069	hair follicle morphogenesis	4/788	24/17913	0.0195702	0.0761718	0.055106	FGF7/FOXQ1/SOSTDC1/FGF10	4
GO:0032800	GO:0032800	receptor biosynthetic process	4/788	24/17913	0.0195702	0.0761718	0.055106	IL10/ITGB3/TNF/ADIPOQ	4
GO:0032897	GO:0032897	negative regulation of viral transcription	4/788	24/17913	0.0195702	0.0761718	0.055106	CCL4/CCL5/CCL3/HMGA2	4
GO:0032958	GO:0032958	inositol phosphate biosynthetic process	4/788	24/17913	0.0195702	0.0761718	0.055106	PLEK/PTAFR/CD244/P2RY6	4
GO:0033081	GO:0033081	regulation of T cell differentiation in thymus	4/788	24/17913	0.0195702	0.0761718	0.055106	TESPA1/IL7R/VNN1/IHH	4
GO:0035812	GO:0035812	renal sodium excretion	4/788	24/17913	0.0195702	0.0761718	0.055106	CORIN/AGTR1/SPX/TACR1	4
GO:0046135	GO:0046135	pyrimidine nucleoside catabolic process	4/788	24/17913	0.0195702	0.0761718	0.055106	TYMP/DPYD/APOBEC3H/NT5E	4
GO:1901032	GO:1901032	negative regulation of response to reactive oxygen species	4/788	24/17913	0.0195702	0.0761718	0.055106	LRRK2/IL10/HGF/NR4A3	4
GO:1903020	GO:1903020	positive regulation of glycoprotein metabolic process	4/788	24/17913	0.0195702	0.0761718	0.055106	CCR7/IL15/CCL19/CCL21	4
GO:1903206	GO:1903206	negative regulation of hydrogen peroxide-induced cell death	4/788	24/17913	0.0195702	0.0761718	0.055106	LRRK2/IL10/HGF/NR4A3	4
GO:2001039	GO:2001039	negative regulation of cellular response to drug	4/788	24/17913	0.0195702	0.0761718	0.055106	LRRK2/IL10/HGF/NR4A3	4
GO:0072088	GO:0072088	nephron epithelium morphogenesis	8/788	77/17913	0.0196681	0.0764275	0.055291	FGF1/GATA3/GREM1/KIF26B/IRX3/HNF1B/LHX1/PAX2	8
GO:0002433	GO:0002433	immune response-regulating cell surface receptor signaling pathway involved in phagocytosis	12/788	139/17913	0.0197237	0.0764275	0.055291	HCK/FCGR1A/FCGR2A/WAS/FCGR2B/PTPRC/NCKAP1L/FCGR3A/FGR/CD247/VAV1/CD3G	12
GO:0007605	GO:0007605	sensory perception of sound	12/788	139/17913	0.0197237	0.0764275	0.055291	GJB2/SNAI2/ICAM1/COL1A1/COL2A1/COL11A1/OTOG/USH1C/PCDH15/SLC17A8/PAX3/TSPEAR	12
GO:0038096	GO:0038096	Fc-gamma receptor signaling pathway involved in phagocytosis	12/788	139/17913	0.0197237	0.0764275	0.055291	HCK/FCGR1A/FCGR2A/WAS/FCGR2B/PTPRC/NCKAP1L/FCGR3A/FGR/CD247/VAV1/CD3G	12
GO:0003156	GO:0003156	regulation of animal organ formation	5/788	36/17913	0.0197999	0.0764275	0.055291	SULF1/FGF1/HAND2/FGF10/DKK1	5
GO:0044058	GO:0044058	regulation of digestive system process	5/788	36/17913	0.0197999	0.0764275	0.055291	TYMP/HAMP/TIFAB/TACR1/FGF10	5
GO:0046636	GO:0046636	negative regulation of alpha-beta T cell activation	5/788	36/17913	0.0197999	0.0764275	0.055291	CD300A/LILRB1/IL4R/TBX21/IHH	5
GO:0060251	GO:0060251	regulation of glial cell proliferation	5/788	36/17913	0.0197999	0.0764275	0.055291	IL1B/LTA/IL6/ADCYAP1/TNF	5
GO:0098801	GO:0098801	regulation of renal system process	5/788	36/17913	0.0197999	0.0764275	0.055291	CORIN/AGTR1/SPX/TACR1/ADIPOQ	5
GO:1905332	GO:1905332	positive regulation of morphogenesis of an epithelium	5/788	36/17913	0.0197999	0.0764275	0.055291	ITGAX/GATA3/GREM1/LHX1/PAX2	5
GO:1904707	GO:1904707	positive regulation of vascular smooth muscle cell proliferation	6/788	49/17913	0.0198773	0.0766626	0.0554611	P2RY6/IL10/MMP2/MMP9/NR4A3/TNF	6
GO:0010876	GO:0010876	lipid localization	25/788	366/17913	0.0200634	0.0773164	0.0559341	MSR1/APOBR/IL1B/TNFRSF11A/APOC1/SPP1/APOL3/APOC2/APOL6/C3/ATP10A/INHBA/THBS1/IL6/SLCO1A2/PLA2G2D/AGTR1/PLA2G2A/ITGB3/TNF/SPX/FABP4/APOC3/FABP6/ADIPOQ	25
GO:0007517	GO:0007517	muscle organ development	27/788	403/17913	0.0201859	0.0777242	0.0562291	HAMP/DCN/TIFAB/LOX/EOMES/ITGA11/MSC/EGR2/RGS4/TAGLN/COL3A1/CXCL10/COL6A3/COL11A1/MYH6/GREM1/S100B/MEGF10/ANKRD33/MYH7/PAX3/CHRND/MEOX2/DKK1/MYOD1/PITX1/FGF3	27
GO:0090288	GO:0090288	negative regulation of cellular response to growth factor stimulus	13/788	156/17913	0.0203792	0.0784035	0.0567206	DCN/HTRA4/SULF1/THBS1/FBN1/CXCL13/SFRP2/GATA3/GREM1/GREM2/SOSTDC1/ASPN/DKK1	13
GO:0032411	GO:0032411	positive regulation of transporter activity	10/788	108/17913	0.0205846	0.0791284	0.057245	TREM2/PTAFR/CCR2/CTSS/P2RY6/CCL2/ADRB2/LRRC55/KCNA1/HTR3A	10
GO:0070613	GO:0070613	regulation of protein processing	14/788	173/17913	0.0207428	0.0796706	0.0576373	C3AR1/C1QA/C1QC/C1QB/VSIG4/IL1B/C1S/CST7/C5AR1/LRRK2/SERPINE1/C3/THBS1/RFX4	14
GO:0007501	GO:0007501	mesodermal cell fate specification	3/788	14/17913	0.0214664	0.0816422	0.0590636	SFRP2/DKK1/PAX2	3
GO:0010935	GO:0010935	regulation of macrophage cytokine production	3/788	14/17913	0.0214664	0.0816422	0.0590636	LILRB1/CD74/TLR4	3
GO:0045953	GO:0045953	negative regulation of natural killer cell mediated cytotoxicity	3/788	14/17913	0.0214664	0.0816422	0.0590636	HAVCR2/LILRB1/KIR2DL4	3
GO:0046851	GO:0046851	negative regulation of bone remodeling	3/788	14/17913	0.0214664	0.0816422	0.0590636	INPP5D/IL6/GREM1	3
GO:0050862	GO:0050862	positive regulation of T cell receptor signaling pathway	3/788	14/17913	0.0214664	0.0816422	0.0590636	TESPA1/CCR7/TRAT1	3
GO:0051547	GO:0051547	regulation of keratinocyte migration	3/788	14/17913	0.0214664	0.0816422	0.0590636	FGF7/MMP9/FGF10	3
GO:0060732	GO:0060732	positive regulation of inositol phosphate biosynthetic process	3/788	14/17913	0.0214664	0.0816422	0.0590636	PTAFR/CD244/P2RY6	3
GO:0070669	GO:0070669	response to interleukin-2	3/788	14/17913	0.0214664	0.0816422	0.0590636	IL2RG/IL2RB/IL2RA	3
GO:0071361	GO:0071361	cellular response to ethanol	3/788	14/17913	0.0214664	0.0816422	0.0590636	SPI1/CYBB/KCNMB1	3
GO:0072567	GO:0072567	chemokine (C-X-C motif) ligand 2 production	3/788	14/17913	0.0214664	0.0816422	0.0590636	CD74/POSTN/TNF	3
GO:1900452	GO:1900452	regulation of long-term synaptic depression	3/788	14/17913	0.0214664	0.0816422	0.0590636	LILRB2/GRID2/ADCY8	3
GO:1904748	GO:1904748	regulation of apoptotic process involved in development	3/788	14/17913	0.0214664	0.0816422	0.0590636	TNFRSF1B/HNF1B/PAX2	3
GO:0071230	GO:0071230	cellular response to amino acid stimulus	7/788	64/17913	0.0219183	0.083293	0.0602579	CYBB/MMP2/COL5A2/COL1A1/COL3A1/PDGFRA/TNF	7
GO:0035296	GO:0035296	regulation of tube diameter	11/788	125/17913	0.0219869	0.0834002	0.0603354	KCNMB1/PTAFR/HTR7/HMOX1/ACTA2/ICAM1/AGTR1/COMP/ADCYAP1/TACR1/EDN3	11
GO:0097746	GO:0097746	regulation of blood vessel diameter	11/788	125/17913	0.0219869	0.0834002	0.0603354	KCNMB1/PTAFR/HTR7/HMOX1/ACTA2/ICAM1/AGTR1/COMP/ADCYAP1/TACR1/EDN3	11
GO:0001755	GO:0001755	neural crest cell migration	5/788	37/17913	0.0220897	0.0834002	0.0603354	ZEB2/FN1/HAND2/EDN3/PITX2	5
GO:0010955	GO:0010955	negative regulation of protein processing	5/788	37/17913	0.0220897	0.0834002	0.0603354	VSIG4/CST7/LRRK2/SERPINE1/THBS1	5
GO:0045124	GO:0045124	regulation of bone resorption	5/788	37/17913	0.0220897	0.0834002	0.0603354	CSF1R/INPP5D/TNFRSF11A/IL6/ITGB3	5
GO:0050691	GO:0050691	regulation of defense response to virus by host	5/788	37/17913	0.0220897	0.0834002	0.0603354	LILRB1/IL12RB1/IL1B/IL15/AIM2	5
GO:1901381	GO:1901381	positive regulation of potassium ion transmembrane transport	5/788	37/17913	0.0220897	0.0834002	0.0603354	TREM2/KCNMB1/LRRC55/KCNA1/EDN3	5
GO:1903318	GO:1903318	negative regulation of protein maturation	5/788	37/17913	0.0220897	0.0834002	0.0603354	VSIG4/CST7/LRRK2/SERPINE1/THBS1	5
GO:0032956	GO:0032956	regulation of actin cytoskeleton organization	21/788	297/17913	0.0224286	0.0845675	0.0611799	GMFG/HCK/CSF1R/WAS/ARHGDIB/NCKAP1L/PLEK/GPR65/CORO1A/HCLS1/CCR7/CCL11/CCL26/RGS4/ICAM1/CXCL12/PDGFRA/CCL24/TACR1/VIL1/CCL21	21
GO:0022600	GO:0022600	digestive system process	9/788	94/17913	0.0224609	0.0845675	0.0611799	TYMP/SLC2A5/TLR4/HAMP/TIFAB/CCKBR/TACR1/FGF10/VIL1	9
GO:0002335	GO:0002335	mature B cell differentiation	4/788	25/17913	0.0225078	0.0845675	0.0611799	GPR183/FCGR2B/SLAMF8/DOCK10	4
GO:0031664	GO:0031664	regulation of lipopolysaccharide-mediated signaling pathway	4/788	25/17913	0.0225078	0.0845675	0.0611799	LY86/LILRA2/LY96/CD180	4
GO:0044062	GO:0044062	regulation of excretion	4/788	25/17913	0.0225078	0.0845675	0.0611799	CORIN/AGTR1/SPX/TACR1	4
GO:0070286	GO:0070286	axonemal dynein complex assembly	4/788	25/17913	0.0225078	0.0845675	0.0611799	TEKT2/DNAI1/DRC1/DNAI2	4
GO:0006029	GO:0006029	proteoglycan metabolic process	8/788	79/17913	0.0226076	0.0846695	0.0612537	GAL3ST4/HS3ST3B1/DCN/SULF1/VCAN/COL2A1/COL11A1/IHH	8
GO:0043154	GO:0043154	negative regulation of cysteine-type endopeptidase activity involved in apoptotic process	8/788	79/17913	0.0226076	0.0846695	0.0612537	PLAUR/HGF/TNFSF14/THBS1/MMP9/SFRP2/VIL1/PAX2	8
GO:0072028	GO:0072028	nephron morphogenesis	8/788	79/17913	0.0226076	0.0846695	0.0612537	FGF1/GATA3/GREM1/KIF26B/IRX3/HNF1B/LHX1/PAX2	8
GO:0097756	GO:0097756	negative regulation of blood vessel diameter	8/788	79/17913	0.0226076	0.0846695	0.0612537	PTAFR/HTR7/ACTA2/ICAM1/AGTR1/COMP/TACR1/EDN3	8
GO:1903317	GO:1903317	regulation of protein maturation	14/788	175/17913	0.0226522	0.0847684	0.0613252	C3AR1/C1QA/C1QC/C1QB/VSIG4/IL1B/C1S/CST7/C5AR1/LRRK2/SERPINE1/C3/THBS1/RFX4	14
GO:0021700	GO:0021700	developmental maturation	19/788	262/17913	0.022978	0.0859184	0.0621572	BTK/C1QA/IGSF21/CX3CR1/KLF2/LRRK2/C3/IL15/MMP2/CCL19/SIX3/PAEP/GATA3/SPINK5/GREM1/IHH/CCL21/IRX5/PAX2	19
GO:0051668	GO:0051668	localization within membrane	11/788	126/17913	0.0231707	0.0865695	0.0626282	ITGB2/TYROBP/PTPRC/DOCK2/ITGAL/CD2/ITGA4/ITGB3/NETO1/PIGR/LGI1	11
GO:0030900	GO:0030900	forebrain development	25/788	371/17913	0.0232331	0.0867332	0.0627466	TYROBP/CSF1R/ITGAM/ZEB2/P2RY12/BCL2A1/EOMES/LRRK2/INHBA/CXCL12/COL3A1/SIX3/NR4A3/SOX3/ADCYAP1/RFX4/KCNA1/FGF10/KIF1A/DKK1/PITX1/OTX2/CCKAR/PITX2/LHX1	25
GO:0010951	GO:0010951	negative regulation of endopeptidase activity	16/788	210/17913	0.0234616	0.0875161	0.063313	PLAUR/CST7/SERPINE1/C3/HGF/TNFSF14/THBS1/MMP9/SFRP2/COL6A3/SPINK5/ANXA8/TIMP3/PI3/VIL1/PAX2	16
GO:0007565	GO:0007565	female pregnancy	15/788	193/17913	0.0236488	0.0879918	0.0636572	HAVCR2/ARHGDIB/IL1B/THBD/SPP1/GJB2/PTGIS/MMP2/EPYC/MMP9/CORIN/PAPPA/ADCYAP1/IHH/IDO1	15
GO:0048736	GO:0048736	appendage development	14/788	176/17913	0.0236548	0.0879918	0.0636572	PRRX1/COL2A1/SFRP2/HAND2/GREM1/COMP/IHH/FGF10/MEOX2/FREM2/DKK1/PITX1/PITX2/SP9	14
GO:0060173	GO:0060173	limb development	14/788	176/17913	0.0236548	0.0879918	0.0636572	PRRX1/COL2A1/SFRP2/HAND2/GREM1/COMP/IHH/FGF10/MEOX2/FREM2/DKK1/PITX1/PITX2/SP9	14
GO:0048864	GO:0048864	stem cell development	7/788	65/17913	0.0236647	0.0879918	0.0636572	PTPRC/ZEB2/FN1/SNAI2/HAND2/EDN3/PITX2	7
GO:0045620	GO:0045620	negative regulation of lymphocyte differentiation	6/788	51/17913	0.0237914	0.088322	0.063896	CD74/IL4R/TBX21/CTLA4/INHBA/IHH	6
GO:0045668	GO:0045668	negative regulation of osteoblast differentiation	6/788	51/17913	0.0237914	0.088322	0.063896	TNN/HAND2/GREM1/RORB/TNF/GDF10	6
GO:0061326	GO:0061326	renal tubule development	9/788	95/17913	0.0238807	0.0885828	0.0640847	FGF1/GATA3/GREM1/KIF26B/LGR5/IRX3/HNF1B/LHX1/PAX2	9
GO:0110053	GO:0110053	regulation of actin filament organization	17/788	228/17913	0.0240177	0.0890202	0.0644012	HCK/WAS/NCKAP1L/PLEK/GPR65/CORO1A/HCLS1/CCR7/CCL11/CCL26/RGS4/ICAM1/CXCL12/CCL24/TACR1/VIL1/CCL21	17
GO:0031667	GO:0031667	response to nutrient levels	30/788	466/17913	0.0243078	0.0900239	0.0651273	CYBB/CD4/IL1B/HMOX1/CD68/CD3E/P2RY12/HAMP/FOLR2/SPP1/VCAM1/LTA/LRRK2/ADRB2/IL15/SNAI2/ICAM1/POSTN/COL1A1/SFRP2/CXCL10/SLC22A3/ADCYAP1/CYP24A1/SPX/LCN2/MYOD1/ADIPOQ/HTR2C/PAX2	30
GO:0021782	GO:0021782	glial cell development	10/788	111/17913	0.0244021	0.0903012	0.0653279	C1QA/TREM2/TLR2/IL1B/C5AR1/TLR4/S100A8/FPR2/IL6/TNF	10
GO:0043087	GO:0043087	regulation of GTPase activity	27/788	410/17913	0.0245063	0.0906151	0.065555	RGS18/ARHGAP9/ARHGAP15/TAGAP/ARHGDIB/DOCK2/NCKAP1L/RASAL3/GPR65/ADAP2/RGS1/RHOH/ARHGEF6/DOCK10/DOCK8/VAV1/CCR7/CCL11/LRRK2/CCL26/RGS4/ICAM1/CCL19/CXCL13/ADCYAP1/CCL24/CCL21	27
GO:0007431	GO:0007431	salivary gland development	5/788	38/17913	0.0245445	0.0906842	0.065605	FGF7/HGF/SNAI2/TNF/FGF10	5
GO:0016525	GO:0016525	negative regulation of angiogenesis	14/788	177/17913	0.0246902	0.0910781	0.0658899	STAB1/CCR2/CX3CR1/KLF2/THBS2/SERPINF1/FASLG/DCN/SERPINE1/SULF1/THBS1/CXCL10/SPINK5/MEOX2	14
GO:0043112	GO:0043112	receptor metabolic process	14/788	177/17913	0.0246902	0.0910781	0.0658899	ITGB2/FCER1G/LILRB1/RAB31/SFRP4/IL10/CXCR2/TRAT1/SELE/GREM1/ITGB3/TNF/DKK1/ADIPOQ	14
GO:0006633	GO:0006633	fatty acid biosynthetic process	12/788	144/17913	0.0252162	0.0929447	0.0672403	ALOX5AP/TBXAS1/HPGDS/ALOX5/IL1B/CD74/APOC1/APOC2/PTGIS/PTGDS/APOC3/ADIPOQ	12
GO:1901570	GO:1901570	fatty acid derivative biosynthetic process	9/788	96/17913	0.0253632	0.0934127	0.0675789	ALOX5AP/TBXAS1/HPGDS/ALOX5/GGT5/IL1B/CD74/PTGIS/PTGDS	9
GO:0015844	GO:0015844	monoamine transport	7/788	66/17913	0.0255045	0.0937849	0.0678481	FCER1G/LILRB1/P2RY12/CXCL12/SLC22A3/CHRNA6/CHRNA4	7
GO:0060675	GO:0060675	ureteric bud morphogenesis	7/788	66/17913	0.0255045	0.0937849	0.0678481	FGF1/GATA3/GREM1/KIF26B/HNF1B/LHX1/PAX2	7
GO:0046890	GO:0046890	regulation of lipid biosynthetic process	15/788	195/17913	0.0256455	0.0938058	0.0678632	IL1B/APOC1/APOC2/SPHK1/C3/GFI1/SNAI2/FPR2/FGF1/TNF/FGF19/APOC3/ADIPOQ/NR5A1/HTR2C	15
GO:0034114	GO:0034114	regulation of heterotypic cell-cell adhesion	4/788	26/17913	0.0256996	0.0938058	0.0678632	IL1B/IL10/TNF/ADIPOQ	4
GO:0072273	GO:0072273	metanephric nephron morphogenesis	4/788	26/17913	0.0256996	0.0938058	0.0678632	GREM1/KIF26B/LHX1/PAX2	4
GO:1903203	GO:1903203	regulation of oxidative stress-induced neuron death	4/788	26/17913	0.0256996	0.0938058	0.0678632	TLR4/TLR6/IL10/NR4A3	4
GO:1903792	GO:1903792	negative regulation of anion transport	4/788	26/17913	0.0256996	0.0938058	0.0678632	SFRP4/THBS1/RGS4/GABRE	4
GO:0015696	GO:0015696	ammonium transport	8/788	81/17913	0.0258436	0.0938058	0.0678632	BTK/FCER1G/LILRB1/CXCL12/SLC22A3/CHRNA6/ADCYAP1/CHRNA4	8
GO:0030510	GO:0030510	regulation of BMP signaling pathway	8/788	81/17913	0.0258436	0.0938058	0.0678632	SFRP4/SULF1/FBN1/SFRP2/GREM1/GREM2/SOSTDC1/DKK1	8
GO:1902930	GO:1902930	regulation of alcohol biosynthetic process	8/788	81/17913	0.0258436	0.0938058	0.0678632	PLEK/PTAFR/IL1B/CD244/P2RY6/GFI1/FGF1/TNF	8
GO:0007566	GO:0007566	embryo implantation	6/788	52/17913	0.025929	0.0938058	0.0678632	ARHGDIB/IL1B/SPP1/PTGIS/MMP2/MMP9	6
GO:2000242	GO:2000242	negative regulation of reproductive process	6/788	52/17913	0.025929	0.0938058	0.0678632	ARHGDIB/HPGDS/SERPINF1/SULF1/PAEP/NR5A1	6
GO:0001711	GO:0001711	endodermal cell fate commitment	3/788	15/17913	0.0259733	0.0938058	0.0678632	EOMES/DKK1/HNF1B	3
GO:0007512	GO:0007512	adult heart development	3/788	15/17913	0.0259733	0.0938058	0.0678632	MYH6/HAND2/MYH7	3
GO:0032352	GO:0032352	positive regulation of hormone metabolic process	3/788	15/17913	0.0259733	0.0938058	0.0678632	IL1B/GATA3/TNF	3
GO:0033689	GO:0033689	negative regulation of osteoblast proliferation	3/788	15/17913	0.0259733	0.0938058	0.0678632	TNN/GREM1/NELL1	3
GO:0034134	GO:0034134	toll-like receptor 2 signaling pathway	3/788	15/17913	0.0259733	0.0938058	0.0678632	TLR2/TLR6/TLR1	3
GO:0046629	GO:0046629	gamma-delta T cell activation	3/788	15/17913	0.0259733	0.0938058	0.0678632	PTPRC/NCKAP1L/LILRB1	3
GO:0051044	GO:0051044	positive regulation of membrane protein ectodomain proteolysis	3/788	15/17913	0.0259733	0.0938058	0.0678632	TNFRSF1B/IL1B/TNF	3
GO:0051709	GO:0051709	regulation of killing of cells of other organism	3/788	15/17913	0.0259733	0.0938058	0.0678632	PRF1/KRT6A/CXCL6	3
GO:0071599	GO:0071599	otic vesicle development	3/788	15/17913	0.0259733	0.0938058	0.0678632	COL2A1/GATA3/FGF10	3
GO:0072160	GO:0072160	nephron tubule epithelial cell differentiation	3/788	15/17913	0.0259733	0.0938058	0.0678632	GATA3/LHX1/PAX2	3
GO:0090192	GO:0090192	regulation of glomerulus development	3/788	15/17913	0.0259733	0.0938058	0.0678632	SERPINB7/ADIPOQ/PAX2	3
GO:1900119	GO:1900119	positive regulation of execution phase of apoptosis	3/788	15/17913	0.0259733	0.0938058	0.0678632	FAP/PTGIS/IL6	3
GO:1900451	GO:1900451	positive regulation of glutamate receptor signaling pathway	3/788	15/17913	0.0259733	0.0938058	0.0678632	CCR2/CCL2/ADRB2	3
GO:0043281	GO:0043281	regulation of cysteine-type endopeptidase activity involved in apoptotic process	15/788	196/17913	0.0266897	0.0963187	0.0696812	NLRP3/PLAUR/CASP1/FASLG/HGF/S100A9/ST18/S100A8/TNFSF14/THBS1/MMP9/SFRP2/TNF/VIL1/PAX2	15
GO:2000181	GO:2000181	negative regulation of blood vessel morphogenesis	14/788	179/17913	0.0268614	0.0968632	0.0700751	STAB1/CCR2/CX3CR1/KLF2/THBS2/SERPINF1/FASLG/DCN/SERPINE1/SULF1/THBS1/CXCL10/SPINK5/MEOX2	14
GO:0060560	GO:0060560	developmental growth involved in morphogenesis	16/788	214/17913	0.0273576	0.0985761	0.0713143	TRPV2/ZEB2/CSF1/ITGA4/SPP1/FN1/CCL11/POSTN/CXCL12/SFRP2/FGF1/KIF26B/FLRT1/FGF10/HNF1B/LHX1	16
GO:0072171	GO:0072171	mesonephric tubule morphogenesis	7/788	67/17913	0.0274397	0.0987958	0.0714732	FGF1/GATA3/GREM1/KIF26B/HNF1B/LHX1/PAX2	7
GO:0032964	GO:0032964	collagen biosynthetic process	6/788	53/17913	0.0281905	0.101342	0.0733153	CIITA/COL1A1/COL5A1/IL6/IHH/SERPINB7	6
GO:0038066	GO:0038066	p38MAPK cascade	6/788	53/17913	0.0281905	0.101342	0.0733153	PTPN22/NCF1/IL1B/SPHK1/HGF/HAND2	6
GO:0032970	GO:0032970	regulation of actin filament-based process	23/788	341/17913	0.0283449	0.101819	0.0736602	GMFG/HCK/CSF1R/WAS/ARHGDIB/NCKAP1L/PLEK/GPR65/CORO1A/HCLS1/PDE4B/CCR7/CCL11/CCL26/PLN/RGS4/ICAM1/CXCL12/PDGFRA/CCL24/TACR1/VIL1/CCL21	23
GO:0090092	GO:0090092	regulation of transmembrane receptor protein serine/threonine kinase signaling pathway	16/788	215/17913	0.0284028	0.101948	0.0737537	HTRA4/LOX/SFRP4/SULF1/INHBA/THBS1/FBN1/SFRP2/GREM1/GREM2/SOSTDC1/ASPN/LRG1/GDF10/FGF10/DKK1	16
GO:0033559	GO:0033559	unsaturated fatty acid metabolic process	9/788	98/17913	0.0285217	0.102217	0.0739485	ALOX5AP/TBXAS1/HPGDS/ALOX5/IL1B/CD74/PTGIS/PTGDS/GLYATL2	9
GO:0043266	GO:0043266	regulation of potassium ion transport	9/788	98/17913	0.0285217	0.102217	0.0739485	TREM2/KCNMB1/RGS4/LRRC55/ADCYAP1/KCNA1/NETO1/GCK/EDN3	9
GO:0007368	GO:0007368	determination of left/right symmetry	10/788	114/17913	0.0287044	0.102793	0.0743651	BICC1/FOXN4/HAND2/NKX3-2/DNAI1/IHH/DRC1/FGF10/DNAI2/PITX2	10
GO:0071772	GO:0071772	response to BMP	12/788	147/17913	0.0290065	0.103715	0.0750323	SFRP4/SULF1/FBN1/COL2A1/SFRP2/MYH6/GATA3/GREM1/GREM2/SOSTDC1/COMP/DKK1	12
GO:0071773	GO:0071773	cellular response to BMP stimulus	12/788	147/17913	0.0290065	0.103715	0.0750323	SFRP4/SULF1/FBN1/COL2A1/SFRP2/MYH6/GATA3/GREM1/GREM2/SOSTDC1/COMP/DKK1	12
GO:0001782	GO:0001782	B cell homeostasis	4/788	27/17913	0.0291496	0.103829	0.0751143	NCKAP1L/TNFSF13B/DOCK10/CD74	4
GO:0003081	GO:0003081	regulation of systemic arterial blood pressure by renin-angiotensin	4/788	27/17913	0.0291496	0.103829	0.0751143	CPA3/SUCNR1/AGTR1/TACR1	4
GO:0036475	GO:0036475	neuron death in response to oxidative stress	4/788	27/17913	0.0291496	0.103829	0.0751143	TLR4/TLR6/IL10/NR4A3	4
GO:0043921	GO:0043921	modulation by host of viral transcription	4/788	27/17913	0.0291496	0.103829	0.0751143	CCL4/CCL5/CCL3/HMGA2	4
GO:0052472	GO:0052472	modulation by host of symbiont transcription	4/788	27/17913	0.0291496	0.103829	0.0751143	CCL4/CCL5/CCL3/HMGA2	4
GO:0042698	GO:0042698	ovulation cycle	7/788	68/17913	0.0294723	0.104658	0.0757143	MMP19/SERPINF1/INHBA/HAS1/TIMP4/PDGFRA/NR5A1	7
GO:0043647	GO:0043647	inositol phosphate metabolic process	7/788	68/17913	0.0294723	0.104658	0.0757143	PLEK/PTAFR/CD244/PLD4/INPP5D/P2RY6/PLCH1	7
GO:0050805	GO:0050805	negative regulation of synaptic transmission	7/788	68/17913	0.0294723	0.104658	0.0757143	LILRB2/IL1B/LRRK2/GRID2/GRIK3/ADIPOQ/ADCY8	7
GO:0061515	GO:0061515	myeloid cell development	7/788	68/17913	0.0294723	0.104658	0.0757143	EVI2B/TYROBP/NCKAP1L/LILRB1/TLR2/KLF2/FBN1	7
GO:0019058	GO:0019058	viral life cycle	22/788	324/17913	0.0295327	0.104793	0.0758118	SELPLG/CD86/CD4/CCR5/CCL5/CD74/CLEC5A/CXCR6/SLAMF1/CCL2/CD80/MRC1/APOBEC3H/LRRC15/FCN1/ICAM1/CCL8/ANPEP/HMGA2/ITGB3/TNF/BTBD17	22
GO:0006509	GO:0006509	membrane protein ectodomain proteolysis	5/788	40/17913	0.0299631	0.105997	0.076683	TNFRSF1B/IL1B/IL10/TIMP3/TNF	5
GO:0032692	GO:0032692	negative regulation of interleukin-1 production	5/788	40/17913	0.0299631	0.105997	0.076683	CD33/NLRP3/TREM2/CX3CR1/IL10	5
GO:0050832	GO:0050832	defense response to fungus	5/788	40/17913	0.0299631	0.105997	0.076683	HAMP/S100A9/S100A8/GNLY/S100A12	5
GO:2000273	GO:2000273	positive regulation of signaling receptor activity	5/788	40/17913	0.0299631	0.105997	0.076683	NCF1/CCR2/CCL2/ADRB2/GREM1	5
GO:0048525	GO:0048525	negative regulation of viral process	9/788	99/17913	0.0302001	0.106754	0.0772309	CCL4/CCL5/CCL3/APOBEC3H/FCN1/CCL8/HMGA2/TNF/BTBD17	9
GO:0051153	GO:0051153	regulation of striated muscle cell differentiation	10/788	115/17913	0.0302512	0.106854	0.0773028	CD53/HAMP/IL4R/TNFSF14/CXCL9/RGS4/CXCL10/GREM1/DKK1/MYOD1	10
GO:0008643	GO:0008643	carbohydrate transport	12/788	148/17913	0.0303569	0.107146	0.0775143	SLC37A2/IL1B/SLC2A5/FFAR4/C3/SLC35D3/NR4A3/TNF/VIL1/HNF1A/FGF19/ADIPOQ	12
GO:0007015	GO:0007015	actin filament organization	22/788	325/17913	0.0304199	0.107287	0.0776162	AIF1/HCK/WAS/NCKAP1L/PLEK/RAC2/GPR65/CORO1A/HCLS1/CCR7/CCL11/PDLIM3/CCL26/RGS4/ICAM1/CXCL12/XIRP1/USH1C/CCL24/TACR1/VIL1/CCL21	22
GO:0006590	GO:0006590	thyroid hormone generation	3/788	16/17913	0.0309455	0.108484	0.0784819	DIO2/GATA3/DIO3	3
GO:0006957	GO:0006957	complement activation, alternative pathway	3/788	16/17913	0.0309455	0.108484	0.0784819	VSIG4/CFD/C3	3
GO:0010934	GO:0010934	macrophage cytokine production	3/788	16/17913	0.0309455	0.108484	0.0784819	LILRB1/CD74/TLR4	3
GO:0034116	GO:0034116	positive regulation of heterotypic cell-cell adhesion	3/788	16/17913	0.0309455	0.108484	0.0784819	IL1B/IL10/TNF	3
GO:0036035	GO:0036035	osteoclast development	3/788	16/17913	0.0309455	0.108484	0.0784819	TYROBP/LILRB1/FBN1	3
GO:0060192	GO:0060192	negative regulation of lipase activity	3/788	16/17913	0.0309455	0.108484	0.0784819	APOC1/ANXA8/APOC3	3
GO:0060572	GO:0060572	morphogenesis of an epithelial bud	3/788	16/17913	0.0309455	0.108484	0.0784819	SULF1/SOSTDC1/FGF10	3
GO:0072189	GO:0072189	ureter development	3/788	16/17913	0.0309455	0.108484	0.0784819	GATA3/LHX1/PAX2	3
GO:0051155	GO:0051155	positive regulation of striated muscle cell differentiation	7/788	69/17913	0.031604	0.110709	0.0800918	CD53/HAMP/IL4R/TNFSF14/CXCL9/GREM1/MYOD1	7
GO:0046545	GO:0046545	development of primary female sexual characteristics	9/788	100/17913	0.0319463	0.111824	0.0808984	MMP19/INHBA/ICAM1/PDGFRA/ADCYAP1/UMODL1/DACH2/ZFP42/NR5A1	9
GO:0050880	GO:0050880	regulation of blood vessel size	11/788	133/17913	0.0327919	0.114594	0.0829027	KCNMB1/PTAFR/HTR7/HMOX1/ACTA2/ICAM1/AGTR1/COMP/ADCYAP1/TACR1/EDN3	11
GO:0033688	GO:0033688	regulation of osteoblast proliferation	4/788	28/17913	0.0328607	0.114594	0.0829027	TNN/CTHRC1/GREM1/NELL1	4
GO:0034698	GO:0034698	response to gonadotropin	4/788	28/17913	0.0328607	0.114594	0.0829027	GJB2/INHBA/ICAM1/PAPPA	4
GO:0048730	GO:0048730	epidermis morphogenesis	4/788	28/17913	0.0328607	0.114594	0.0829027	FGF7/FOXQ1/SOSTDC1/FGF10	4
GO:0052312	GO:0052312	modulation of transcription in other organism involved in symbiotic interaction	4/788	28/17913	0.0328607	0.114594	0.0829027	CCL4/CCL5/CCL3/HMGA2	4
GO:0002639	GO:0002639	positive regulation of immunoglobulin production	5/788	41/17913	0.0329328	0.11476	0.0830225	PTPRC/IL4R/TBX21/IL6/MZB1	5
GO:0035306	GO:0035306	positive regulation of dephosphorylation	6/788	55/17913	0.0330943	0.115236	0.083367	CD33/CD300A/PTPRC/PLEK/LILRB2/FCRL3	6
GO:0048863	GO:0048863	stem cell differentiation	17/788	237/17913	0.0331467	0.115333	0.0834367	PTPRC/ZEB2/OSM/FN1/EOMES/BATF/SNAI2/SIX3/GATA3/HAND2/PDGFRA/GREM1/HMGA2/EDN3/PITX2/HNF1B/PAX2	17
GO:0048469	GO:0048469	cell maturation	13/788	167/17913	0.0331953	0.115416	0.0834967	BTK/C1QA/KLF2/LRRK2/C3/IL15/CCL19/SIX3/PAEP/GATA3/IHH/CCL21/IRX5	13
GO:0042475	GO:0042475	odontogenesis of dentin-containing tooth	8/788	85/17913	0.0332557	0.115539	0.0835862	CSF3R/CSF1/FAM20A/SERPINE1/HAND2/PDGFRA/SOSTDC1/FGF10	8
GO:0048706	GO:0048706	embryonic skeletal system development	10/788	117/17913	0.0335196	0.116369	0.0841867	SULF1/PRRX1/COL1A1/COL2A1/COL11A1/PDGFRA/NKX3-2/IHH/IRX5/LHX1	10
GO:0034381	GO:0034381	plasma lipoprotein particle clearance	7/788	70/17913	0.0338365	0.117382	0.0849195	MSR1/APOBR/HMOX1/APOC1/APOC2/APOC3/ADIPOQ	7
GO:1902905	GO:1902905	positive regulation of supramolecular fiber organization	14/788	185/17913	0.0342197	0.118623	0.0858172	HCK/WAS/NCKAP1L/PLEK/GPR65/CORO1A/CCR7/CCL11/CCL26/ICAM1/CCL24/TACR1/VIL1/CCL21	14
GO:0035150	GO:0035150	regulation of tube size	11/788	134/17913	0.0343672	0.119046	0.0861231	KCNMB1/PTAFR/HTR7/HMOX1/ACTA2/ICAM1/AGTR1/COMP/ADCYAP1/TACR1/EDN3	11
GO:0097006	GO:0097006	regulation of plasma lipoprotein particle levels	9/788	102/17913	0.0356461	0.123384	0.0892617	MSR1/APOBR/HMOX1/APOC1/APOC2/AGTR1/PLA2G2A/APOC3/ADIPOQ	9
GO:0061098	GO:0061098	positive regulation of protein tyrosine kinase activity	6/788	56/17913	0.0357408	0.12362	0.0894323	FCGR1A/CSF1R/NCF1/CCL5/LILRA5/GREM1	6
GO:0035307	GO:0035307	positive regulation of protein dephosphorylation	5/788	42/17913	0.0360794	0.124532	0.0900922	CD33/CD300A/PTPRC/LILRB2/FCRL3	5
GO:0043407	GO:0043407	negative regulation of MAP kinase activity	7/788	71/17913	0.0361715	0.124532	0.0900922	CD300A/PTPN22/IL1B/RGS4/LAX1/SFRP2/ADIPOQ	7
GO:0043507	GO:0043507	positive regulation of JUN kinase activity	7/788	71/17913	0.0361715	0.124532	0.0900922	ZEB2/TNFRSF11A/TLR6/CD40LG/CCL19/TNF/DKK1	7
GO:1903036	GO:1903036	positive regulation of response to wounding	7/788	71/17913	0.0361715	0.124532	0.0900922	PLEK/TLR4/THBD/SERPINE1/THBS1/SELP/MYOD1	7
GO:0002418	GO:0002418	immune response to tumor cell	3/788	17/17913	0.0363787	0.124532	0.0900922	HAVCR2/PRF1/CRTAM	3
GO:0002902	GO:0002902	regulation of B cell apoptotic process	3/788	17/17913	0.0363787	0.124532	0.0900922	BTK/CD74/IL10	3
GO:0034375	GO:0034375	high-density lipoprotein particle remodeling	3/788	17/17913	0.0363787	0.124532	0.0900922	APOC1/APOC2/APOC3	3
GO:0035729	GO:0035729	cellular response to hepatocyte growth factor stimulus	3/788	17/17913	0.0363787	0.124532	0.0900922	IL10/HGF/VIL1	3
GO:0035988	GO:0035988	chondrocyte proliferation	3/788	17/17913	0.0363787	0.124532	0.0900922	COMP/HMGA2/IHH	3
GO:0040037	GO:0040037	negative regulation of fibroblast growth factor receptor signaling pathway	3/788	17/17913	0.0363787	0.124532	0.0900922	SULF1/THBS1/GATA3	3
GO:0042268	GO:0042268	regulation of cytolysis	3/788	17/17913	0.0363787	0.124532	0.0900922	LILRB1/KRT6A/PAX2	3
GO:1903818	GO:1903818	positive regulation of voltage-gated potassium channel activity	3/788	17/17913	0.0363787	0.124532	0.0900922	TREM2/LRRC55/KCNA1	3
GO:1905331	GO:1905331	negative regulation of morphogenesis of an epithelium	3/788	17/17913	0.0363787	0.124532	0.0900922	SULF1/GATA3/TNF	3
GO:2001267	GO:2001267	regulation of cysteine-type endopeptidase activity involved in apoptotic signaling pathway	3/788	17/17913	0.0363787	0.124532	0.0900922	PLAUR/ST18/MMP9	3
GO:0060485	GO:0060485	mesenchyme development	18/788	258/17913	0.0366371	0.125325	0.0906655	ZEB2/IL1B/FN1/ACTA2/EOMES/HGF/SNAI2/COL1A1/SFRP2/IL6/ACTG2/HAND2/GREM1/HMGA2/FGF10/EDN3/PITX2/PAX2	18
GO:0003401	GO:0003401	axis elongation	4/788	29/17913	0.036835	0.125633	0.0908883	SFRP2/FGF1/FGF10/HNF1B	4
GO:0048873	GO:0048873	homeostasis of number of cells within a tissue	4/788	29/17913	0.036835	0.125633	0.0908883	SASH3/CORO1A/CCR2/CSF1	4
GO:0070102	GO:0070102	interleukin-6-mediated signaling pathway	4/788	29/17913	0.036835	0.125633	0.0908883	SPI1/ST18/GFI1/IL6	4
GO:1904467	GO:1904467	regulation of tumor necrosis factor secretion	4/788	29/17913	0.036835	0.125633	0.0908883	HAVCR2/LILRA2/LRRK2/LILRA5	4
GO:0006869	GO:0006869	lipid transport	22/788	332/17913	0.0372031	0.126795	0.0917294	MSR1/APOBR/IL1B/TNFRSF11A/APOC1/SPP1/APOL3/APOC2/APOL6/ATP10A/INHBA/THBS1/SLCO1A2/PLA2G2D/AGTR1/PLA2G2A/ITGB3/SPX/FABP4/APOC3/FABP6/ADIPOQ	22
GO:0060021	GO:0060021	roof of mouth development	8/788	87/17913	0.0374544	0.127559	0.0922816	MSC/INHBA/SNAI2/PRRX1/COL2A1/HAND2/PDGFRA/MEOX2	8
GO:0001959	GO:0001959	regulation of cytokine-mediated signaling pathway	13/788	170/17913	0.0375222	0.127696	0.092381	PTPRC/TREM2/CD300LF/CCL5/CD74/CASP1/CSF1/SPHK1/ECM1/GFI1/IL6/TNF/ADIPOQ	13
GO:0051495	GO:0051495	positive regulation of cytoskeleton organization	15/788	205/17913	0.0375534	0.127709	0.0923902	HCK/WAS/NCKAP1L/PLEK/GPR65/CORO1A/HCLS1/CCR7/CCL11/CCL26/ICAM1/CCL24/TACR1/VIL1/CCL21	15
GO:0052548	GO:0052548	regulation of endopeptidase activity	24/788	370/17913	0.0377972	0.128444	0.0929223	NLRP3/PLAUR/CST7/CASP1/FASLG/SERPINE1/C3/HGF/S100A9/ST18/S100A8/TNFSF14/AIM2/THBS1/MMP9/SFRP2/COL6A3/SPINK5/ANXA8/TIMP3/TNF/PI3/VIL1/PAX2	24
GO:0001667	GO:0001667	ameboidal-type cell migration	28/788	446/17913	0.0378917	0.128672	0.0930867	ITGB2/ARHGDIB/ZEB2/HMOX1/P2RY12/ITGA4/FGF7/SERPINF1/FN1/FAP/DCN/THBS1/MMP9/KRT16/HAS1/CXCL13/FGF1/GATA3/HAND2/GREM1/SCG2/ITGB3/TACR1/FGF10/MEOX2/EDN3/VIL1/PITX2	28
GO:0045824	GO:0045824	negative regulation of innate immune response	6/788	57/17913	0.0385195	0.130613	0.0944914	HAVCR2/VSIG4/LILRB1/SLAMF8/CD96/KIR2DL4	6
GO:0051055	GO:0051055	negative regulation of lipid biosynthetic process	6/788	57/17913	0.0385195	0.130613	0.0944914	APOC1/SPHK1/GFI1/SNAI2/FGF19/APOC3	6
GO:0006775	GO:0006775	fat-soluble vitamin metabolic process	5/788	43/17913	0.0394049	0.133131	0.0963127	IL1B/GFI1/SNAI2/CYP24A1/TNF	5
GO:0010883	GO:0010883	regulation of lipid storage	5/788	43/17913	0.0394049	0.133131	0.0963127	MSR1/C3/IL6/ITGB3/TNF	5
GO:0035094	GO:0035094	response to nicotine	5/788	43/17913	0.0394049	0.133131	0.0963127	HMOX1/VCAM1/TNF/TACR1/CHRNA4	5
GO:0060443	GO:0060443	mammary gland morphogenesis	5/788	43/17913	0.0394049	0.133131	0.0963127	CSF1R/CSF1/CCL11/SOSTDC1/FGF10	5
GO:1901031	GO:1901031	regulation of response to reactive oxygen species	5/788	43/17913	0.0394049	0.133131	0.0963127	LRRK2/IL10/HGF/NR4A3/TNF	5
GO:0051604	GO:0051604	protein maturation	23/788	353/17913	0.0396382	0.133677	0.0967082	C3AR1/C1QA/C1QC/SRGN/C1QB/VSIG4/IL1B/C1S/CST7/C5AR1/CASP1/CTSS/PLAU/LRRK2/SERPINE1/C3/CPA3/THBS1/ADAMTS2/CORIN/COMP/RFX4/IHH	23
GO:1900407	GO:1900407	regulation of cellular response to oxidative stress	8/788	88/17913	0.0396815	0.133677	0.0967082	TLR4/TLR6/LRRK2/IL10/HGF/VNN1/NR4A3/TNF	8
GO:1904705	GO:1904705	regulation of vascular smooth muscle cell proliferation	8/788	88/17913	0.0396815	0.133677	0.0967082	HMOX1/P2RY6/IL10/MMP2/MMP9/NR4A3/TNF/ADIPOQ	8
GO:1990874	GO:1990874	vascular smooth muscle cell proliferation	8/788	88/17913	0.0396815	0.133677	0.0967082	HMOX1/P2RY6/IL10/MMP2/MMP9/NR4A3/TNF/ADIPOQ	8
GO:0033002	GO:0033002	muscle cell proliferation	17/788	243/17913	0.0405109	0.136373	0.0986583	AIF1/PTAFR/HMOX1/CCL5/PTGIR/P2RY6/IL10/IL15/MMP2/THBS1/MMP9/IL6/NR4A3/MEGF10/TNF/TACR1/ADIPOQ	17
GO:0032728	GO:0032728	positive regulation of interferon-beta production	4/788	30/17913	0.0410735	0.138041	0.0998646	TLR7/TLR2/TLR8/TLR4	4
GO:0050690	GO:0050690	regulation of defense response to virus by virus	4/788	30/17913	0.0410735	0.138041	0.0998646	HCK/DOCK2/CD4/CD247	4
GO:0071695	GO:0071695	anatomical structure maturation	12/788	155/17913	0.0410998	0.138041	0.0998646	C1QA/CX3CR1/KLF2/LRRK2/C3/MMP2/SIX3/GATA3/SPINK5/GREM1/IRX5/PAX2	12
GO:0021536	GO:0021536	diencephalon development	7/788	73/17913	0.0411544	0.138041	0.0998646	ZEB2/SIX3/SOX3/ADCYAP1/FGF10/PITX1/PITX2	7
GO:0050688	GO:0050688	regulation of defense response to virus	7/788	73/17913	0.0411544	0.138041	0.0998646	FGL2/LILRB1/IL12RB1/IL1B/IL2RA/IL15/AIM2	7
GO:0050804	GO:0050804	modulation of chemical synaptic transmission	25/788	393/17913	0.0419896	0.140658	0.101758	TYROBP/LILRB2/IL1B/CCR2/CX3CR1/CCL2/LRRK2/ADRB2/EGR2/RGS4/CDH11/CHRNA6/S100B/ADCYAP1/TNF/GRID2/NETO1/TUBB2B/TACR1/DKK1/CHRNA4/LGI1/GRIK3/ADIPOQ/ADCY8	25
GO:0032088	GO:0032088	negative regulation of NF-kappaB transcription factor activity	8/788	89/17913	0.041995	0.140658	0.101758	HAVCR2/NLRP3/ADORA3/IL10/PTGIS/GFI1/AIM2/PKHD1	8
GO:0007271	GO:0007271	synaptic transmission, cholinergic	3/788	18/17913	0.0422663	0.140958	0.101976	LYNX1/TACR1/CHRNA4	3
GO:0010888	GO:0010888	negative regulation of lipid storage	3/788	18/17913	0.0422663	0.140958	0.101976	IL6/ITGB3/TNF	3
GO:0051023	GO:0051023	regulation of immunoglobulin secretion	3/788	18/17913	0.0422663	0.140958	0.101976	CD40LG/IL6/TNF	3
GO:0055083	GO:0055083	monovalent inorganic anion homeostasis	3/788	18/17913	0.0422663	0.140958	0.101976	FASLG/SFRP4/SLC34A2	3
GO:0071800	GO:0071800	podosome assembly	3/788	18/17913	0.0422663	0.140958	0.101976	HCK/BIN2/TNF	3
GO:2000319	GO:2000319	regulation of T-helper 17 cell differentiation	3/788	18/17913	0.0422663	0.140958	0.101976	NLRP3/IL12RB1/TBX21	3
GO:0032368	GO:0032368	regulation of lipid transport	10/788	122/17913	0.0427528	0.14227	0.102924	IL1B/TNFRSF11A/APOC1/SPP1/APOC2/THBS1/AGTR1/ITGB3/APOC3/ADIPOQ	10
GO:0035270	GO:0035270	endocrine system development	10/788	122/17913	0.0427528	0.14227	0.102924	IL6/SIX3/GATA3/PDGFRA/SOX3/ADCYAP1/FGF10/PITX1/PITX2/NR5A1	10
GO:0007519	GO:0007519	skeletal muscle tissue development	12/788	156/17913	0.0428265	0.14227	0.102924	DCN/EOMES/MSC/EGR2/S100B/MEGF10/ANKRD33/CHRND/MEOX2/DKK1/MYOD1/PITX1	12
GO:0001754	GO:0001754	eye photoreceptor cell differentiation	5/788	44/17913	0.0429107	0.14227	0.102924	DIO3/RORB/IHH/SDK2/GNGT1	5
GO:0010043	GO:0010043	response to zinc ion	5/788	44/17913	0.0429107	0.14227	0.102924	HAMP/VCAM1/S100A8/PLN/KRT14	5
GO:0043268	GO:0043268	positive regulation of potassium ion transport	5/788	44/17913	0.0429107	0.14227	0.102924	TREM2/KCNMB1/LRRC55/KCNA1/EDN3	5
GO:0048483	GO:0048483	autonomic nervous system development	5/788	44/17913	0.0429107	0.14227	0.102924	VCAM1/FN1/EGR2/GATA3/HAND2	5
GO:0071827	GO:0071827	plasma lipoprotein particle organization	5/788	44/17913	0.0429107	0.14227	0.102924	APOC1/APOC2/AGTR1/PLA2G2A/APOC3	5
GO:1901343	GO:1901343	negative regulation of vasculature development	14/788	191/17913	0.0429344	0.14227	0.102924	STAB1/CCR2/CX3CR1/KLF2/THBS2/SERPINF1/FASLG/DCN/SERPINE1/SULF1/THBS1/CXCL10/SPINK5/MEOX2	14
GO:0099177	GO:0099177	regulation of trans-synaptic signaling	25/788	394/17913	0.0430501	0.142486	0.10308	TYROBP/LILRB2/IL1B/CCR2/CX3CR1/CCL2/LRRK2/ADRB2/EGR2/RGS4/CDH11/CHRNA6/S100B/ADCYAP1/TNF/GRID2/NETO1/TUBB2B/TACR1/DKK1/CHRNA4/LGI1/GRIK3/ADIPOQ/ADCY8	25
GO:0016042	GO:0016042	lipid catabolic process	20/788	300/17913	0.0430607	0.142486	0.10308	PIK3CG/AOAH/IL1B/PLD4/LGALS12/APOC1/SPP1/APOC2/SPHK1/PLA2G2D/PLCH1/PLA2G2A/CYP24A1/TNF/PNPLA5/FABP4/APOC3/FABP6/ADIPOQ/GLYATL2	20
GO:0007601	GO:0007601	visual perception	15/788	209/17913	0.0432851	0.143127	0.103544	TGFBI/LUM/COL1A1/COL2A1/SIX3/EFEMP1/COL11A1/RORB/TIMP3/CLDN19/IMPG2/RD3/CRYGB/IRX5/PAX2	15
GO:0010830	GO:0010830	regulation of myotube differentiation	6/788	59/17913	0.0444798	0.146868	0.106251	CD53/IL4R/TNFSF14/CXCL9/CXCL10/MYOD1	6
GO:0045071	GO:0045071	negative regulation of viral genome replication	6/788	59/17913	0.0444798	0.146868	0.106251	CCL5/APOBEC3H/CCL8/HMGA2/TNF/BTBD17	6
GO:0030203	GO:0030203	glycosaminoglycan metabolic process	12/788	157/17913	0.044603	0.147171	0.10647	IL1B/HS3ST3B1/DCN/HGF/LUM/VCAN/IL15/OMD/HAS1/GALNT5/HS3ST3A1/HPSE2	12
GO:0032479	GO:0032479	regulation of type I interferon production	10/788	123/17913	0.0447882	0.147567	0.106756	HAVCR2/PTPN22/TLR7/LILRB1/TLR2/TLR8/TLR4/IL10/LILRA4/ZBP1	10
GO:0043523	GO:0043523	regulation of neuron apoptotic process	15/788	210/17913	0.04481	0.147567	0.106756	TYROBP/ITGAM/CORO1A/HMOX1/C5AR1/CCL3/CX3CR1/FASLG/CCL2/GATA3/NR4A3/FOXQ1/TNF/GRID2/TOX3	15
GO:0015850	GO:0015850	organic hydroxy compound transport	16/788	228/17913	0.0448179	0.147567	0.106756	FCER1G/MSR1/LILRB1/P2RY12/APOC1/SPP1/APOC2/CXCL12/SLCO1A2/SLC22A3/CHRNA6/AGTR1/SLC5A12/CHRNA4/APOC3/ADIPOQ	16
GO:0006691	GO:0006691	leukotriene metabolic process	4/788	31/17913	0.0455765	0.149326	0.108029	ALOX5AP/ALOX5/GGT5/TLR2	4
GO:0015872	GO:0015872	dopamine transport	4/788	31/17913	0.0455765	0.149326	0.108029	CXCL12/SLC22A3/CHRNA6/CHRNA4	4
GO:0033687	GO:0033687	osteoblast proliferation	4/788	31/17913	0.0455765	0.149326	0.108029	TNN/CTHRC1/GREM1/NELL1	4
GO:0045742	GO:0045742	positive regulation of epidermal growth factor receptor signaling pathway	4/788	31/17913	0.0455765	0.149326	0.108029	NCF1/PLAUR/FASLG/MMP9	4
GO:0045987	GO:0045987	positive regulation of smooth muscle contraction	4/788	31/17913	0.0455765	0.149326	0.108029	PTAFR/SPHK1/SPX/TACR1	4
GO:1902230	GO:1902230	negative regulation of intrinsic apoptotic signaling pathway in response to DNA damage	4/788	31/17913	0.0455765	0.149326	0.108029	CD74/SNAI2/CXCL12/SFRP2	4
GO:1903205	GO:1903205	regulation of hydrogen peroxide-induced cell death	4/788	31/17913	0.0455765	0.149326	0.108029	LRRK2/IL10/HGF/NR4A3	4
GO:0006024	GO:0006024	glycosaminoglycan biosynthetic process	9/788	107/17913	0.0461541	0.1509	0.109167	IL1B/HS3ST3B1/DCN/LUM/VCAN/OMD/HAS1/GALNT5/HS3ST3A1	9
GO:0050905	GO:0050905	neuromuscular process	9/788	107/17913	0.0461541	0.1509	0.109167	TIFAB/NR4A3/COMP/USH1C/KCNA1/GRID2/IGDCC3/PCDH15/CHRND	9
GO:1904659	GO:1904659	glucose transmembrane transport	9/788	107/17913	0.0461541	0.1509	0.109167	IL1B/SLC2A5/FFAR4/C3/NR4A3/TNF/HNF1A/FGF19/ADIPOQ	9
GO:0051701	GO:0051701	interaction with host	15/788	211/17913	0.0463724	0.151507	0.109607	SELPLG/CD86/CD4/CCR5/CD74/CLEC5A/SLAMF1/CD80/MRC1/FCN1/ICAM1/CCL8/KRT6A/ANPEP/ITGB3	15
GO:1903201	GO:1903201	regulation of oxidative stress-induced cell death	7/788	75/17913	0.0465631	0.151819	0.109832	TLR4/TLR6/LRRK2/IL10/HGF/VNN1/NR4A3	7
GO:0002833	GO:0002833	positive regulation of response to biotic stimulus	5/788	45/17913	0.0465982	0.151819	0.109832	HAVCR2/LY86/LY96/CD180/CRTAM	5
GO:0045581	GO:0045581	negative regulation of T cell differentiation	5/788	45/17913	0.0465982	0.151819	0.109832	CD74/IL4R/TBX21/CTLA4/IHH	5
GO:0070266	GO:0070266	necroptotic process	5/788	45/17913	0.0465982	0.151819	0.109832	CD14/LY96/TLR4/FASLG/TNF	5
GO:0050769	GO:0050769	positive regulation of neurogenesis	28/788	455/17913	0.0467259	0.152128	0.110056	C1QA/TREM2/TNFRSF1B/TRPV2/TLR2/ZEB2/IL1B/CCR2/CCL3/P2RY12/CSF1/CX3CR1/SERPINF1/FN1/LTA/ZNF804A/HGF/S100A9/CXCL12/IL6/ADCYAP1/TNF/CNTN1/PCP4/IRX3/TUBB2B/DKK1/TENM3	28
GO:0031099	GO:0031099	regeneration	14/788	194/17913	0.0478335	0.155618	0.112581	HMOX1/NNMT/C5AR1/HAMP/SPP1/IL10/HGF/PRRX1/POSTN/CXCL12/NR4A3/IHH/FGF10/MYOD1	14
GO:0010001	GO:0010001	glial cell differentiation	15/788	212/17913	0.0479729	0.155618	0.112581	C1QA/TREM2/TNFRSF1B/TLR2/IL1B/C5AR1/TLR4/S100A8/EGR2/FPR2/IL6/S100B/TNF/FGF10/PAX2	15
GO:0006023	GO:0006023	aminoglycan biosynthetic process	9/788	108/17913	0.0484786	0.155618	0.112581	IL1B/HS3ST3B1/DCN/LUM/VCAN/OMD/HAS1/GALNT5/HS3ST3A1	9
GO:0001710	GO:0001710	mesodermal cell fate commitment	3/788	19/17913	0.0485993	0.155618	0.112581	SFRP2/DKK1/PAX2	3
GO:0002313	GO:0002313	mature B cell differentiation involved in immune response	3/788	19/17913	0.0485993	0.155618	0.112581	GPR183/FCGR2B/DOCK10	3
GO:0002689	GO:0002689	negative regulation of leukocyte chemotaxis	3/788	19/17913	0.0485993	0.155618	0.112581	SLAMF8/CCL2/GREM1	3
GO:0003159	GO:0003159	morphogenesis of an endothelium	3/788	19/17913	0.0485993	0.155618	0.112581	ITGAX/CXCL10/FGF1	3
GO:0009713	GO:0009713	catechol-containing compound biosynthetic process	3/788	19/17913	0.0485993	0.155618	0.112581	GATA3/HAND2/PNMT	3
GO:0010738	GO:0010738	regulation of protein kinase A signaling	3/788	19/17913	0.0485993	0.155618	0.112581	LRRK2/ADRB2/ADIPOQ	3
GO:0019370	GO:0019370	leukotriene biosynthetic process	3/788	19/17913	0.0485993	0.155618	0.112581	ALOX5AP/ALOX5/GGT5	3
GO:0030949	GO:0030949	positive regulation of vascular endothelial growth factor receptor signaling pathway	3/788	19/17913	0.0485993	0.155618	0.112581	IL1B/ITGB3/FGF10	3
GO:0032026	GO:0032026	response to magnesium ion	3/788	19/17913	0.0485993	0.155618	0.112581	CD14/THBS1/KCNA1	3
GO:0034104	GO:0034104	negative regulation of tissue remodeling	3/788	19/17913	0.0485993	0.155618	0.112581	INPP5D/IL6/GREM1	3
GO:0034138	GO:0034138	toll-like receptor 3 signaling pathway	3/788	19/17913	0.0485993	0.155618	0.112581	HAVCR2/PTPN22/COLEC12	3
GO:0035458	GO:0035458	cellular response to interferon-beta	3/788	19/17913	0.0485993	0.155618	0.112581	MNDA/PYHIN1/AIM2	3
GO:0035728	GO:0035728	response to hepatocyte growth factor	3/788	19/17913	0.0485993	0.155618	0.112581	IL10/HGF/VIL1	3
GO:0042403	GO:0042403	thyroid hormone metabolic process	3/788	19/17913	0.0485993	0.155618	0.112581	DIO2/GATA3/DIO3	3
GO:0042423	GO:0042423	catecholamine biosynthetic process	3/788	19/17913	0.0485993	0.155618	0.112581	GATA3/HAND2/PNMT	3
GO:0042693	GO:0042693	muscle cell fate commitment	3/788	19/17913	0.0485993	0.155618	0.112581	FGF10/DKK1/MYOD1	3
GO:0060973	GO:0060973	cell migration involved in heart development	3/788	19/17913	0.0485993	0.155618	0.112581	SNAI2/HAND2/PITX2	3
GO:0061154	GO:0061154	endothelial tube morphogenesis	3/788	19/17913	0.0485993	0.155618	0.112581	ITGAX/CXCL10/FGF1	3
GO:0090190	GO:0090190	positive regulation of branching involved in ureteric bud morphogenesis	3/788	19/17913	0.0485993	0.155618	0.112581	GREM1/LHX1/PAX2	3
GO:1900017	GO:1900017	positive regulation of cytokine production involved in inflammatory response	3/788	19/17913	0.0485993	0.155618	0.112581	TLR4/GBP5/TLR6	3
GO:1900409	GO:1900409	positive regulation of cellular response to oxidative stress	3/788	19/17913	0.0485993	0.155618	0.112581	TLR4/TLR6/TNF	3
GO:0032606	GO:0032606	type I interferon production	10/788	125/17913	0.0490535	0.156964	0.113555	HAVCR2/PTPN22/TLR7/LILRB1/TLR2/TLR8/TLR4/IL10/LILRA4/ZBP1	10
GO:0045861	GO:0045861	negative regulation of proteolysis	21/788	324/17913	0.0498768	0.159489	0.115382	VSIG4/PLAUR/CST7/LRRK2/SERPINE1/IL10/C3/HGF/ECM1/TNFSF14/THBS1/MMP9/SFRP2/COL6A3/SPINK5/ANXA8/TIMP3/PI3/VIL1/UMODL1/PAX2	21
GO:0007190	GO:0007190	activation of adenylate cyclase activity	4/788	32/17913	0.0503434	0.159993	0.115746	ADORA3/ADRB2/ADCYAP1/ADCY8	4
GO:0009164	GO:0009164	nucleoside catabolic process	4/788	32/17913	0.0503434	0.159993	0.115746	TYMP/DPYD/APOBEC3H/NT5E	4
GO:0009954	GO:0009954	proximal/distal pattern formation	4/788	32/17913	0.0503434	0.159993	0.115746	SIX3/GREM1/IRX3/FGF10	4
GO:0040036	GO:0040036	regulation of fibroblast growth factor receptor signaling pathway	4/788	32/17913	0.0503434	0.159993	0.115746	SULF1/THBS1/GATA3/OTX2	4
GO:0070207	GO:0070207	protein homotrimerization	4/788	32/17913	0.0503434	0.159993	0.115746	ALOX5AP/CD247/STEAP4/LCN2	4
GO:0071276	GO:0071276	cellular response to cadmium ion	4/788	32/17913	0.0503434	0.159993	0.115746	CYBB/NCF1/HMOX1/MMP9	4
GO:0097421	GO:0097421	liver regeneration	4/788	32/17913	0.0503434	0.159993	0.115746	HMOX1/HAMP/IL10/IHH	4
GO:1900745	GO:1900745	positive regulation of p38MAPK cascade	4/788	32/17913	0.0503434	0.159993	0.115746	NCF1/IL1B/SPHK1/HAND2	4
GO:1990774	GO:1990774	tumor necrosis factor secretion	4/788	32/17913	0.0503434	0.159993	0.115746	HAVCR2/LILRA2/LRRK2/LILRA5	4
GO:0032369	GO:0032369	negative regulation of lipid transport	5/788	46/17913	0.050468	0.160171	0.115875	APOC1/APOC2/THBS1/ITGB3/APOC3	5
GO:1904036	GO:1904036	negative regulation of epithelial cell apoptotic process	5/788	46/17913	0.050468	0.160171	0.115875	HMOX1/SERPINE1/ICAM1/GATA3/SCG2	5
GO:0072009	GO:0072009	nephron epithelium development	9/788	109/17913	0.0508792	0.161366	0.116739	FGF1/GATA3/GREM1/KIF26B/IRX3/ADIPOQ/HNF1B/LHX1/PAX2	9
GO:0014032	GO:0014032	neural crest cell development	6/788	61/17913	0.0509852	0.161438	0.116791	ZEB2/FN1/SNAI2/HAND2/EDN3/PITX2	6
GO:0062013	GO:0062013	positive regulation of small molecule metabolic process	11/788	143/17913	0.0509991	0.161438	0.116791	TREM2/PTAFR/IL1B/CD244/P2RY6/APOC2/FGF1/NR4A3/TNF/GCK/ADIPOQ	11
GO:0043903	GO:0043903	regulation of symbiosis, encompassing mutualism through parasitism	16/788	232/17913	0.0510058	0.161438	0.116791	CCL4/CD4/IRF8/CCL5/CD74/CCL3/LTA/IL10/APOBEC3H/FCN1/CCL8/KRT6A/HMGA2/TNF/CXCL6/BTBD17	16
GO:0035282	GO:0035282	segmentation	8/788	93/17913	0.0521347	0.164787	0.119214	ZEB2/TIFAB/EGR2/SFRP2/IRX3/MEOX2/DKK1/LHX1	8
GO:0072080	GO:0072080	nephron tubule development	8/788	93/17913	0.0521347	0.164787	0.119214	FGF1/GATA3/GREM1/KIF26B/IRX3/HNF1B/LHX1/PAX2	8
GO:0003018	GO:0003018	vascular process in circulatory system	12/788	161/17913	0.0522178	0.164826	0.119242	KCNMB1/PTAFR/HTR7/HMOX1/ACTA2/CXCR2/ICAM1/AGTR1/COMP/ADCYAP1/TACR1/EDN3	12
GO:0006022	GO:0006022	aminoglycan metabolic process	12/788	161/17913	0.0522178	0.164826	0.119242	IL1B/HS3ST3B1/DCN/HGF/LUM/VCAN/IL15/OMD/HAS1/GALNT5/HS3ST3A1/HPSE2	12
GO:0071260	GO:0071260	cellular response to mechanical stimulus	7/788	77/17913	0.052406	0.165308	0.119591	TLR7/TLR8/IL1B/TLR4/CASP1/TNFSF14/COL1A1	7
GO:0010212	GO:0010212	response to ionizing radiation	11/788	144/17913	0.0531315	0.16737	0.121082	PTPRC/HAMP/THBD/VCAM1/SNAI2/ICAM1/SFRP2/CXCL10/GATA3/HMGA2/KRT14	11
GO:0043271	GO:0043271	negative regulation of ion transport	11/788	144/17913	0.0531315	0.16737	0.121082	CD33/LILRB1/LILRB2/SFRP4/THBS1/PLN/RGS4/MMP9/ICAM1/GABRE/ADCYAP1	11
GO:0051100	GO:0051100	negative regulation of binding	12/788	162/17913	0.0542512	0.170781	0.123551	HMOX1/GZMA/ITGA4/LRRK2/IL10/ADRB2/PLN/HAND2/XIRP1/HMGA2/DKK1/ADIPOQ	12
GO:0002204	GO:0002204	somatic recombination of immunoglobulin genes involved in immune response	5/788	47/17913	0.0545207	0.171052	0.123746	PTPRC/TBX21/IL10/CD40LG/BATF	5
GO:0002208	GO:0002208	somatic diversification of immunoglobulins involved in immune response	5/788	47/17913	0.0545207	0.171052	0.123746	PTPRC/TBX21/IL10/CD40LG/BATF	5
GO:0002832	GO:0002832	negative regulation of response to biotic stimulus	5/788	47/17913	0.0545207	0.171052	0.123746	HAVCR2/LILRA2/FGL2/IL2RA/SPINK5	5
GO:0014911	GO:0014911	positive regulation of smooth muscle cell migration	5/788	47/17913	0.0545207	0.171052	0.123746	AIF1/CCL5/P2RY6/POSTN/NR4A3	5
GO:0045190	GO:0045190	isotype switching	5/788	47/17913	0.0545207	0.171052	0.123746	PTPRC/TBX21/IL10/CD40LG/BATF	5
GO:2001243	GO:2001243	negative regulation of intrinsic apoptotic signaling pathway	8/788	94/17913	0.054895	0.171988	0.124424	PLAUR/CD74/LRRK2/SNAI2/MMP9/CXCL12/VNN1/SFRP2	8
GO:0002320	GO:0002320	lymphoid progenitor cell differentiation	3/788	20/17913	0.0553669	0.171988	0.124424	SPI1/BATF/GATA3	3
GO:0006817	GO:0006817	phosphate ion transport	3/788	20/17913	0.0553669	0.171988	0.124424	SLC37A2/SFRP4/SLC34A2	3
GO:0014046	GO:0014046	dopamine secretion	3/788	20/17913	0.0553669	0.171988	0.124424	CXCL12/CHRNA6/CHRNA4	3
GO:0014059	GO:0014059	regulation of dopamine secretion	3/788	20/17913	0.0553669	0.171988	0.124424	CXCL12/CHRNA6/CHRNA4	3
GO:0032727	GO:0032727	positive regulation of interferon-alpha production	3/788	20/17913	0.0553669	0.171988	0.124424	TLR7/TLR8/TLR4	3
GO:0034505	GO:0034505	tooth mineralization	3/788	20/17913	0.0553669	0.171988	0.124424	FAM20A/COL1A1/ASPN	3
GO:0060231	GO:0060231	mesenchymal to epithelial transition	3/788	20/17913	0.0553669	0.171988	0.124424	GATA3/GREM1/PAX2	3
GO:0060602	GO:0060602	branch elongation of an epithelium	3/788	20/17913	0.0553669	0.171988	0.124424	FGF1/FGF10/HNF1B	3
GO:0071636	GO:0071636	positive regulation of transforming growth factor beta production	3/788	20/17913	0.0553669	0.171988	0.124424	LUM/THBS1/SERPINB7	3
GO:1900424	GO:1900424	regulation of defense response to bacterium	3/788	20/17913	0.0553669	0.171988	0.124424	HAVCR2/SPINK5/CXCL6	3
GO:0010092	GO:0010092	specification of animal organ identity	4/788	33/17913	0.0553728	0.171988	0.124424	FGF1/FGF10/DKK1/PAX2	4
GO:0031128	GO:0031128	developmental induction	4/788	33/17913	0.0553728	0.171988	0.124424	SIX3/FGF1/FGF10/DKK1	4
GO:1901186	GO:1901186	positive regulation of ERBB signaling pathway	4/788	33/17913	0.0553728	0.171988	0.124424	NCF1/PLAUR/FASLG/MMP9	4
GO:2000352	GO:2000352	negative regulation of endothelial cell apoptotic process	4/788	33/17913	0.0553728	0.171988	0.124424	SERPINE1/ICAM1/GATA3/SCG2	4
GO:0010827	GO:0010827	regulation of glucose transmembrane transport	7/788	78/17913	0.0554924	0.17213	0.124526	IL1B/FFAR4/C3/NR4A3/TNF/FGF19/ADIPOQ	7
GO:0042590	GO:0042590	antigen processing and presentation of exogenous peptide antigen via MHC class I	7/788	78/17913	0.0554924	0.17213	0.124526	CLEC4A/FCGR1A/CYBB/NCF4/NCF1/FCGR1B/NCF2	7
GO:0032355	GO:0032355	response to estradiol	10/788	128/17913	0.0559475	0.173311	0.125381	CD4/GJB2/IL10/PTGFR/POSTN/COL1A1/IHH/TACR1/FGF10/MYOD1	10
GO:0072175	GO:0072175	epithelial tube formation	10/788	128/17913	0.0559475	0.173311	0.125381	ZEB2/SFRP2/CTHRC1/GATA3/GREM1/TRIM71/IRX3/FGF10/HNF1B/PAX2	10
GO:0016331	GO:0016331	morphogenesis of embryonic epithelium	11/788	146/17913	0.0575736	0.177875	0.128683	ZEB2/SULF1/SFRP2/CTHRC1/GATA3/GREM1/TRIM71/IRX3/FGF10/HNF1B/PAX2	11
GO:0035107	GO:0035107	appendage morphogenesis	11/788	146/17913	0.0575736	0.177875	0.128683	PRRX1/COL2A1/SFRP2/HAND2/GREM1/IHH/FGF10/FREM2/DKK1/PITX1/SP9	11
GO:0035108	GO:0035108	limb morphogenesis	11/788	146/17913	0.0575736	0.177875	0.128683	PRRX1/COL2A1/SFRP2/HAND2/GREM1/IHH/FGF10/FREM2/DKK1/PITX1/SP9	11
GO:0048754	GO:0048754	branching morphogenesis of an epithelial tube	11/788	146/17913	0.0575736	0.177875	0.128683	CSF1/CCL11/SFRP2/FGF1/GREM1/TNF/IHH/FGF10/HNF1B/LHX1/PAX2	11
GO:0006641	GO:0006641	triglyceride metabolic process	8/788	95/17913	0.0577469	0.178056	0.128814	PIK3CG/APOC1/APOC2/C3/PNPLA5/FABP4/APOC3/FABP6	8
GO:0008585	GO:0008585	female gonad development	8/788	95/17913	0.0577469	0.178056	0.128814	MMP19/INHBA/ICAM1/PDGFRA/ADCYAP1/UMODL1/ZFP42/NR5A1	8
GO:0060079	GO:0060079	excitatory postsynaptic potential	8/788	95/17913	0.0577469	0.178056	0.128814	LRRK2/ADRB2/RGS4/CHRNA6/GRID2/NETO1/CHRND/CHRNA4	8
[truncated: 360 more rows]

## Sheet: Supplementary Table 4b
ID	Description	GeneRatio	BgRatio	pvalue	p.adjust	qvalue	geneID	Count
[truncated: 113 more rows]

[truncated: 5 more sheets: Supplementary Table 4c, Supplementary Table 4d, Supplementary Table 5, Supplementary Table 6, Supplementary Table 7]
